# Supplementary material for: Organophosphorus zwitterions engaged in a conjugated macrocycle on fullerene
Source: Commun Chem. 2020 Jul 21;3:90. doi: 10.1038/s42004-020-00340-x (PMC9814461; doi:10.1038/s42004-020-00340-x)
Supplement: Supplementary file 4 — Supplementary Data 1 [file 42004_2020_340_MOESM4_ESM.cif]

 
data_2pint_b
 
_audit_creation_method            'SHELXL-2018/3'
_shelx_SHELXL_version_number      '2018/3'
_chemical_name_systematic         ?
_chemical_name_common             ?
_chemical_melting_point           ?
_chemical_formula_moiety          ?
_chemical_formula_sum
 'C213.81 H122.31 Cl3.22 N4.90 O9.20 P2 S2' 
_chemical_formula_weight          3146.99

loop_
 _atom_type_symbol
 _atom_type_description
 _atom_type_scat_dispersion_real
 _atom_type_scat_dispersion_imag
 _atom_type_scat_source
 'C'  'C'   0.0033   0.0016
 'International Tables Vol C Tables 4.2.6.8 and 6.1.1.4'
 'N'  'N'   0.0061   0.0033
 'International Tables Vol C Tables 4.2.6.8 and 6.1.1.4'
 'O'  'O'   0.0106   0.0060
 'International Tables Vol C Tables 4.2.6.8 and 6.1.1.4'
 'P'  'P'   0.1023   0.0942
 'International Tables Vol C Tables 4.2.6.8 and 6.1.1.4'
 'S'  'S'   0.1246   0.1234
 'International Tables Vol C Tables 4.2.6.8 and 6.1.1.4'
 'Cl'  'Cl'   0.1484   0.1585
 'International Tables Vol C Tables 4.2.6.8 and 6.1.1.4'
 'H'  'H'   0.0000   0.0000
 'International Tables Vol C Tables 4.2.6.8 and 6.1.1.4'
 
_space_group_crystal_system       monoclinic
_space_group_IT_number            13
_space_group_name_H-M_alt         'P 2/n'
_space_group_name_Hall            '-P 2yac'
 
_shelx_space_group_comment
;
The symmetry employed for this shelxl refinement is uniquely defined
by the following loop, which should always be used as a source of
symmetry information in preference to the above space-group names.
They are only intended as comments.
;
 
loop_
 _space_group_symop_operation_xyz
 'x, y, z'
 '-x+1/2, y, -z+1/2'
 '-x, -y, -z'
 'x-1/2, -y, z-1/2'
 
_cell_length_a                    24.337(8)
_cell_length_b                    18.173(6)
_cell_length_c                    35.233(12)
_cell_angle_alpha                 90
_cell_angle_beta                  101.168(5)
_cell_angle_gamma                 90
_cell_volume                      15288(9)
_cell_formula_units_Z             4
_cell_measurement_temperature     100(2)
_cell_measurement_reflns_used     23918
_cell_measurement_theta_min       1.12
_cell_measurement_theta_max       24.5
 
_exptl_crystal_description        plate
_exptl_crystal_colour             black
_exptl_crystal_density_meas       ?
_exptl_crystal_density_method     'not measured'
_exptl_crystal_density_diffrn     1.367          
_exptl_crystal_F_000              6519
_exptl_transmission_factor_min    ?
_exptl_transmission_factor_max    ?
_exptl_crystal_size_max           0.300
_exptl_crystal_size_mid           0.100
_exptl_crystal_size_min           0.030
_exptl_absorpt_coefficient_mu     0.183
_shelx_estimated_absorpt_T_min    0.947
_shelx_estimated_absorpt_T_max    0.995
_exptl_absorpt_correction_type    empirical
_exptl_absorpt_correction_T_min   0.9471
_exptl_absorpt_correction_T_max   0.9945
_exptl_absorpt_process_details    'SADABS'
_exptl_absorpt_special_details    ?
_diffrn_ambient_temperature       100(2)
_diffrn_radiation_wavelength      0.71073
_diffrn_radiation_type            MoK\a
_diffrn_source                    'fine-focus sealed tube' 
_diffrn_measurement_device_type   'Bruker Smart APEX II' 
_diffrn_measurement_method        ?
_diffrn_detector_area_resol_mean  ?
_diffrn_reflns_number             131744
_diffrn_reflns_av_unetI/netI      0.0583
_diffrn_reflns_av_R_equivalents   0.0715
_diffrn_reflns_limit_h_min        -28
_diffrn_reflns_limit_h_max        28
_diffrn_reflns_limit_k_min        -21
_diffrn_reflns_limit_k_max        21
_diffrn_reflns_limit_l_min        -40
_diffrn_reflns_limit_l_max        40
_diffrn_reflns_theta_min          1.120
_diffrn_reflns_theta_max          24.500
_diffrn_reflns_theta_full         24.500
_diffrn_measured_fraction_theta_max   0.940
_diffrn_measured_fraction_theta_full  0.940
_diffrn_reflns_Laue_measured_fraction_max    0.940
_diffrn_reflns_Laue_measured_fraction_full   0.940
_diffrn_reflns_point_group_measured_fraction_max   0.940
_diffrn_reflns_point_group_measured_fraction_full  0.940
_reflns_number_total              23918
_reflns_number_gt                 17684
_reflns_threshold_expression      'I > 2\s(I)'
_reflns_Friedel_coverage          0.000
_reflns_Friedel_fraction_max      .
_reflns_Friedel_fraction_full     .
 
_reflns_special_details
;
 Reflections were merged by SHELXL according to the crystal
 class for the calculation of statistics and refinement.
 
 _reflns_Friedel_fraction is defined as the number of unique
 Friedel pairs measured divided by the number that would be
 possible theoretically, ignoring centric projections and
 systematic absences.
;
 
_computing_data_collection        ?
_computing_cell_refinement        ?
_computing_data_reduction         ?
_computing_structure_solution     'SHELXT 2014/5 (Sheldrick, 2014)'
_computing_structure_refinement 'SHELXL-2018/3 (Sheldrick, 2018)'
_computing_molecular_graphics     ?
_computing_publication_material   ?
_refine_special_details           ?
_refine_ls_structure_factor_coef  Fsqd
_refine_ls_matrix_type            full
_refine_ls_weighting_scheme       calc
_refine_ls_weighting_details
'w=1/[\s^2^(Fo^2^)+(0.0684P)^2^+130.1626P] where P=(Fo^2^+2Fc^2^)/3'
_atom_sites_solution_primary      direct
_atom_sites_solution_secondary    difmap
_atom_sites_solution_hydrogens    geom
_refine_ls_hydrogen_treatment     mixed
_refine_ls_extinction_method      none
_refine_ls_extinction_coef        .
_refine_ls_number_reflns          23918
_refine_ls_number_parameters      2156
_refine_ls_number_restraints      366
_refine_ls_R_factor_all           0.1422
_refine_ls_R_factor_gt            0.1124
_refine_ls_wR_factor_ref          0.2775
_refine_ls_wR_factor_gt           0.2573
_refine_ls_goodness_of_fit_ref    1.096
_refine_ls_restrained_S_all       1.097
_refine_ls_shift/su_max           0.000
_refine_ls_shift/su_mean          0.000
 
loop_
 _atom_site_label
 _atom_site_type_symbol
 _atom_site_fract_x
 _atom_site_fract_y
 _atom_site_fract_z
 _atom_site_U_iso_or_equiv
 _atom_site_adp_type
 _atom_site_occupancy
 _atom_site_site_symmetry_order  
 _atom_site_calc_flag
 _atom_site_refinement_flags_posn
 _atom_site_refinement_flags_adp
 _atom_site_refinement_flags_occupancy
 _atom_site_disorder_assembly
 _atom_site_disorder_group
C1 C 0.6565(3) -0.1272(3) 0.41805(17) 0.0256(14) Uani 1 1 d . . . . .
H1 H 0.671383 -0.174068 0.413614 0.031 Uiso 1 1 calc R U . . .
C2 C 0.6785(3) -0.0929(3) 0.45082(18) 0.0253(14) Uani 1 1 d . . . . .
H2 H 0.707444 -0.117258 0.468247 0.030 Uiso 1 1 calc R U . . .
C3 C 0.6605(3) -0.0182(3) 0.46218(18) 0.0266(14) Uani 1 1 d . . . . .
C4 C 0.7028(3) 0.0429(3) 0.45886(16) 0.0225(13) Uani 1 1 d . . . . .
C5 C 0.7501(3) 0.0327(3) 0.44324(16) 0.0251(14) Uani 1 1 d . . . . .
C6 C 0.7800(3) -0.0298(4) 0.42791(16) 0.0257(14) Uani 1 1 d D . . . .
C7 C 0.8036(3) 0.0020(4) 0.39308(16) 0.0255(14) Uani 1 1 d D . . . .
C8 C 0.7949(2) 0.0824(4) 0.39366(17) 0.0248(14) Uani 1 1 d . . . . .
C9 C 0.7885(2) 0.1361(3) 0.36554(17) 0.0232(14) Uani 1 1 d . . . . .
C10 C 0.7659(3) 0.2074(3) 0.37173(17) 0.0238(14) Uani 1 1 d . . . . .
C11 C 0.7317(3) 0.2505(3) 0.34079(17) 0.0241(14) Uani 1 1 d . . . . .
C12 C 0.7095(3) 0.2142(3) 0.30349(18) 0.0260(15) Uani 1 1 d . . . . .
C13 C 0.7258(3) 0.1391(3) 0.29663(17) 0.0251(14) Uani 1 1 d . U . . .
C14 C 0.6862(3) 0.0890(3) 0.27882(16) 0.0227(14) Uani 1 1 d . . . . .
C15 C 0.6841(3) 0.0075(3) 0.28549(16) 0.0226(13) Uani 1 1 d . . . . .
C16 C 0.6191(3) -0.0127(3) 0.28377(17) 0.0244(14) Uani 1 1 d . . . . .
C17 C 0.5996(3) -0.0331(3) 0.32273(16) 0.0220(13) Uani 1 1 d . . . . .
C18 C 0.6317(3) -0.0823(3) 0.34947(17) 0.0218(13) Uani 1 1 d . . . . .
C19 C 0.6106(3) -0.0978(3) 0.38781(17) 0.0243(14) Uani 1 1 d . . . . .
C20 C 0.5869(3) -0.0280(3) 0.40069(16) 0.0225(14) Uani 1 1 d . . . . .
C21 C 0.6071(3) 0.0068(3) 0.43478(17) 0.0235(14) Uani 1 1 d . . . . .
C22 C 0.5851(3) 0.0776(3) 0.44252(17) 0.0259(15) Uani 1 1 d . . . . .
C23 C 0.6238(3) 0.1345(3) 0.46018(17) 0.0263(14) Uani 1 1 d . . . . .
C24 C 0.6834(3) 0.1180(3) 0.46423(16) 0.0239(14) Uani 1 1 d . . . . .
C25 C 0.7180(3) 0.1775(3) 0.45862(17) 0.0260(14) Uani 1 1 d . . . . .
C26 C 0.7620(3) 0.1652(3) 0.43739(17) 0.0234(14) Uani 1 1 d . . . . .
C27 C 0.7742(2) 0.0963(3) 0.42790(17) 0.0229(13) Uani 1 1 d . . . . .
C28 C 0.7611(3) 0.2238(3) 0.40984(18) 0.0266(14) Uani 1 1 d . . . . .
C29 C 0.7253(3) 0.2797(3) 0.41999(18) 0.0271(15) Uani 1 1 d . . . . .
C30 C 0.6963(3) 0.3231(3) 0.39137(18) 0.0277(15) Uani 1 1 d . . . . .
C31 C 0.6997(3) 0.3098(3) 0.35133(18) 0.0273(15) Uani 1 1 d . . . . .
C32 C 0.6472(3) 0.3320(3) 0.32853(19) 0.0314(16) Uani 1 1 d . . . . .
C33 C 0.6260(3) 0.2970(3) 0.29451(18) 0.0269(15) Uani 1 1 d . . . . .
C34 C 0.6575(3) 0.2375(3) 0.28197(17) 0.0259(14) Uani 1 1 d . . . . .
C35 C 0.6180(3) 0.1869(3) 0.26083(17) 0.0251(14) Uani 1 1 d . . . . .
C36 C 0.6313(3) 0.1126(3) 0.26345(16) 0.0237(14) Uani 1 1 d . . . . .
C37 C 0.5910(3) 0.0582(3) 0.26788(16) 0.0220(13) Uani 1 1 d . . . . .
C38 C 0.5398(3) 0.0811(3) 0.27466(16) 0.0249(14) Uani 1 1 d . . . . .
C39 C 0.5159(3) 0.0492(4) 0.30543(17) 0.0253(14) Uani 1 1 d . . . . .
C40 C 0.5501(3) 0.0011(3) 0.33129(18) 0.0245(14) Uani 1 1 d . . . . .
C41 C 0.5446(2) 0.0055(3) 0.37183(17) 0.0231(14) Uani 1 1 d . . . . .
C42 C 0.5120(3) 0.0604(4) 0.38409(17) 0.0253(14) Uani 1 1 d . . . . .
C43 C 0.5336(3) 0.0981(3) 0.42021(18) 0.0267(15) Uani 1 1 d . . . . .
C44 C 0.5154(3) 0.1728(4) 0.41530(18) 0.0297(15) Uani 1 1 d . . . . .
C45 C 0.5508(3) 0.2274(4) 0.43270(18) 0.0301(16) Uani 1 1 d . . . . .
C46 C 0.6053(3) 0.2081(4) 0.45535(18) 0.0289(15) Uani 1 1 d . . . . .
C47 C 0.6431(3) 0.2672(4) 0.44976(18) 0.0301(15) Uani 1 1 d . . . . .
C48 C 0.6983(3) 0.2505(3) 0.45000(17) 0.0257(14) Uani 1 1 d . . . . .
C49 C 0.6134(3) 0.3183(3) 0.42174(19) 0.0311(16) Uani 1 1 d . . . . .
C50 C 0.6399(3) 0.3466(3) 0.39296(19) 0.0308(16) Uani 1 1 d . . . . .
C51 C 0.6093(3) 0.3537(3) 0.35372(19) 0.0304(16) Uani 1 1 d . . . . .
C52 C 0.5528(3) 0.3343(3) 0.3445(2) 0.0327(16) Uani 1 1 d . . . . .
C53 C 0.5312(3) 0.2964(4) 0.30849(19) 0.0313(15) Uani 1 1 d . . . . .
C54 C 0.5670(3) 0.2795(3) 0.28362(18) 0.0302(15) Uani 1 1 d . . . . .
C55 C 0.5624(3) 0.2104(3) 0.26329(17) 0.0268(14) Uani 1 1 d . . . . .
C56 C 0.5240(3) 0.1579(4) 0.27062(17) 0.0271(14) Uani 1 1 d . . . . .
C57 C 0.4878(3) 0.1737(4) 0.29772(18) 0.0289(15) Uani 1 1 d . . . . .
C58 C 0.4836(3) 0.1067(4) 0.31924(19) 0.0284(15) Uani 1 1 d . . . . .
C59 C 0.4801(2) 0.1114(4) 0.35789(18) 0.0267(14) Uani 1 1 d . . . . .
C60 C 0.4826(3) 0.1824(4) 0.3768(2) 0.0318(16) Uani 1 1 d . . . . .
C61 C 0.4872(3) 0.2471(4) 0.3563(2) 0.0322(16) Uani 1 1 d . . . . .
C62 C 0.5253(3) 0.3036(4) 0.3744(2) 0.0334(16) Uani 1 1 d . . . . .
C63 C 0.4905(3) 0.2423(4) 0.31592(19) 0.0300(15) Uani 1 1 d . . . . .
C64 C 0.5621(3) -0.1543(3) 0.38100(18) 0.0257(14) Uani 1 1 d . . . . .
C65 C 0.5554(3) 0.2952(4) 0.41190(19) 0.0315(16) Uani 1 1 d . . . . .
C66 C 0.5464(3) -0.1948(4) 0.34753(19) 0.0314(16) Uani 1 1 d . . . . .
H66 H 0.566474 -0.190972 0.327036 0.038 Uiso 1 1 calc R U . . .
C67 C 0.5006(3) -0.2412(4) 0.3446(2) 0.0397(18) Uani 1 1 d . . . . .
H67 H 0.487992 -0.268381 0.321489 0.048 Uiso 1 1 calc R U . . .
C68 C 0.4737(3) -0.2476(4) 0.3752(2) 0.0414(19) Uani 1 1 d . . . . .
H68 H 0.442510 -0.279631 0.373650 0.050 Uiso 1 1 calc R U . . .
C69 C 0.4928(3) -0.2067(4) 0.4086(2) 0.0408(19) Uani 1 1 d . . . . .
C70 C 0.4668(4) -0.2096(5) 0.4446(3) 0.065(3) Uani 1 1 d . . . . .
C71 C 0.5136(5) -0.2338(6) 0.4785(3) 0.088(4) Uani 1 1 d . . . . .
H267 H 0.525635 -0.283853 0.473853 0.133 Uiso 1 1 calc R U . . .
H268 H 0.499325 -0.232629 0.502693 0.133 Uiso 1 1 calc R U . . .
H269 H 0.545527 -0.200125 0.480559 0.133 Uiso 1 1 calc R U . . .
C72 C 0.4184(5) -0.2625(7) 0.4407(3) 0.104(5) Uani 1 1 d . . . . .
H270 H 0.388875 -0.247131 0.419109 0.156 Uiso 1 1 calc R U . . .
H271 H 0.403640 -0.262591 0.464667 0.156 Uiso 1 1 calc R U . . .
H272 H 0.431188 -0.312037 0.435730 0.156 Uiso 1 1 calc R U . . .
C73 C 0.4490(5) -0.1329(6) 0.4531(3) 0.084(4) Uani 1 1 d . . . . .
H273 H 0.480483 -0.098988 0.453939 0.125 Uiso 1 1 calc R U . . .
H274 H 0.437139 -0.132475 0.478173 0.125 Uiso 1 1 calc R U . . .
H275 H 0.417699 -0.117446 0.432800 0.125 Uiso 1 1 calc R U . . .
C74 C 0.6516(3) -0.0234(4) 0.50409(18) 0.0303(15) Uani 1 1 d . . . . .
C75 C 0.6023(3) -0.0515(4) 0.5121(2) 0.0386(18) Uani 1 1 d . . . . .
H75 H 0.571978 -0.064908 0.492041 0.046 Uiso 1 1 calc R U . . .
C76 C 0.5992(3) -0.0592(5) 0.5508(2) 0.049(2) Uani 1 1 d . . . . .
H76 H 0.566144 -0.078127 0.557678 0.059 Uiso 1 1 calc R U . . .
C77 C 0.6433(4) -0.0398(5) 0.5788(2) 0.061(3) Uani 1 1 d . . . . .
H77 H 0.640885 -0.043705 0.605337 0.073 Uiso 1 1 calc R U . . .
C78 C 0.6919(4) -0.0141(6) 0.5684(2) 0.074(3) Uani 1 1 d . . . . .
C79 C 0.7462(6) 0.0049(10) 0.5972(3) 0.123(6) Uani 1 1 d . . . . .
C80 C 0.7445(5) -0.0163(10) 0.6371(3) 0.124(6) Uani 1 1 d . . . . .
H276 H 0.780169 -0.003544 0.654005 0.186 Uiso 1 1 calc R U . . .
H277 H 0.738269 -0.069461 0.638354 0.186 Uiso 1 1 calc R U . . .
H278 H 0.713940 0.009948 0.645762 0.186 Uiso 1 1 calc R U . . .
C81 C 0.7976(5) -0.0444(9) 0.5848(4) 0.124(5) Uani 1 1 d . . . . .
H279 H 0.799640 -0.034068 0.557792 0.186 Uiso 1 1 calc R U . . .
H280 H 0.790212 -0.096898 0.587709 0.186 Uiso 1 1 calc R U . . .
H281 H 0.833255 -0.031242 0.601559 0.186 Uiso 1 1 calc R U . . .
C82 C 0.7604(6) 0.0813(7) 0.5916(4) 0.111(5) Uani 1 1 d . . . . .
H282 H 0.730570 0.113267 0.597167 0.166 Uiso 1 1 calc R U . . .
H283 H 0.764574 0.088618 0.564696 0.166 Uiso 1 1 calc R U . . .
H284 H 0.795717 0.093469 0.609006 0.166 Uiso 1 1 calc R U . . .
C83 C 0.6379(3) -0.1682(3) 0.26102(18) 0.0289(15) Uani 1 1 d . . . . .
H83 H 0.628833 -0.204147 0.240014 0.043 Uiso 1 1 calc R U . . .
H83A H 0.627607 -0.188200 0.284514 0.043 Uiso 1 1 calc R U . . .
H83B H 0.678135 -0.157691 0.265916 0.043 Uiso 1 1 calc R U . . .
C84 C 0.5268(3) -0.1022(4) 0.2426(2) 0.0383(17) Uani 1 1 d . . . . .
H84 H 0.516643 -0.146966 0.227366 0.058 Uiso 1 1 calc R U . . .
H84A H 0.506084 -0.060267 0.229439 0.058 Uiso 1 1 calc R U . . .
H84B H 0.517443 -0.108240 0.268263 0.058 Uiso 1 1 calc R U . . .
C85 C 0.6145(3) -0.0549(4) 0.20248(18) 0.0326(16) Uani 1 1 d . . . . .
H85 H 0.654903 -0.047477 0.204859 0.049 Uiso 1 1 calc R U . . .
H85A H 0.594922 -0.008282 0.195340 0.049 Uiso 1 1 calc R U . . .
H85B H 0.601523 -0.091747 0.182447 0.049 Uiso 1 1 calc R U . . .
C86 C 0.4401(3) 0.7379(4) 0.1581(2) 0.0324(16) Uani 1 1 d . . . . .
H86 H 0.418576 0.762711 0.173927 0.039 Uiso 1 1 calc R U . . .
C87 C 0.4852(3) 0.7716(4) 0.15135(19) 0.0295(15) Uani 1 1 d . . . . .
H87 H 0.494704 0.817856 0.163453 0.035 Uiso 1 1 calc R U . . .
C88 C 0.5227(3) 0.7413(3) 0.12564(18) 0.0262(14) Uani 1 1 d . . . . .
C89 C 0.5824(3) 0.7266(3) 0.14917(17) 0.0230(14) Uani 1 1 d . . . . .
C90 C 0.6171(3) 0.6764(3) 0.13383(17) 0.0221(13) Uani 1 1 d . . . . .
C91 C 0.6774(3) 0.6570(3) 0.15649(16) 0.0239(14) Uani 1 1 d . . . . .
C92 C 0.6848(2) 0.6381(3) 0.20184(17) 0.0236(14) Uani 1 1 d . . . . .
C93 C 0.6938(2) 0.5561(3) 0.20565(17) 0.0225(13) Uani 1 1 d . . . . .
C94 C 0.6726(3) 0.5069(3) 0.22908(17) 0.0248(14) Uani 1 1 d . . . . .
C95 C 0.6600(3) 0.4313(3) 0.21663(17) 0.0252(14) Uani 1 1 d . . . . .
C96 C 0.6082(3) 0.3960(3) 0.22328(17) 0.0273(14) Uani 1 1 d . . . . .
C97 C 0.5675(3) 0.4391(3) 0.23992(17) 0.0267(15) Uani 1 1 d . . . . .
C98 C 0.5805(3) 0.5112(4) 0.25683(18) 0.0293(15) Uani 1 1 d . . . . .
C99 C 0.5393(3) 0.5644(4) 0.25454(18) 0.0301(15) Uani 1 1 d . . . . .
C100 C 0.5415(3) 0.6446(4) 0.26068(18) 0.0311(16) Uani 1 1 d D . . . .
C101 C 0.4865(3) 0.6757(4) 0.23536(19) 0.0348(16) Uani 1 1 d D . . . .
C102 C 0.4601(3) 0.6128(4) 0.2108(2) 0.0315(16) Uani 1 1 d . . . . .
C103 C 0.4298(3) 0.6024(4) 0.17353(19) 0.0300(15) Uani 1 1 d . . . . .
C104 C 0.4198(3) 0.6637(4) 0.1427(2) 0.0335(16) Uani 1 1 d . . . . .
C105 C 0.4522(3) 0.6375(3) 0.11233(18) 0.0272(14) Uani 1 1 d . . . . .
C106 C 0.4998(3) 0.6719(3) 0.10633(17) 0.0253(14) Uani 1 1 d . . . . .
C107 C 0.5358(3) 0.6376(3) 0.08364(17) 0.0248(14) Uani 1 1 d . . . . .
C108 C 0.5960(3) 0.6412(3) 0.09716(16) 0.0236(14) Uani 1 1 d . . . . .
C109 C 0.6290(3) 0.5923(3) 0.07959(17) 0.0261(14) Uani 1 1 d . . . . .
C110 C 0.6783(3) 0.5608(3) 0.10423(18) 0.0265(14) Uani 1 1 d . . . . .
C111 C 0.6961(3) 0.5846(3) 0.14132(17) 0.0236(14) Uani 1 1 d . . . . .
C112 C 0.7085(3) 0.5307(3) 0.17090(17) 0.0245(14) Uani 1 1 d . . . . .
C113 C 0.7094(3) 0.4561(3) 0.16294(17) 0.0241(14) Uani 1 1 d . . . . .
C114 C 0.6839(3) 0.4060(3) 0.18598(17) 0.0259(14) Uani 1 1 d . . . . .
C115 C 0.6611(3) 0.3469(3) 0.16123(18) 0.0280(15) Uani 1 1 d . . . . .
C116 C 0.6138(3) 0.3119(3) 0.16788(18) 0.0302(15) Uani 1 1 d . . . . .
C117 C 0.5877(3) 0.3359(3) 0.19918(18) 0.0285(15) Uani 1 1 d . . . . .
C118 C 0.5285(3) 0.3220(3) 0.18691(19) 0.0313(16) Uani 1 1 d . . . . .
C119 C 0.4904(3) 0.3663(4) 0.20011(19) 0.0317(16) Uani 1 1 d . . . . .
C120 C 0.5105(3) 0.4229(4) 0.22752(18) 0.0300(15) Uani 1 1 d . . . . .
C121 C 0.4701(3) 0.4811(4) 0.22110(18) 0.0295(15) Uani 1 1 d . . . . .
C122 C 0.4860(3) 0.5508(4) 0.23208(18) 0.0295(15) Uani 1 1 d . . . . .
C123 C 0.4320(3) 0.4685(4) 0.1852(2) 0.0321(16) Uani 1 1 d . . . . .
C124 C 0.4190(3) 0.5272(4) 0.1590(2) 0.0311(15) Uani 1 1 d . . . . .
C125 C 0.4161(3) 0.5102(4) 0.1181(2) 0.0324(16) Uani 1 1 d . . . . .
C126 C 0.4371(3) 0.5662(4) 0.09522(19) 0.0305(15) Uani 1 1 d . . . . .
C127 C 0.4624(3) 0.5456(4) 0.06434(18) 0.0295(15) Uani 1 1 d . . . . .
C128 C 0.5121(3) 0.5821(4) 0.05827(17) 0.0280(15) Uani 1 1 d . . . . .
C129 C 0.5468(3) 0.5297(4) 0.04294(16) 0.0295(16) Uani 1 1 d . . . . .
C130 C 0.6037(3) 0.5346(4) 0.05434(17) 0.0280(15) Uani 1 1 d . . . . .
C131 C 0.6360(3) 0.4673(4) 0.06304(17) 0.0300(15) Uani 1 1 d . . . . .
C132 C 0.6812(3) 0.4837(4) 0.09439(18) 0.0289(15) Uani 1 1 d . . . . .
C133 C 0.6975(3) 0.4320(4) 0.12379(19) 0.0283(15) Uani 1 1 d . . . . .
C134 C 0.6678(3) 0.3631(4) 0.1222(2) 0.0323(16) Uani 1 1 d . . . . .
C135 C 0.6253(3) 0.3458(4) 0.09137(18) 0.0307(16) Uani 1 1 d . . . . .
C136 C 0.5755(3) 0.3081(3) 0.09802(19) 0.0313(16) Uani 1 1 d . . . . .
C137 C 0.5705(3) 0.2896(3) 0.1356(2) 0.0320(16) Uani 1 1 d . . . . .
C138 C 0.5171(3) 0.2973(3) 0.14730(19) 0.0313(16) Uani 1 1 d . . . . .
C139 C 0.4713(3) 0.3253(4) 0.1214(2) 0.0345(16) Uani 1 1 d . . . . .
C140 C 0.4339(3) 0.3773(4) 0.1346(2) 0.0334(16) Uani 1 1 d . . . . .
C141 C 0.4416(3) 0.3945(4) 0.1735(2) 0.0342(16) Uani 1 1 d . . . . .
C142 C 0.4203(3) 0.4359(4) 0.1065(2) 0.0340(16) Uani 1 1 d . . . . .
C143 C 0.4454(3) 0.4159(4) 0.07444(19) 0.0329(16) Uani 1 1 d . . . . .
C144 C 0.4765(3) 0.3481(4) 0.08304(19) 0.0342(16) Uani 1 1 d . . . . .
C145 C 0.4662(3) 0.4699(4) 0.05349(19) 0.0334(16) Uani 1 1 d . . . . .
C146 C 0.5179(3) 0.4595(4) 0.04011(17) 0.0323(16) Uani 1 1 d . . . . .
C147 C 0.5489(3) 0.3951(4) 0.04854(18) 0.0320(16) Uani 1 1 d . . . . .
C148 C 0.6089(3) 0.3991(4) 0.06079(18) 0.0323(16) Uani 1 1 d . . . . .
C149 C 0.5282(3) 0.3385(4) 0.07161(19) 0.0340(16) Uani 1 1 d . . . . .
C150 C 0.5244(3) 0.7998(3) 0.09410(18) 0.0276(15) Uani 1 1 d . . . . .
C151 C 0.5702(3) 0.8452(4) 0.0936(2) 0.0376(17) Uani 1 1 d . . . . .
H151 H 0.603042 0.841632 0.113138 0.045 Uiso 1 1 calc R U . . .
C152 C 0.5665(3) 0.8953(4) 0.0642(2) 0.050(2) Uani 1 1 d . . . . .
H152 H 0.596716 0.927865 0.063370 0.060 Uiso 1 1 calc R U . . .
C153 C 0.5192(3) 0.8984(4) 0.0360(2) 0.050(2) Uani 1 1 d . . . . .
H153 H 0.517059 0.931676 0.014986 0.060 Uiso 1 1 calc R U . . .
C154 C 0.4746(3) 0.8527(4) 0.0384(2) 0.0357(17) Uani 1 1 d . . . . .
C155 C 0.4197(3) 0.8529(4) 0.0091(2) 0.0381(17) Uani 1 1 d . . . . .
C156 C 0.4041(4) 0.7745(4) -0.0036(2) 0.054(2) Uani 1 1 d . . . . .
H156 H 0.433014 0.753777 -0.016338 0.081 Uiso 1 1 calc R U . . .
H157 H 0.368042 0.774466 -0.021777 0.081 Uiso 1 1 calc R U . . .
H158 H 0.401067 0.744562 0.019034 0.081 Uiso 1 1 calc R U . . .
C157 C 0.3743(3) 0.8850(5) 0.0285(2) 0.052(2) Uani 1 1 d . . . . .
H159 H 0.371775 0.856000 0.051558 0.079 Uiso 1 1 calc R U . . .
H160 H 0.338227 0.883476 0.010390 0.079 Uiso 1 1 calc R U . . .
H161 H 0.383597 0.936065 0.036007 0.079 Uiso 1 1 calc R U . . .
C158 C 0.4242(4) 0.8978(7) -0.0268(3) 0.084(4) Uani 1 1 d . . . . .
H162 H 0.429020 0.949912 -0.019780 0.126 Uiso 1 1 calc R U . . .
H163 H 0.389978 0.891502 -0.046345 0.126 Uiso 1 1 calc R U . . .
H164 H 0.456503 0.880770 -0.037184 0.126 Uiso 1 1 calc R U . . .
C159 C 0.3574(3) 0.6704(4) 0.1244(2) 0.0397(18) Uani 1 1 d . . . . .
C160 C 0.3413(4) 0.7097(5) 0.0909(3) 0.067(3) Uani 1 1 d . . . . .
H165 H 0.368285 0.732347 0.078500 0.081 Uiso 1 1 calc R U . . .
C161 C 0.2851(4) 0.7154(6) 0.0758(3) 0.080(3) Uani 1 1 d . . . . .
H166 H 0.272651 0.742829 0.052822 0.096 Uiso 1 1 calc R U . . .
C162 C 0.2477(4) 0.6823(6) 0.0935(3) 0.082(3) Uani 1 1 d . . . . .
H167 H 0.208747 0.684695 0.082820 0.098 Uiso 1 1 calc R U . . .
C163 C 0.2666(4) 0.6450(8) 0.1272(4) 0.091(4) Uani 1 1 d . . . . .
C164 C 0.2296(5) 0.6069(14) 0.1507(4) 0.145(7) Uani 1 1 d . . . . .
C165 C 0.2390(7) 0.6394(16) 0.1903(5) 0.230(14) Uani 1 1 d . . . . .
H285 H 0.279220 0.646239 0.199860 0.345 Uiso 1 1 calc R U . . .
H286 H 0.223867 0.606304 0.207678 0.345 Uiso 1 1 calc R U . . .
H287 H 0.219987 0.687142 0.189334 0.345 Uiso 1 1 calc R U . . .
C166 C 0.1703(5) 0.5949(11) 0.1285(5) 0.164(8) Uani 1 1 d . . . . .
H288 H 0.149727 0.564333 0.143935 0.247 Uiso 1 1 calc R U . . .
H289 H 0.171458 0.570160 0.103980 0.247 Uiso 1 1 calc R U . . .
H290 H 0.151479 0.642555 0.123340 0.247 Uiso 1 1 calc R U . . .
C167 C 0.2485(8) 0.5202(11) 0.1562(6) 0.190(10) Uani 1 1 d . . . . .
H291 H 0.287685 0.517303 0.169593 0.285 Uiso 1 1 calc R U . . .
H292 H 0.244504 0.496822 0.130722 0.285 Uiso 1 1 calc R U . . .
H293 H 0.224670 0.494879 0.171444 0.285 Uiso 1 1 calc R U . . .
C168 C 0.7161(3) 0.8118(3) 0.17480(19) 0.0288(15) Uani 1 1 d . . . . .
H168 H 0.744276 0.848400 0.171306 0.043 Uiso 1 1 calc R U . . .
H169 H 0.719111 0.801642 0.202445 0.043 Uiso 1 1 calc R U . . .
H170 H 0.678615 0.831004 0.164154 0.043 Uiso 1 1 calc R U . . .
C169 C 0.7196(3) 0.7472(4) 0.09967(17) 0.0328(16) Uani 1 1 d . . . . .
H171 H 0.680029 0.756376 0.088592 0.049 Uiso 1 1 calc R U . . .
H172 H 0.732633 0.704441 0.086984 0.049 Uiso 1 1 calc R U . . .
H173 H 0.741802 0.790471 0.095660 0.049 Uiso 1 1 calc R U . . .
C170 C 0.7971(3) 0.6985(4) 0.16806(19) 0.0310(15) Uani 1 1 d . . . . .
H174 H 0.823694 0.736314 0.163342 0.046 Uiso 1 1 calc R U . . .
H175 H 0.803747 0.653062 0.154628 0.046 Uiso 1 1 calc R U . . .
H176 H 0.802279 0.688926 0.195904 0.046 Uiso 1 1 calc R U . . .
C171 C 0.1315(11) 0.8772(15) 0.1529(6) 0.191(14) Uiso 0.451(12) 1 d DG U P A 2
H325 H 0.132304 0.883505 0.126237 0.229 Uiso 0.451(12) 1 calc R U P A 2
C172 C 0.1048(9) 0.9289(11) 0.1721(6) 0.085(7) Uiso 0.451(12) 1 d G U P A 2
H328 H 0.087412 0.970568 0.158558 0.102 Uiso 0.451(12) 1 calc R U P A 2
C173 C 0.1037(11) 0.9196(13) 0.2111(6) 0.163(14) Uiso 0.451(12) 1 d DG U P A 2
H329 H 0.085433 0.954960 0.224205 0.195 Uiso 0.451(12) 1 calc R U P A 2
C174 C 0.1291(13) 0.8586(16) 0.2309(6) 0.173(15) Uiso 0.451(12) 1 d DG U P A 2
C175 C 0.1558(11) 0.8069(12) 0.2117(8) 0.150(12) Uiso 0.451(12) 1 d DG U P A 2
H327 H 0.173237 0.765228 0.225212 0.180 Uiso 0.451(12) 1 calc R U P A 2
C176 C 0.1570(11) 0.8162(14) 0.1727(8) 0.217(15) Uiso 0.451(12) 1 d G U P A 2
H326 H 0.175217 0.780834 0.159565 0.260 Uiso 0.451(12) 1 calc R U P A 2
C177 C 0.2217(16) 1.193(2) 0.2862(11) 0.220(18) Uiso 0.400(9) 1 d DG U P B -1
H177 H 0.221434 1.204445 0.312480 0.264 Uiso 0.400(9) 1 calc R U P B -1
C178 C 0.1717(12) 1.191(2) 0.2594(16) 0.211(18) Uiso 0.400(9) 1 d G U P B -1
H178 H 0.137214 1.200174 0.267319 0.253 Uiso 0.400(9) 1 calc R U P B -1
C179 C 0.1720(15) 1.174(3) 0.2209(14) 0.23(2) Uiso 0.400(9) 1 d G U P B -1
H179 H 0.137840 1.172468 0.202545 0.279 Uiso 0.400(9) 1 calc R U P B -1
C180 C 0.2224(19) 1.160(3) 0.2092(10) 0.26(2) Uiso 0.400(9) 1 d G U P B -1
H180 H 0.222686 1.149031 0.182931 0.312 Uiso 0.400(9) 1 calc R U P B -1
C181 C 0.2725(14) 1.163(2) 0.2361(12) 0.230(19) Uiso 0.400(9) 1 d G U P B -1
H181 H 0.306906 1.153302 0.228091 0.276 Uiso 0.400(9) 1 calc R U P B -1
C182 C 0.2721(12) 1.179(2) 0.2745(11) 0.219(17) Uiso 0.400(9) 1 d DG U P B -1
C183 C 0.3804(9) 0.8572(10) 0.2779(7) 0.100(9) Uiso 0.549(12) 1 d DG . P A 1
H259 H 0.399819 0.812571 0.285269 0.120 Uiso 0.549(12) 1 calc R U P A 1
C184 C 0.3960(8) 0.9188(13) 0.3009(6) 0.149(13) Uiso 0.549(12) 1 d G . P A 1
H260 H 0.427825 0.916836 0.321243 0.179 Uiso 0.549(12) 1 calc R U P A 1
C185 C 0.3650(11) 0.9833(11) 0.2940(7) 0.148(12) Uiso 0.549(12) 1 d G . P A 1
H261 H 0.375609 1.025437 0.309670 0.178 Uiso 0.549(12) 1 calc R U P A 1
C186 C 0.3184(10) 0.9863(11) 0.2641(7) 0.208(18) Uiso 0.549(12) 1 d G . P A 1
H262 H 0.297169 1.030362 0.259441 0.249 Uiso 0.549(12) 1 calc R U P A 1
C187 C 0.3028(10) 0.9247(15) 0.2412(7) 0.180(15) Uiso 0.549(12) 1 d DG . P A 1
H263 H 0.269023 0.925065 0.222398 0.216 Uiso 0.549(12) 1 calc R U P A 1
C188 C 0.340(2) 0.856(3) 0.2462(12) 0.22(2) Uiso 0.549(12) 1 d DG . P A 1
S1 S 0.79389(7) 0.10864(9) 0.31802(4) 0.0253(4) Uani 1 1 d . . . . .
S2 S 0.65130(7) 0.53881(9) 0.27149(4) 0.0285(4) Uani 1 1 d . . . . .
Cl1 Cl 0.91742(18) -0.26499(17) 0.49174(9) 0.0812(13) Uani 0.765(6) 1 d . . P . .
Cl2 Cl 0.91535(16) -0.1507(2) 0.54794(11) 0.0887(14) Uani 0.765(6) 1 d . . P . .
P1 P 0.60012(7) -0.08608(9) 0.24769(4) 0.0245(4) Uani 1 1 d . . . . .
P2 P 0.72729(7) 0.72962(9) 0.15042(5) 0.0240(4) Uani 1 1 d . . . . .
O1 O 0.59733(18) 0.7620(2) 0.17974(12) 0.0295(10) Uani 1 1 d . . . . .
O2 O 0.72227(18) -0.0356(2) 0.28900(12) 0.0279(10) Uani 1 1 d . . . . .
O3 O 0.67404(17) -0.1164(2) 0.34427(12) 0.0270(10) Uani 1 1 d . . . . .
O4 O 0.68637(18) 0.6818(2) 0.22755(12) 0.0274(10) Uani 1 1 d . . . . .
O5 O 0.82664(19) -0.0353(3) 0.37232(12) 0.0319(11) Uani 1 1 d . . . . .
O6 O 0.7916(2) -0.0905(2) 0.44036(13) 0.0354(11) Uani 1 1 d . . . . .
O7 O 0.5751(2) 0.6823(3) 0.28200(13) 0.0371(11) Uani 1 1 d . . . . .
O8 O 0.4696(2) 0.7367(3) 0.24039(14) 0.0411(12) Uani 1 1 d . . . . .
N1 N 0.4774(2) 0.8040(3) 0.06735(15) 0.0286(13) Uani 1 1 d . . . . .
N2 N 0.5363(2) -0.1606(3) 0.41101(15) 0.0321(13) Uani 1 1 d . . . . .
Cl3 Cl 0.8187(2) -0.2379(4) 0.52153(19) 0.173(3) Uani 0.765(6) 1 d . . P . .
C189 C 0.4940(7) 1.0512(9) 0.1442(5) 0.071(3) Uani 0.635(10) 1 d . U P C -1
C190 C 0.3961(9) 0.5818(11) 0.2870(7) 0.133(10) Uani 0.816(9) 1 d D . P . .
H190 H 0.387921 0.631989 0.280680 0.160 Uiso 0.816(9) 1 calc R U P . .
C191 C 0.3636(7) 0.5256(13) 0.2665(5) 0.110(7) Uani 0.816(9) 1 d . . P . .
H191 H 0.333344 0.537225 0.245990 0.131 Uiso 0.816(9) 1 calc R U P . .
C192 C 0.6263(5) 0.5485(5) 0.3732(3) 0.057(3) Uani 0.895(8) 1 d . . P . .
H192 H 0.615409 0.516728 0.351603 0.069 Uiso 0.895(8) 1 calc R U P . .
C193 C 0.6903(4) 0.5780(5) 0.4322(4) 0.064(3) Uani 0.895(8) 1 d . . P . .
H193 H 0.723285 0.567342 0.450606 0.077 Uiso 0.895(8) 1 calc R U P . .
C194 C 0.6748(4) 0.5337(5) 0.4020(4) 0.068(3) Uani 0.895(8) 1 d . . P . .
H194 H 0.696531 0.491212 0.399573 0.082 Uiso 0.895(8) 1 calc R U P . .
C195 C 0.4207(6) 0.4399(8) 0.3065(4) 0.074(4) Uani 0.816(9) 1 d . . P . .
H195 H 0.428842 0.390099 0.313650 0.089 Uiso 0.816(9) 1 calc R U P . .
C196 C 0.4653(7) 0.9837(8) 0.1338(5) 0.058(3) Uani 0.635(10) 1 d . U P C -1
H294 H 0.475166 0.955929 0.113262 0.070 Uiso 0.635(10) 1 calc R U P C -1
C197 C 0.4090(8) 0.9918(11) 0.1807(6) 0.085(4) Uani 0.635(10) 1 d . U P C -1
H295 H 0.381481 0.974290 0.194276 0.102 Uiso 0.635(10) 1 calc R U P C -1
C198 C 0.3414(10) 0.3938(16) 0.2542(6) 0.204(14) Uani 0.816(9) 1 d . . P . .
H198 H 0.315540 0.415182 0.232176 0.306 Uiso 0.816(9) 1 calc R U P . .
H199 H 0.320002 0.368565 0.271189 0.306 Uiso 0.816(9) 1 calc R U P . .
H200 H 0.366036 0.358386 0.244755 0.306 Uiso 0.816(9) 1 calc R U P . .
C199 C 0.5054(7) 1.1135(6) 0.1664(3) 0.076(5) Uiso 0.365(10) 1 d G U P C -2
H302 H 0.512487 1.157134 0.181442 0.091 Uiso 0.365(10) 1 calc R U P C -2
C200 C 0.4621(6) 1.0668(7) 0.1713(3) 0.078(5) Uiso 0.365(10) 1 d G U P C -2
C201 C 0.4518(5) 1.0030(7) 0.1494(3) 0.070(4) Uiso 0.365(10) 1 d G U P C -2
H303 H 0.422202 0.971053 0.152702 0.084 Uiso 0.365(10) 1 calc R U P C -2
C202 C 0.4848(6) 0.9858(7) 0.1225(3) 0.050(5) Uiso 0.365(10) 1 d G U P C -2
H304 H 0.477777 0.942223 0.107493 0.060 Uiso 0.365(10) 1 calc R U P C -2
C203 C 0.5281(6) 1.0326(7) 0.1176(3) 0.068(5) Uiso 0.365(10) 1 d G U P C -2
H305 H 0.550707 1.020848 0.099258 0.082 Uiso 0.365(10) 1 calc R U P C -2
C204 C 0.5385(6) 1.0964(7) 0.1396(3) 0.084(6) Uiso 0.365(10) 1 d G U P C -2
H306 H 0.568063 1.128304 0.136232 0.100 Uiso 0.365(10) 1 calc R U P C -2
C211 C 0.3249(16) 0.7998(15) 0.2230(10) 0.159(13) Uiso 0.549(12) 1 d D . P A 1
H264 H 0.298608 0.816431 0.199913 0.239 Uiso 0.549(12) 1 calc R U P A 1
H265 H 0.306819 0.762578 0.236517 0.239 Uiso 0.549(12) 1 calc R U P A 1
H266 H 0.358069 0.778403 0.215262 0.239 Uiso 0.549(12) 1 calc R U P A 1
C213 C 0.7766(5) 0.4395(6) 0.5064(3) 0.149(7) Uiso 0.847(6) 1 d G U P D -1
H215 H 0.797753 0.407683 0.493337 0.178 Uiso 0.847(6) 1 calc R U P D -1
C214 C 0.7199(5) 0.4261(5) 0.5047(2) 0.132(6) Uiso 0.847(6) 1 d DG U P D -1
H216 H 0.702373 0.385184 0.490499 0.159 Uiso 0.847(6) 1 calc R U P D -1
C215 C 0.6889(4) 0.4726(5) 0.5238(2) 0.219(11) Uiso 0.847(6) 1 d DG U P D -1
C216 C 0.7146(5) 0.5324(5) 0.5446(2) 0.122(6) Uiso 0.847(6) 1 d G U P D -1
H217 H 0.693392 0.564192 0.557642 0.146 Uiso 0.847(6) 1 calc R U P D -1
C217 C 0.7712(5) 0.5458(6) 0.5463(2) 0.150(7) Uiso 0.847(6) 1 d G U P D -1
H218 H 0.788772 0.586693 0.560480 0.179 Uiso 0.847(6) 1 calc R U P D -1
C218 C 0.8022(4) 0.4993(6) 0.5272(3) 0.139(7) Uiso 0.847(6) 1 d G U P D -1
H219 H 0.840953 0.508438 0.528329 0.167 Uiso 0.847(6) 1 calc R U P D -1
Cl4 Cl 0.1051(16) 0.230(2) 0.2894(10) 0.194(16) Uiso 0.153(6) 1 d D . P D 2
Cl5 Cl 0.179(2) 0.261(3) 0.3622(13) 0.26(3) Uiso 0.153(6) 1 d D . P D 2
C220 C 0.166(2) 0.206(3) 0.3211(14) 0.20(6) Uiso 0.153(6) 1 d D . P D 2
H223 H 0.197686 0.213840 0.307211 0.238 Uiso 0.153(6) 1 calc R U P D 2
C228 C 0.3251(16) 1.188(3) 0.3056(12) 0.180(18) Uiso 0.400(9) 1 d D U P B -1
H232 H 0.314713 1.199381 0.330462 0.270 Uiso 0.400(9) 1 calc R U P B -1
H233 H 0.346506 1.141846 0.307915 0.270 Uiso 0.400(9) 1 calc R U P B -1
H234 H 0.348066 1.227824 0.298359 0.270 Uiso 0.400(9) 1 calc R U P B -1
C229 C 0.153(2) 0.868(3) 0.2740(6) 0.203(19) Uiso 0.451(12) 1 d D U P A 2
H322 H 0.136062 0.831286 0.288667 0.304 Uiso 0.451(12) 1 calc R U P A 2
H323 H 0.143940 0.917503 0.282169 0.304 Uiso 0.451(12) 1 calc R U P A 2
H324 H 0.193504 0.861441 0.278861 0.304 Uiso 0.451(12) 1 calc R U P A 2
Cl6 Cl 0.166(4) 0.113(2) 0.333(2) 0.47(6) Uiso 0.153(6) 1 d D . P D 2
O9 O 0.6245(6) 0.1582(7) 0.3638(5) 0.031(5) Uani 0.60(4) 1 d D U P E 2
N3 N 0.6950(3) -0.0049(4) 0.53111(16) 0.054(2) Uani 1 1 d . . . . .
O10 O 0.5593(7) 0.4858(10) 0.1421(5) 0.032(5) Uani 0.60(4) 1 d D U P F 1
H10 H 0.558(5) 0.499(6) 0.1676(13) 0.035(8) Uiso 0.60(4) 1 d D U P F 1
N4 N 0.3222(3) 0.6399(5) 0.1428(2) 0.069(2) Uani 1 1 d . . . . .
C230 C 0.6133(4) 0.6550(5) 0.4104(2) 0.045(2) Uani 0.895(8) 1 d . . P . .
H235 H 0.591356 0.697279 0.413046 0.054 Uiso 0.895(8) 1 calc R U P . .
C231 C 0.5970(4) 0.6084(5) 0.3777(3) 0.056(3) Uani 0.895(8) 1 d . . P . .
H236 H 0.564726 0.620340 0.358842 0.068 Uiso 0.895(8) 1 calc R U P . .
C232 C 0.6580(4) 0.6410(5) 0.4371(3) 0.052(3) Uani 0.895(8) 1 d . . P . .
C233 C 0.5397(8) 1.0813(10) 0.1276(6) 0.092(4) Uani 0.635(10) 1 d . U P C -1
H299 H 0.524250 1.109332 0.104248 0.138 Uiso 0.635(10) 1 calc R U P C -1
H300 H 0.562851 1.040941 0.121009 0.138 Uiso 0.635(10) 1 calc R U P C -1
H301 H 0.562648 1.113732 0.146545 0.138 Uiso 0.635(10) 1 calc R U P C -1
C234 C 0.4402(8) 0.5632(8) 0.3164(5) 0.105(6) Uani 0.816(9) 1 d D . P . .
H237 H 0.462354 0.601099 0.330277 0.126 Uiso 0.816(9) 1 calc R U P . .
C235 C 0.4366(9) 1.0572(12) 0.1897(6) 0.090(4) Uani 0.635(10) 1 d . U P C -1
H296 H 0.426380 1.083327 0.210602 0.108 Uiso 0.635(10) 1 calc R U P C -1
C236 C 0.6744(6) 0.6873(6) 0.4709(3) 0.078(4) Uani 0.895(8) 1 d . . P . .
H238 H 0.658796 0.736762 0.465292 0.116 Uiso 0.895(8) 1 calc R U P . .
H239 H 0.715337 0.690340 0.477515 0.116 Uiso 0.895(8) 1 calc R U P . .
H240 H 0.660116 0.666274 0.492681 0.116 Uiso 0.895(8) 1 calc R U P . .
C237 C 0.4761(8) 1.0902(11) 0.1735(5) 0.074(3) Uani 0.635(10) 1 d . U P C -1
H297 H 0.490710 1.137356 0.181596 0.088 Uiso 0.635(10) 1 calc R U P C -1
C238 C 0.4526(6) 0.4916(8) 0.3259(4) 0.077(4) Uani 0.816(9) 1 d D . P . .
H241 H 0.483260 0.479234 0.345941 0.093 Uiso 0.816(9) 1 calc R U P . .
C239 C 0.8752(5) -0.2026(8) 0.5109(4) 0.073(4) Uani 0.765(6) 1 d . . P . .
H242 H 0.861771 -0.166745 0.489639 0.088 Uiso 0.765(6) 1 calc R U P . .
C240 C 0.4231(6) 0.9553(9) 0.1522(5) 0.067(4) Uani 0.635(10) 1 d . U P C -1
H298 H 0.405205 0.910087 0.143802 0.081 Uiso 0.635(10) 1 calc R U P C -1
C241 C 0.3762(6) 0.4539(10) 0.2764(5) 0.089(5) Uani 0.816(9) 1 d . . P . .
C252 C 0.4948(4) 0.4911(9) 0.4351(4) 0.14(2) Uiso 0.3 1 d G . P C -1
H243 H 0.504176 0.481966 0.410611 0.167 Uiso 0.3 1 calc R U P C -1
C253 C 0.4520(5) 0.4515(11) 0.4466(5) 0.51(12) Uiso 0.3 1 d G . P C -1
H244 H 0.432065 0.415338 0.429978 0.608 Uiso 0.3 1 calc R U P C -1
C254 C 0.4383(4) 0.4649(13) 0.4825(6) 0.46(10) Uiso 0.3 1 d DG . P C -1
H245 H 0.409045 0.437869 0.490401 0.548 Uiso 0.3 1 calc R U P C -1
C255 C 0.4675(4) 0.5179(12) 0.5069(5) 0.29(5) Uiso 0.3 1 d G . P C -1
C256 C 0.5103(4) 0.5575(10) 0.4954(4) 0.15(2) Uiso 0.3 1 d G . P C -1
H246 H 0.530248 0.593656 0.512090 0.174 Uiso 0.3 1 calc R U P C -1
C257 C 0.5240(4) 0.5441(9) 0.4595(4) 0.28(5) Uiso 0.3 1 d G . P C -1
H247 H 0.553268 0.571126 0.451667 0.330 Uiso 0.3 1 calc R U P C -1
C258 C 0.4639(17) 0.517(2) 0.5476(9) 0.094(12) Uiso 0.3 1 d D . P C -1
H248 H 0.455601 0.566386 0.555780 0.141 Uiso 0.3 1 calc R U P C -1
H249 H 0.499623 0.500028 0.562958 0.141 Uiso 0.3 1 calc R U P C -1
H250 H 0.433977 0.483082 0.551409 0.141 Uiso 0.3 1 calc R U P C -1
C269 C 0.4154(16) 1.076(2) 0.1957(11) 0.092(6) Uiso 0.365(10) 1 d . U P C -2
H315 H 0.381709 1.049470 0.183035 0.138 Uiso 0.365(10) 1 calc R U P C -2
H316 H 0.406734 1.128138 0.197745 0.138 Uiso 0.365(10) 1 calc R U P C -2
H317 H 0.428566 1.055477 0.221634 0.138 Uiso 0.365(10) 1 calc R U P C -2
Cl7 Cl 0.3122(7) 0.4658(10) 0.0208(6) 0.085(6) Uiso 0.153(6) 1 d D . P D 2
C270 C 0.2739(11) 0.5437(12) 0.0294(10) 0.045(13) Uiso 0.153(6) 1 d D . P D 2
H332 H 0.287961 0.559922 0.056655 0.055 Uiso 0.153(6) 1 calc R U P D 2
Cl8 Cl 0.2854(13) 0.6155(11) -0.0014(10) 0.178(15) Uiso 0.153(6) 1 d D . P D 2
Cl9 Cl 0.2032(9) 0.5248(16) 0.0241(10) 0.163(15) Uiso 0.153(6) 1 d D . P D 2
C275 C 0.3205(17) 0.236(2) 0.4259(10) 0.237(15) Uiso 0.847(6) 1 d . . P D 1
H307 H 0.319331 0.194610 0.442044 0.284 Uiso 0.847(6) 1 calc R U P D 1
C273 C 0.3750(11) 0.326(2) 0.4021(11) 0.261(16) Uiso 0.847(6) 1 d D . P D 1
H308 H 0.407211 0.356754 0.405743 0.313 Uiso 0.847(6) 1 calc R U P D 1
C271 C 0.2805(13) 0.303(3) 0.3762(17) 0.49(4) Uiso 0.847(6) 1 d D . P D 1
C274 C 0.3687(11) 0.2663(14) 0.4260(7) 0.162(8) Uiso 0.847(6) 1 d . . P D 1
H309 H 0.400832 0.247215 0.442811 0.195 Uiso 0.847(6) 1 calc R U P D 1
C272 C 0.3297(12) 0.3356(16) 0.3731(9) 0.208(12) Uiso 0.847(6) 1 d D . P D 1
H310 H 0.332567 0.364299 0.351046 0.249 Uiso 0.847(6) 1 calc R U P D 1
C276 C 0.2767(13) 0.2575(18) 0.4064(10) 0.246(15) Uiso 0.847(6) 1 d D . P D 1
H311 H 0.241489 0.243146 0.411900 0.295 Uiso 0.847(6) 1 calc R U P D 1
C277 C 0.2256(14) 0.326(3) 0.3506(15) 0.52(4) Uiso 0.847(6) 1 d D . P D 1
H312 H 0.195012 0.296689 0.357153 0.786 Uiso 0.847(6) 1 calc R U P D 1
H313 H 0.218695 0.378316 0.354584 0.786 Uiso 0.847(6) 1 calc R U P D 1
H314 H 0.227763 0.317716 0.323418 0.786 Uiso 0.847(6) 1 calc R U P D 1
C278 C 0.6253(8) 0.471(2) 0.5123(11) 0.338(17) Uiso 0.847(6) 1 d D U P D -1
H333 H 0.613736 0.425327 0.497905 0.507 Uiso 0.847(6) 1 calc R U P D -1
H334 H 0.608983 0.472140 0.535606 0.507 Uiso 0.847(6) 1 calc R U P D -1
H335 H 0.612388 0.513306 0.495975 0.507 Uiso 0.847(6) 1 calc R U P D -1
N5 N 0.6421(14) 0.128(2) 0.3650(10) 0.042(7) Uani 0.24(3) 1 d D U P G 1
H330 H 0.632(4) 0.157(6) 0.3385(13) 0.040(8) Uiso 0.60(4) 1 d D U P E 2
H5 H 0.655(4) 0.132(7) 0.378(3) 0.037(8) Uiso 0.60(4) 1 d D U P E 2
N6 N 0.611(2) 0.170(3) 0.3582(18) 0.035(7) Uani 0.24(3) 1 d D U P G 1
N7 N 0.568(3) 0.478(4) 0.1363(19) 0.032(7) Uani 0.21(3) 1 d D U P H 2
H331 H 0.579(4) 0.441(3) 0.143(3) 0.038(8) Uiso 0.60(4) 1 d D U P F 1
N8 N 0.5533(16) 0.517(2) 0.1540(12) 0.040(7) Uani 0.21(3) 1 d D U P H 2
 
loop_
 _atom_site_aniso_label
 _atom_site_aniso_U_11
 _atom_site_aniso_U_22
 _atom_site_aniso_U_33
 _atom_site_aniso_U_23
 _atom_site_aniso_U_13
 _atom_site_aniso_U_12
C1 0.036(4) 0.026(3) 0.017(3) 0.001(3) 0.013(3) -0.004(3)
C2 0.030(4) 0.027(3) 0.020(3) 0.006(3) 0.009(3) -0.004(3)
C3 0.031(4) 0.031(3) 0.020(3) -0.002(3) 0.011(3) -0.006(3)
C4 0.029(4) 0.034(3) 0.006(3) -0.002(2) 0.006(3) -0.003(3)
C5 0.033(4) 0.032(3) 0.010(3) -0.001(3) 0.005(3) -0.005(3)
C6 0.022(4) 0.034(4) 0.020(3) -0.001(3) 0.001(3) -0.003(3)
C7 0.021(3) 0.037(4) 0.017(3) 0.000(3) 0.002(3) -0.004(3)
C8 0.015(3) 0.043(4) 0.015(3) 0.000(3) -0.001(3) -0.009(3)
C9 0.020(3) 0.033(3) 0.017(3) -0.005(3) 0.006(3) -0.009(3)
C10 0.029(4) 0.030(3) 0.014(3) -0.002(3) 0.009(3) -0.010(3)
C11 0.024(3) 0.030(3) 0.023(3) 0.000(3) 0.015(3) -0.005(3)
C12 0.037(4) 0.026(3) 0.021(3) 0.002(3) 0.021(3) -0.005(3)
C13 0.034(4) 0.031(3) 0.016(3) 0.006(3) 0.019(3) 0.002(3)
C14 0.030(4) 0.030(3) 0.010(3) 0.001(2) 0.008(3) -0.002(3)
C15 0.024(4) 0.033(3) 0.011(3) -0.001(3) 0.004(3) -0.002(3)
C16 0.029(4) 0.028(3) 0.018(3) -0.001(3) 0.009(3) 0.000(3)
C17 0.029(4) 0.030(3) 0.008(3) -0.003(2) 0.006(3) -0.003(3)
C18 0.023(3) 0.025(3) 0.017(3) -0.002(2) 0.002(3) -0.006(3)
C19 0.029(4) 0.026(3) 0.019(3) -0.003(3) 0.007(3) -0.003(3)
C20 0.028(4) 0.032(3) 0.011(3) 0.001(3) 0.014(3) -0.007(3)
C21 0.027(4) 0.031(3) 0.017(3) 0.003(3) 0.015(3) -0.004(3)
C22 0.033(4) 0.032(4) 0.018(3) -0.001(3) 0.018(3) -0.007(3)
C23 0.035(4) 0.034(4) 0.013(3) -0.004(3) 0.013(3) -0.004(3)
C24 0.029(4) 0.033(3) 0.012(3) -0.002(3) 0.010(3) -0.008(3)
C25 0.032(4) 0.034(4) 0.012(3) -0.007(3) 0.006(3) -0.005(3)
C26 0.022(3) 0.033(4) 0.014(3) -0.005(3) 0.001(3) -0.009(3)
C27 0.020(3) 0.030(3) 0.019(3) -0.001(3) 0.005(3) -0.006(3)
C28 0.023(4) 0.030(3) 0.028(4) -0.005(3) 0.008(3) -0.009(3)
C29 0.032(4) 0.029(3) 0.021(3) -0.008(3) 0.007(3) -0.010(3)
C30 0.035(4) 0.024(3) 0.026(4) -0.004(3) 0.011(3) -0.007(3)
C31 0.029(4) 0.028(3) 0.026(4) 0.002(3) 0.009(3) -0.006(3)
C32 0.043(4) 0.023(3) 0.032(4) 0.000(3) 0.017(3) -0.004(3)
C33 0.039(4) 0.023(3) 0.022(3) 0.007(3) 0.013(3) 0.002(3)
C34 0.031(4) 0.032(3) 0.018(3) 0.006(3) 0.012(3) 0.002(3)
C35 0.033(4) 0.030(3) 0.013(3) 0.005(3) 0.006(3) 0.003(3)
C36 0.029(4) 0.036(4) 0.007(3) 0.000(3) 0.007(3) -0.001(3)
C37 0.025(3) 0.031(3) 0.010(3) -0.004(2) 0.003(3) -0.002(3)
C38 0.030(4) 0.032(3) 0.011(3) -0.003(3) 0.001(3) -0.001(3)
C39 0.021(3) 0.036(4) 0.020(3) -0.003(3) 0.005(3) -0.002(3)
C40 0.020(3) 0.030(3) 0.024(3) -0.005(3) 0.007(3) -0.004(3)
C41 0.021(3) 0.028(3) 0.021(3) -0.001(3) 0.007(3) -0.008(3)
C42 0.022(3) 0.037(4) 0.020(3) -0.004(3) 0.014(3) -0.007(3)
C43 0.026(4) 0.032(4) 0.027(4) -0.004(3) 0.018(3) -0.006(3)
C44 0.030(4) 0.039(4) 0.026(4) -0.004(3) 0.019(3) -0.002(3)
C45 0.041(4) 0.032(4) 0.024(4) -0.007(3) 0.021(3) 0.001(3)
C46 0.037(4) 0.033(4) 0.022(3) -0.009(3) 0.018(3) -0.004(3)
C47 0.040(4) 0.032(4) 0.020(3) -0.009(3) 0.010(3) -0.004(3)
C48 0.030(4) 0.032(4) 0.015(3) -0.007(3) 0.004(3) -0.007(3)
C49 0.043(4) 0.027(3) 0.026(4) -0.012(3) 0.015(3) -0.001(3)
C50 0.044(4) 0.018(3) 0.032(4) -0.005(3) 0.012(3) -0.004(3)
C51 0.042(4) 0.022(3) 0.030(4) 0.003(3) 0.012(3) 0.001(3)
C52 0.040(4) 0.022(3) 0.038(4) 0.001(3) 0.012(3) 0.008(3)
C53 0.035(4) 0.028(3) 0.032(4) 0.006(3) 0.007(3) 0.007(3)
C54 0.044(4) 0.028(3) 0.020(3) 0.005(3) 0.011(3) 0.007(3)
C55 0.029(4) 0.033(4) 0.018(3) 0.005(3) 0.003(3) 0.005(3)
C56 0.024(4) 0.037(4) 0.018(3) 0.000(3) -0.001(3) 0.002(3)
C57 0.020(4) 0.038(4) 0.026(4) 0.001(3) -0.001(3) 0.005(3)
C58 0.020(3) 0.035(4) 0.031(4) -0.001(3) 0.009(3) -0.001(3)
C59 0.015(3) 0.038(4) 0.029(4) -0.004(3) 0.008(3) -0.002(3)
C60 0.023(4) 0.043(4) 0.034(4) -0.002(3) 0.017(3) 0.006(3)
C61 0.026(4) 0.036(4) 0.038(4) -0.004(3) 0.013(3) 0.007(3)
C62 0.039(4) 0.026(3) 0.039(4) -0.001(3) 0.017(3) 0.008(3)
C63 0.022(4) 0.034(4) 0.035(4) 0.005(3) 0.009(3) 0.010(3)
C64 0.029(4) 0.029(3) 0.022(3) -0.001(3) 0.010(3) -0.004(3)
C65 0.042(4) 0.029(4) 0.029(4) -0.006(3) 0.020(3) 0.004(3)
C66 0.032(4) 0.041(4) 0.023(4) -0.003(3) 0.010(3) -0.007(3)
C67 0.042(4) 0.050(5) 0.028(4) -0.013(3) 0.008(3) -0.011(4)
C68 0.035(4) 0.047(4) 0.046(5) -0.016(4) 0.017(4) -0.016(3)
C69 0.044(5) 0.041(4) 0.045(5) -0.020(3) 0.027(4) -0.018(3)
C70 0.090(7) 0.068(6) 0.054(6) -0.034(5) 0.057(6) -0.048(5)
C71 0.148(11) 0.097(8) 0.036(6) -0.012(5) 0.058(7) -0.049(8)
C72 0.132(10) 0.110(9) 0.098(8) -0.058(7) 0.095(8) -0.083(8)
C73 0.099(8) 0.083(7) 0.094(8) -0.046(6) 0.080(7) -0.034(6)
C74 0.043(4) 0.030(4) 0.020(4) -0.003(3) 0.014(3) -0.009(3)
C75 0.041(4) 0.054(5) 0.024(4) 0.005(3) 0.013(3) -0.009(3)
C76 0.048(5) 0.066(5) 0.042(5) 0.008(4) 0.027(4) -0.014(4)
C77 0.070(6) 0.092(7) 0.026(4) 0.001(4) 0.019(4) -0.030(5)
C78 0.074(7) 0.122(9) 0.028(5) -0.003(5) 0.015(4) -0.054(6)
C79 0.118(11) 0.219(17) 0.028(6) 0.004(7) 0.005(6) -0.097(12)
C80 0.092(9) 0.217(17) 0.055(7) -0.002(9) -0.009(7) -0.054(10)
C81 0.069(9) 0.196(17) 0.099(10) 0.021(10) -0.005(8) -0.026(10)
C82 0.125(11) 0.104(10) 0.086(9) -0.032(7) -0.024(8) -0.047(9)
C83 0.038(4) 0.032(4) 0.017(3) -0.003(3) 0.004(3) 0.006(3)
C84 0.044(5) 0.037(4) 0.033(4) -0.007(3) 0.008(3) -0.004(3)
C85 0.046(4) 0.034(4) 0.019(3) 0.000(3) 0.007(3) 0.006(3)
C86 0.030(4) 0.032(4) 0.033(4) -0.001(3) 0.002(3) 0.011(3)
C87 0.028(4) 0.029(3) 0.030(4) 0.001(3) 0.001(3) 0.003(3)
C88 0.031(4) 0.024(3) 0.022(3) -0.001(3) 0.001(3) 0.003(3)
C89 0.026(4) 0.026(3) 0.015(3) 0.000(3) 0.000(3) 0.002(3)
C90 0.023(3) 0.027(3) 0.017(3) 0.001(3) 0.002(3) 0.003(3)
C91 0.030(4) 0.031(3) 0.011(3) 0.000(3) 0.004(3) 0.006(3)
C92 0.019(3) 0.033(3) 0.017(3) -0.002(3) 0.000(3) 0.002(3)
C93 0.015(3) 0.034(3) 0.016(3) 0.003(3) -0.003(3) 0.003(3)
C94 0.025(4) 0.032(3) 0.015(3) -0.002(3) -0.002(3) 0.007(3)
C95 0.023(4) 0.028(3) 0.020(3) 0.005(3) -0.008(3) 0.004(3)
C96 0.032(4) 0.028(3) 0.019(3) 0.006(3) -0.004(3) 0.005(3)
C97 0.039(4) 0.028(3) 0.013(3) 0.007(3) 0.006(3) 0.002(3)
C98 0.039(4) 0.035(4) 0.016(3) 0.001(3) 0.013(3) -0.001(3)
C99 0.034(4) 0.038(4) 0.020(3) 0.004(3) 0.009(3) 0.001(3)
C100 0.044(4) 0.035(4) 0.017(3) -0.002(3) 0.011(3) -0.002(3)
C101 0.046(4) 0.035(4) 0.028(4) -0.004(3) 0.017(3) -0.001(3)
C102 0.028(4) 0.035(4) 0.034(4) 0.000(3) 0.012(3) 0.004(3)
C103 0.019(3) 0.038(4) 0.033(4) -0.001(3) 0.005(3) 0.006(3)
C104 0.031(4) 0.031(4) 0.037(4) -0.001(3) 0.005(3) 0.003(3)
C105 0.021(4) 0.030(3) 0.026(4) 0.004(3) -0.008(3) 0.006(3)
C106 0.026(4) 0.031(3) 0.015(3) 0.004(3) -0.005(3) 0.005(3)
C107 0.032(4) 0.028(3) 0.012(3) 0.005(3) -0.002(3) 0.003(3)
C108 0.028(4) 0.029(3) 0.013(3) 0.004(2) 0.002(3) 0.004(3)
C109 0.034(4) 0.032(3) 0.013(3) 0.001(3) 0.008(3) -0.001(3)
C110 0.028(4) 0.033(4) 0.021(3) 0.001(3) 0.009(3) 0.002(3)
C111 0.024(4) 0.028(3) 0.019(3) 0.001(3) 0.003(3) 0.003(3)
C112 0.019(3) 0.033(4) 0.021(3) 0.000(3) 0.001(3) 0.005(3)
C113 0.021(3) 0.034(4) 0.016(3) -0.001(3) -0.001(3) 0.008(3)
C114 0.025(4) 0.031(3) 0.019(3) 0.004(3) -0.004(3) 0.007(3)
C115 0.029(4) 0.026(3) 0.026(4) 0.001(3) 0.000(3) 0.011(3)
C116 0.042(4) 0.021(3) 0.025(4) 0.001(3) 0.000(3) 0.006(3)
C117 0.030(4) 0.026(3) 0.027(4) 0.009(3) 0.000(3) 0.004(3)
C118 0.046(4) 0.023(3) 0.027(4) 0.006(3) 0.010(3) 0.002(3)
C119 0.037(4) 0.032(4) 0.027(4) 0.005(3) 0.009(3) -0.003(3)
C120 0.035(4) 0.036(4) 0.022(3) 0.006(3) 0.012(3) 0.003(3)
C121 0.029(4) 0.039(4) 0.023(4) 0.005(3) 0.010(3) 0.000(3)
C122 0.035(4) 0.034(4) 0.023(4) 0.002(3) 0.016(3) 0.002(3)
C123 0.030(4) 0.034(4) 0.035(4) 0.002(3) 0.013(3) -0.003(3)
C124 0.017(3) 0.040(4) 0.037(4) 0.001(3) 0.006(3) 0.002(3)
C125 0.020(4) 0.038(4) 0.036(4) -0.002(3) -0.003(3) -0.001(3)
C126 0.027(4) 0.030(4) 0.030(4) 0.003(3) -0.005(3) 0.000(3)
C127 0.032(4) 0.030(4) 0.020(3) 0.002(3) -0.011(3) 0.004(3)
C128 0.034(4) 0.034(4) 0.013(3) 0.003(3) -0.005(3) 0.002(3)
C129 0.046(5) 0.035(4) 0.005(3) 0.000(3) -0.003(3) 0.000(3)
C130 0.039(4) 0.035(4) 0.010(3) 0.000(3) 0.005(3) 0.000(3)
C131 0.040(4) 0.039(4) 0.011(3) -0.007(3) 0.006(3) 0.004(3)
C132 0.030(4) 0.037(4) 0.023(4) -0.004(3) 0.014(3) 0.002(3)
C133 0.025(4) 0.032(4) 0.029(4) -0.004(3) 0.007(3) 0.009(3)
C134 0.036(4) 0.028(4) 0.033(4) -0.006(3) 0.008(3) 0.010(3)
C135 0.043(4) 0.030(4) 0.021(4) -0.008(3) 0.009(3) 0.009(3)
C136 0.042(4) 0.024(3) 0.027(4) -0.007(3) 0.004(3) 0.003(3)
C137 0.040(4) 0.021(3) 0.035(4) 0.000(3) 0.007(3) 0.003(3)
C138 0.038(4) 0.023(3) 0.031(4) 0.002(3) -0.001(3) -0.003(3)
C139 0.038(4) 0.029(4) 0.035(4) -0.007(3) 0.003(3) -0.008(3)
C140 0.029(4) 0.038(4) 0.031(4) -0.004(3) 0.001(3) -0.006(3)
C141 0.029(4) 0.031(4) 0.043(4) 0.004(3) 0.007(3) -0.005(3)
C142 0.028(4) 0.036(4) 0.033(4) 0.000(3) -0.008(3) -0.004(3)
C143 0.032(4) 0.035(4) 0.025(4) -0.005(3) -0.010(3) -0.003(3)
C144 0.044(5) 0.030(4) 0.026(4) -0.008(3) -0.001(3) -0.003(3)
C145 0.036(4) 0.038(4) 0.021(4) 0.001(3) -0.008(3) 0.000(3)
C146 0.046(4) 0.037(4) 0.011(3) -0.005(3) -0.002(3) 0.003(3)
C147 0.046(5) 0.031(4) 0.016(3) -0.008(3) 0.000(3) 0.000(3)
C148 0.049(5) 0.032(4) 0.017(3) -0.009(3) 0.009(3) 0.002(3)
C149 0.051(5) 0.028(4) 0.020(4) -0.010(3) -0.001(3) -0.003(3)
C150 0.031(4) 0.026(3) 0.023(4) -0.001(3) 0.000(3) 0.002(3)
C151 0.030(4) 0.038(4) 0.036(4) 0.010(3) -0.013(3) 0.000(3)
C152 0.044(5) 0.043(5) 0.056(5) 0.021(4) -0.012(4) -0.011(4)
C153 0.050(5) 0.040(4) 0.050(5) 0.027(4) -0.015(4) -0.011(4)
C154 0.039(4) 0.033(4) 0.029(4) 0.005(3) -0.009(3) 0.004(3)
C155 0.043(5) 0.033(4) 0.033(4) 0.006(3) -0.007(3) 0.002(3)
C156 0.051(5) 0.053(5) 0.046(5) -0.014(4) -0.023(4) 0.010(4)
C157 0.041(5) 0.051(5) 0.056(5) -0.010(4) -0.014(4) 0.015(4)
C158 0.041(6) 0.136(10) 0.059(6) 0.054(6) -0.028(5) -0.021(6)
C159 0.032(4) 0.035(4) 0.051(5) 0.004(3) 0.006(4) 0.007(3)
C160 0.040(5) 0.070(6) 0.084(7) 0.036(5) -0.009(5) 0.004(4)
C161 0.042(6) 0.076(7) 0.112(9) 0.038(6) -0.007(6) 0.006(5)
C162 0.022(5) 0.107(9) 0.108(9) 0.027(7) -0.009(5) 0.009(5)
C163 0.033(6) 0.143(11) 0.098(9) 0.038(8) 0.013(6) 0.004(6)
C164 0.045(8) 0.29(2) 0.100(11) 0.021(13) 0.011(7) -0.033(11)
C165 0.127(15) 0.46(4) 0.122(15) -0.07(2) 0.074(12) -0.11(2)
C166 0.058(9) 0.26(2) 0.172(16) 0.084(16) 0.010(9) -0.033(11)
C167 0.123(14) 0.19(2) 0.25(3) 0.112(19) 0.015(15) -0.055(14)
C168 0.031(4) 0.029(3) 0.028(4) -0.005(3) 0.009(3) -0.001(3)
C169 0.038(4) 0.046(4) 0.015(3) 0.008(3) 0.005(3) 0.000(3)
C170 0.032(4) 0.036(4) 0.027(4) -0.004(3) 0.010(3) -0.002(3)
S1 0.0256(9) 0.0361(9) 0.0165(8) -0.0001(6) 0.0100(7) -0.0010(7)
S2 0.0348(10) 0.0357(9) 0.0147(8) -0.0008(7) 0.0039(7) 0.0009(7)
Cl1 0.137(3) 0.0530(19) 0.0433(18) -0.0023(14) -0.0072(19) 0.0111(19)
Cl2 0.086(3) 0.104(3) 0.076(3) -0.032(2) 0.016(2) -0.013(2)
P1 0.0298(10) 0.0293(9) 0.0144(8) -0.0024(7) 0.0044(7) 0.0017(7)
P2 0.0263(9) 0.0289(9) 0.0173(8) -0.0005(7) 0.0056(7) 0.0005(7)
O1 0.031(3) 0.034(3) 0.022(2) -0.004(2) 0.001(2) 0.006(2)
O2 0.027(3) 0.034(3) 0.024(2) 0.0014(19) 0.008(2) 0.001(2)
O3 0.026(3) 0.036(2) 0.021(2) 0.0029(19) 0.0106(19) 0.004(2)
O4 0.028(3) 0.035(3) 0.017(2) -0.002(2) 0.0008(19) 0.0027(19)
O5 0.033(3) 0.043(3) 0.021(2) 0.002(2) 0.009(2) 0.006(2)
O6 0.046(3) 0.030(3) 0.034(3) 0.003(2) 0.018(2) 0.000(2)
O7 0.045(3) 0.036(3) 0.031(3) -0.007(2) 0.010(2) 0.001(2)
O8 0.048(3) 0.037(3) 0.039(3) -0.003(2) 0.012(2) 0.005(2)
N1 0.032(3) 0.026(3) 0.023(3) 0.000(2) -0.007(3) 0.008(2)
N2 0.040(3) 0.034(3) 0.027(3) -0.007(2) 0.019(3) -0.009(3)
Cl3 0.119(4) 0.246(8) 0.160(5) -0.022(5) 0.045(4) -0.093(5)
C189 0.076(6) 0.068(6) 0.066(6) 0.005(5) 0.006(5) 0.018(5)
C190 0.15(2) 0.108(15) 0.19(2) 0.078(15) 0.141(19) 0.076(14)
C191 0.078(12) 0.171(19) 0.097(13) 0.067(13) 0.059(10) 0.069(12)
C192 0.094(8) 0.036(5) 0.053(6) -0.004(4) 0.044(6) -0.012(5)
C193 0.047(6) 0.035(5) 0.113(10) 0.020(6) 0.024(6) -0.002(4)
C194 0.049(6) 0.030(5) 0.133(11) 0.009(6) 0.037(7) 0.001(5)
C195 0.083(10) 0.074(9) 0.075(9) 0.026(7) 0.038(8) 0.034(8)
C196 0.063(7) 0.051(6) 0.051(6) -0.003(5) -0.012(6) 0.023(6)
C197 0.072(8) 0.084(8) 0.092(8) 0.014(7) 0.003(7) 0.014(7)
C198 0.16(2) 0.34(4) 0.132(18) -0.09(2) 0.090(16) -0.14(2)
O9 0.038(9) 0.027(9) 0.031(7) -0.002(6) 0.012(6) -0.002(7)
N3 0.057(4) 0.090(5) 0.016(3) 0.002(3) 0.009(3) -0.037(4)
O10 0.032(8) 0.033(8) 0.031(8) 0.009(6) 0.007(5) 0.017(6)
N4 0.031(4) 0.109(7) 0.067(5) 0.024(5) 0.008(4) 0.005(4)
C230 0.065(6) 0.039(5) 0.036(5) 0.006(4) 0.026(5) 0.011(4)
C231 0.062(7) 0.056(6) 0.055(6) 0.020(5) 0.020(5) 0.000(5)
C232 0.062(7) 0.052(6) 0.045(6) 0.016(5) 0.017(5) -0.008(5)
C233 0.107(8) 0.088(8) 0.087(8) 0.051(7) 0.036(7) 0.042(7)
C234 0.126(15) 0.082(11) 0.136(16) -0.027(10) 0.098(13) -0.015(10)
C235 0.087(8) 0.092(8) 0.093(8) 0.018(7) 0.021(7) 0.048(7)
C236 0.112(10) 0.071(7) 0.052(7) 0.005(6) 0.022(7) -0.022(7)
C237 0.087(7) 0.075(7) 0.066(6) 0.017(6) 0.033(6) 0.031(6)
C238 0.073(9) 0.093(11) 0.073(9) -0.001(8) 0.035(7) 0.013(8)
C239 0.059(8) 0.084(9) 0.069(9) -0.017(7) -0.006(7) -0.017(7)
C240 0.060(8) 0.060(7) 0.073(8) 0.002(7) -0.010(7) 0.033(6)
C241 0.069(10) 0.126(13) 0.087(11) 0.008(10) 0.052(9) 0.009(9)
N5 0.044(11) 0.044(11) 0.040(10) 0.005(10) 0.010(9) 0.001(9)
N6 0.041(12) 0.039(11) 0.033(11) 0.019(9) 0.025(10) 0.018(9)
N7 0.033(11) 0.030(10) 0.035(11) 0.014(9) 0.012(9) 0.028(9)
N8 0.041(10) 0.040(11) 0.041(11) 0.023(9) 0.014(9) 0.030(9)
 
_geom_special_details
;
 All esds (except the esd in the dihedral angle between two l.s. planes)
 are estimated using the full covariance matrix.  The cell esds are taken
 into account individually in the estimation of esds in distances, angles
 and torsion angles; correlations between esds in cell parameters are only
 used when they are defined by crystal symmetry.  An approximate (isotropic)
 treatment of cell esds is used for estimating esds involving l.s. planes.
;
 
loop_
 _geom_bond_atom_site_label_1
 _geom_bond_atom_site_label_2
 _geom_bond_distance
 _geom_bond_site_symmetry_2
 _geom_bond_publ_flag
C1 C2 1.329(9) . ?
C1 C19 1.487(9) . ?
C1 H1 0.9500 . ?
C2 C3 1.504(9) . ?
C2 H2 0.9500 . ?
C3 C21 1.531(9) . ?
C3 C74 1.535(8) . ?
C3 C4 1.536(8) . ?
C4 C5 1.380(8) . ?
C4 C24 1.469(9) . ?
C5 C27 1.447(8) . ?
C5 C6 1.507(9) . ?
C6 O6 1.200(7) . ?
C6 C7 1.563(7) . ?
C7 O5 1.212(7) . ?
C7 C8 1.477(9) . ?
C8 C9 1.377(9) . ?
C8 C27 1.417(8) . ?
C9 C10 1.441(9) . ?
C9 S1 1.776(6) . ?
C10 C28 1.402(8) . ?
C10 C11 1.465(9) . ?
C11 C31 1.419(9) . ?
C11 C12 1.476(9) . ?
C12 C34 1.408(9) . ?
C12 C13 1.455(9) . ?
C13 C14 1.384(9) . ?
C13 S1 1.771(7) . ?
C14 C36 1.408(9) . ?
C14 C15 1.501(9) . ?
C15 O2 1.204(7) . ?
C15 C16 1.614(9) . ?
C16 C37 1.514(9) . ?
C16 C17 1.581(8) . ?
C16 P1 1.839(6) . ?
C17 C18 1.418(8) . ?
C17 C40 1.438(8) . ?
C18 O3 1.247(7) . ?
C18 C19 1.561(8) . ?
C19 C20 1.498(8) . ?
C19 C64 1.548(8) . ?
C20 C21 1.363(8) . ?
C20 C41 1.435(9) . ?
C21 C22 1.440(9) . ?
C22 C43 1.394(9) . ?
C22 C23 1.455(9) . ?
C23 C46 1.410(9) . ?
C23 C24 1.461(9) . ?
C24 C25 1.407(8) . ?
C25 C48 1.423(9) . ?
C25 C26 1.438(8) . ?
C26 C27 1.345(9) . ?
C26 C28 1.438(9) . ?
C28 C29 1.429(9) . ?
C29 C30 1.365(9) . ?
C29 C48 1.449(9) . ?
C30 C50 1.448(9) . ?
C30 C31 1.450(9) . ?
C31 C32 1.428(10) . ?
C32 C33 1.367(9) . ?
C32 C51 1.452(9) . ?
C33 C34 1.444(9) . ?
C33 C54 1.447(10) . ?
C34 C35 1.432(9) . ?
C35 C36 1.387(9) . ?
C35 C55 1.436(9) . ?
C36 C37 1.423(8) . ?
C37 C38 1.377(9) . ?
C38 C39 1.447(8) . ?
C38 C56 1.449(9) . ?
C39 C40 1.412(9) . ?
C39 C58 1.447(9) . ?
C40 C41 1.462(9) . ?
C41 C42 1.393(9) . ?
C42 C59 1.428(9) . ?
C42 C43 1.452(9) . ?
C43 C44 1.427(9) . ?
C44 C45 1.378(9) . ?
C44 C60 1.445(10) . ?
C45 C65 1.449(9) . ?
C45 C46 1.452(10) . ?
C46 C47 1.452(9) . ?
C47 C48 1.376(9) . ?
C47 C49 1.443(10) . ?
C49 C50 1.401(9) . ?
C49 C65 1.448(10) . ?
C50 C51 1.443(10) . ?
C51 C52 1.396(10) . ?
C52 C53 1.450(10) . ?
C52 C62 1.463(9) . ?
C53 C54 1.385(9) . ?
C53 C63 1.455(9) . ?
C54 C55 1.440(9) . ?
C55 C56 1.394(9) . ?
C56 C57 1.447(9) . ?
C57 C63 1.397(9) . ?
C57 C58 1.449(9) . ?
C58 C59 1.383(9) . ?
C59 C60 1.447(9) . ?
C60 C61 1.396(10) . ?
C61 C63 1.444(9) . ?
C61 C62 1.447(10) . ?
C62 C65 1.390(10) . ?
C64 N2 1.334(8) . ?
C64 C66 1.380(9) . ?
C66 C67 1.384(9) . ?
C66 H66 0.9500 . ?
C67 C68 1.372(10) . ?
C67 H67 0.9500 . ?
C68 C69 1.395(10) . ?
C68 H68 0.9500 . ?
C69 N2 1.341(8) . ?
C69 C70 1.522(10) . ?
C70 C73 1.506(13) . ?
C70 C72 1.507(11) . ?
C70 C71 1.546(15) . ?
C71 H267 0.9800 . ?
C71 H268 0.9800 . ?
C71 H269 0.9800 . ?
C72 H270 0.9800 . ?
C72 H271 0.9800 . ?
C72 H272 0.9800 . ?
C73 H273 0.9800 . ?
C73 H274 0.9800 . ?
C73 H275 0.9800 . ?
C74 N3 1.320(9) . ?
C74 C75 1.383(9) . ?
C75 C76 1.386(10) . ?
C75 H75 0.9500 . ?
C76 C77 1.357(11) . ?
C76 H76 0.9500 . ?
C77 C78 1.386(11) . ?
C77 H77 0.9500 . ?
C78 N3 1.340(10) . ?
C78 C79 1.541(14) . ?
C79 C82 1.454(18) . ?
C79 C80 1.468(15) . ?
C79 C81 1.66(2) . ?
C80 H276 0.9800 . ?
C80 H277 0.9800 . ?
C80 H278 0.9800 . ?
C81 H279 0.9800 . ?
C81 H280 0.9800 . ?
C81 H281 0.9800 . ?
C82 H282 0.9800 . ?
C82 H283 0.9800 . ?
C82 H284 0.9800 . ?
C83 P1 1.767(6) . ?
C83 H83 0.9800 . ?
C83 H83A 0.9800 . ?
C83 H83B 0.9800 . ?
C84 P1 1.782(7) . ?
C84 H84 0.9800 . ?
C84 H84A 0.9800 . ?
C84 H84B 0.9800 . ?
C85 P1 1.788(6) . ?
C85 H85 0.9800 . ?
C85 H85A 0.9800 . ?
C85 H85B 0.9800 . ?
C86 C87 1.319(9) . ?
C86 C104 1.501(9) . ?
C86 H86 0.9500 . ?
C87 C88 1.510(9) . ?
C87 H87 0.9500 . ?
C88 C106 1.490(9) . ?
C88 C150 1.544(9) . ?
C88 C89 1.550(9) . ?
C89 O1 1.246(7) . ?
C89 C90 1.420(8) . ?
C90 C108 1.443(8) . ?
C90 C91 1.569(9) . ?
C91 C111 1.522(8) . ?
C91 C92 1.610(8) . ?
C91 P2 1.833(7) . ?
C92 O4 1.200(7) . ?
C92 C93 1.507(9) . ?
C93 C94 1.383(9) . ?
C93 C112 1.418(8) . ?
C94 C95 1.456(9) . ?
C94 S2 1.772(6) . ?
C95 C114 1.400(9) . ?
C95 C96 1.474(9) . ?
C96 C117 1.413(9) . ?
C96 C97 1.470(9) . ?
C97 C120 1.402(10) . ?
C97 C98 1.449(9) . ?
C98 C99 1.384(9) . ?
C98 S2 1.773(7) . ?
C99 C122 1.405(10) . ?
C99 C100 1.473(9) . ?
C100 O7 1.211(8) . ?
C100 C101 1.563(9) . ?
C101 O8 1.209(8) . ?
C101 C102 1.499(10) . ?
C102 C103 1.390(10) . ?
C102 C122 1.429(9) . ?
C103 C124 1.464(9) . ?
C103 C104 1.541(9) . ?
C104 C105 1.523(9) . ?
C104 C159 1.535(10) . ?
C105 C106 1.369(9) . ?
C105 C126 1.447(9) . ?
C106 C107 1.437(9) . ?
C107 C128 1.397(9) . ?
C107 C108 1.453(9) . ?
C108 C109 1.419(8) . ?
C109 C130 1.435(9) . ?
C109 C110 1.454(9) . ?
C110 C111 1.365(9) . ?
C110 C132 1.447(9) . ?
C111 C112 1.419(8) . ?
C112 C113 1.386(9) . ?
C113 C133 1.423(9) . ?
C113 C114 1.438(9) . ?
C114 C115 1.428(9) . ?
C115 C116 1.373(9) . ?
C115 C134 1.445(9) . ?
C116 C117 1.443(9) . ?
C116 C137 1.451(10) . ?
C117 C118 1.446(10) . ?
C118 C119 1.375(9) . ?
C118 C138 1.441(9) . ?
C119 C120 1.431(9) . ?
C119 C141 1.457(10) . ?
C120 C121 1.433(9) . ?
C121 C122 1.358(9) . ?
C121 C123 1.434(10) . ?
C123 C124 1.407(9) . ?
C123 C141 1.441(9) . ?
C124 C125 1.464(10) . ?
C125 C142 1.418(10) . ?
C125 C126 1.450(9) . ?
C126 C127 1.400(9) . ?
C127 C128 1.431(9) . ?
C127 C145 1.434(9) . ?
C128 C129 1.445(9) . ?
C129 C130 1.368(10) . ?
C129 C146 1.450(9) . ?
C130 C131 1.453(9) . ?
C131 C148 1.400(9) . ?
C131 C132 1.432(9) . ?
C132 C133 1.398(9) . ?
C133 C134 1.441(9) . ?
C134 C135 1.384(10) . ?
C135 C148 1.446(9) . ?
C135 C136 1.450(10) . ?
C136 C137 1.394(9) . ?
C136 C149 1.444(10) . ?
C137 C138 1.444(10) . ?
C138 C139 1.394(10) . ?
C139 C144 1.441(10) . ?
C139 C140 1.451(10) . ?
C140 C141 1.383(10) . ?
C140 C142 1.447(10) . ?
C142 C143 1.431(10) . ?
C143 C145 1.382(10) . ?
C143 C144 1.447(10) . ?
C144 C149 1.404(10) . ?
C145 C146 1.440(10) . ?
C146 C147 1.392(9) . ?
C147 C148 1.443(10) . ?
C147 C149 1.460(10) . ?
C150 N1 1.336(8) . ?
C150 C151 1.388(9) . ?
C151 C152 1.370(10) . ?
C151 H151 0.9500 . ?
C152 C153 1.367(11) . ?
C152 H152 0.9500 . ?
C153 C154 1.382(10) . ?
C153 H153 0.9500 . ?
C154 N1 1.343(8) . ?
C154 C155 1.522(10) . ?
C155 C156 1.521(10) . ?
C155 C157 1.524(11) . ?
C155 C158 1.525(11) . ?
C156 H156 0.9800 . ?
C156 H157 0.9800 . ?
C156 H158 0.9800 . ?
C157 H159 0.9800 . ?
C157 H160 0.9800 . ?
C157 H161 0.9800 . ?
C158 H162 0.9800 . ?
C158 H163 0.9800 . ?
C158 H164 0.9800 . ?
C159 N4 1.296(10) . ?
C159 C160 1.368(11) . ?
C160 C161 1.373(12) . ?
C160 H165 0.9500 . ?
C161 C162 1.341(14) . ?
C161 H166 0.9500 . ?
C162 C163 1.367(14) . ?
C162 H167 0.9500 . ?
C163 N4 1.361(12) . ?
C163 C164 1.505(17) . ?
C164 C165 1.49(2) . ?
C164 C166 1.518(18) . ?
C164 C167 1.64(3) . ?
C165 H285 0.9800 . ?
C165 H286 0.9800 . ?
C165 H287 0.9800 . ?
C166 H288 0.9800 . ?
C166 H289 0.9800 . ?
C166 H290 0.9800 . ?
C167 H291 0.9800 . ?
C167 H292 0.9800 . ?
C167 H293 0.9800 . ?
C168 P2 1.771(6) . ?
C168 H168 0.9800 . ?
C168 H169 0.9800 . ?
C168 H170 0.9800 . ?
C169 P2 1.790(6) . ?
C169 H171 0.9800 . ?
C169 H172 0.9800 . ?
C169 H173 0.9800 . ?
C170 P2 1.785(7) . ?
C170 H174 0.9800 . ?
C170 H175 0.9800 . ?
C170 H176 0.9800 . ?
C171 C172 1.3900 . ?
C171 C176 1.3900 . ?
C171 H325 0.9500 . ?
C172 C173 1.3900 . ?
C172 H328 0.9500 . ?
C173 C174 1.3900 . ?
C173 H329 0.9500 . ?
C174 C175 1.3900 . ?
C174 C229 1.526(14) . ?
C175 C176 1.3900 . ?
C175 H327 0.9500 . ?
C176 H326 0.9500 . ?
C177 C178 1.3900 . ?
C177 C182 1.3900 . ?
C177 H177 0.9500 . ?
C178 C179 1.3900 . ?
C178 H178 0.9500 . ?
C179 C180 1.3900 . ?
C179 H179 0.9500 . ?
C180 C181 1.3900 . ?
C180 H180 0.9500 . ?
C181 C182 1.3900 . ?
C181 H181 0.9500 . ?
C182 C228 1.530(19) . ?
C183 C184 1.3900 . ?
C183 C188 1.34(2) . ?
C183 H259 0.9500 . ?
C184 C185 1.3900 . ?
C184 H260 0.9500 . ?
C185 C186 1.3900 . ?
C185 H261 0.9500 . ?
C186 C187 1.3900 . ?
C186 H262 0.9500 . ?
C187 C188 1.53(6) . ?
C187 H263 0.9500 . ?
C188 C211 1.32(5) . ?
Cl1 C239 1.752(14) . ?
Cl2 C239 1.747(12) . ?
Cl3 C239 1.624(14) . ?
C189 C237 1.39(2) . ?
C189 C196 1.42(2) . ?
C189 C233 1.46(2) . ?
C190 C234 1.382(17) . ?
C190 C191 1.40(3) . ?
C190 H190 0.9500 . ?
C191 C241 1.37(2) . ?
C191 H191 0.9500 . ?
C192 C231 1.329(13) . ?
C192 C194 1.425(15) . ?
C192 H192 0.9500 . ?
C193 C194 1.328(16) . ?
C193 C232 1.418(14) . ?
C193 H193 0.9500 . ?
C194 H194 0.9500 . ?
C195 C238 1.322(19) . ?
C195 C241 1.39(2) . ?
C195 H195 0.9500 . ?
C196 C240 1.41(2) . ?
C196 H294 0.9500 . ?
C197 C240 1.30(2) . ?
C197 C235 1.37(3) . ?
C197 H295 0.9500 . ?
C198 C241 1.50(2) . ?
C198 H198 0.9800 . ?
C198 H199 0.9800 . ?
C198 H200 0.9800 . ?
C199 C200 1.3900 . ?
C199 C204 1.3900 . ?
C199 H302 0.9500 . ?
C200 C201 1.3900 . ?
C200 C269 1.56(4) . ?
C201 C202 1.3900 . ?
C201 H303 0.9500 . ?
C202 C203 1.3900 . ?
C202 H304 0.9500 . ?
C203 C204 1.3900 . ?
C203 H305 0.9500 . ?
C204 H306 0.9500 . ?
C211 H264 0.9800 . ?
C211 H265 0.9800 . ?
C211 H266 0.9800 . ?
C213 C214 1.3900 . ?
C213 C218 1.3900 . ?
C213 H215 0.9500 . ?
C214 C215 1.3900 . ?
C214 H216 0.9500 . ?
C215 C216 1.3900 . ?
C215 C278 1.522(16) . ?
C216 C217 1.3900 . ?
C216 H217 0.9500 . ?
C217 C218 1.3900 . ?
C217 H218 0.9500 . ?
C218 H219 0.9500 . ?
Cl4 C220 1.73(2) . ?
Cl5 C220 1.73(2) . ?
C220 Cl6 1.74(2) . ?
C220 H223 1.0000 . ?
C228 H232 0.9800 . ?
C228 H233 0.9800 . ?
C228 H234 0.9800 . ?
C229 H322 0.9800 . ?
C229 H323 0.9800 . ?
C229 H324 0.9800 . ?
O9 H330 0.94(2) . ?
O9 H5 0.95(2) . ?
O10 H10 0.93(2) . ?
O10 H331 0.93(2) . ?
C230 C232 1.319(13) . ?
C230 C231 1.423(13) . ?
C230 H235 0.9500 . ?
C231 H236 0.9500 . ?
C232 C236 1.449(14) . ?
C233 H299 0.9800 . ?
C233 H300 0.9800 . ?
C233 H301 0.9800 . ?
C234 C238 1.362(15) . ?
C234 H237 0.9500 . ?
C235 C237 1.35(3) . ?
C235 H296 0.9500 . ?
C236 H238 0.9800 . ?
C236 H239 0.9800 . ?
C236 H240 0.9800 . ?
C237 H297 0.9500 . ?
C238 H241 0.9500 . ?
C239 H242 1.0000 . ?
C240 H298 0.9500 . ?
C252 C253 1.3900 . ?
C252 C257 1.3900 . ?
C252 H243 0.9500 . ?
C253 C254 1.3900 . ?
C253 H244 0.9500 . ?
C254 C255 1.3900 . ?
C254 H245 0.9500 . ?
C255 C256 1.3900 . ?
C255 C258 1.45(3) . ?
C256 C257 1.3900 . ?
C256 H246 0.9500 . ?
C257 H247 0.9500 . ?
C258 H248 0.9800 . ?
C258 H249 0.9800 . ?
C258 H250 0.9800 . ?
C269 H315 0.9800 . ?
C269 H316 0.9800 . ?
C269 H317 0.9800 . ?
Cl7 C270 1.752(14) . ?
C270 Cl9 1.730(19) . ?
C270 Cl8 1.753(19) . ?
C270 H332 1.0000 . ?
C275 C276 1.21(4) . ?
C275 C274 1.29(3) . ?
C275 H307 0.9500 . ?
C273 C272 1.36(3) . ?
C273 C274 1.40(4) . ?
C273 H308 0.9500 . ?
C271 C272 1.36(2) . ?
C271 C276 1.37(4) . ?
C271 C277 1.52(2) . ?
C274 H309 0.9500 . ?
C272 H310 0.9500 . ?
C276 H311 0.9500 . ?
C277 H312 0.9800 . ?
C277 H313 0.9800 . ?
C277 H314 0.9800 . ?
C278 H333 0.9800 . ?
C278 H334 0.9800 . ?
C278 H335 0.9800 . ?
N5 N6 1.06(2) . ?
N7 N8 1.05(2) . ?
 
loop_
 _geom_angle_atom_site_label_1
 _geom_angle_atom_site_label_2
 _geom_angle_atom_site_label_3
 _geom_angle
 _geom_angle_site_symmetry_1
 _geom_angle_site_symmetry_3
 _geom_angle_publ_flag
C2 C1 C19 125.0(6) . . ?
C2 C1 H1 117.5 . . ?
C19 C1 H1 117.5 . . ?
C1 C2 C3 124.4(6) . . ?
C1 C2 H2 117.8 . . ?
C3 C2 H2 117.8 . . ?
C2 C3 C21 110.9(5) . . ?
C2 C3 C74 107.6(5) . . ?
C21 C3 C74 111.4(5) . . ?
C2 C3 C4 113.5(5) . . ?
C21 C3 C4 103.7(5) . . ?
C74 C3 C4 109.8(5) . . ?
C5 C4 C24 119.3(5) . . ?
C5 C4 C3 123.8(5) . . ?
C24 C4 C3 115.2(5) . . ?
C4 C5 C27 118.2(6) . . ?
C4 C5 C6 138.0(6) . . ?
C27 C5 C6 102.0(5) . . ?
O6 C6 C5 131.1(5) . . ?
O6 C6 C7 122.1(6) . . ?
C5 C6 C7 106.2(5) . . ?
O5 C7 C8 130.3(5) . . ?
O5 C7 C6 123.3(6) . . ?
C8 C7 C6 106.3(5) . . ?
C9 C8 C27 118.5(6) . . ?
C9 C8 C7 133.4(6) . . ?
C27 C8 C7 105.3(5) . . ?
C8 C9 C10 121.5(5) . . ?
C8 C9 S1 117.4(5) . . ?
C10 C9 S1 119.7(5) . . ?
C28 C10 C9 116.1(6) . . ?
C28 C10 C11 117.3(6) . . ?
C9 C10 C11 123.2(5) . . ?
C31 C11 C10 118.2(5) . . ?
C31 C11 C12 116.6(6) . . ?
C10 C11 C12 118.7(5) . . ?
C34 C12 C13 116.0(6) . . ?
C34 C12 C11 118.7(5) . . ?
C13 C12 C11 120.2(6) . . ?
C14 C13 C12 120.3(6) . . ?
C14 C13 S1 120.0(5) . . ?
C12 C13 S1 119.0(5) . . ?
C13 C14 C36 120.0(6) . . ?
C13 C14 C15 128.2(6) . . ?
C36 C14 C15 107.6(5) . . ?
O2 C15 C14 127.6(6) . . ?
O2 C15 C16 125.9(5) . . ?
C14 C15 C16 106.4(5) . . ?
C37 C16 C17 109.3(5) . . ?
C37 C16 C15 100.9(5) . . ?
C17 C16 C15 118.5(5) . . ?
C37 C16 P1 109.1(4) . . ?
C17 C16 P1 110.7(4) . . ?
C15 C16 P1 107.7(4) . . ?
C18 C17 C40 120.6(5) . . ?
C18 C17 C16 120.3(5) . . ?
C40 C17 C16 119.1(5) . . ?
O3 C18 C17 125.5(5) . . ?
O3 C18 C19 117.2(5) . . ?
C17 C18 C19 117.2(5) . . ?
C1 C19 C20 111.5(5) . . ?
C1 C19 C64 108.5(5) . . ?
C20 C19 C64 106.4(5) . . ?
C1 C19 C18 110.9(5) . . ?
C20 C19 C18 108.7(5) . . ?
C64 C19 C18 110.8(5) . . ?
C21 C20 C41 120.9(6) . . ?
C21 C20 C19 124.5(6) . . ?
C41 C20 C19 114.2(5) . . ?
C20 C21 C22 119.9(6) . . ?
C20 C21 C3 122.3(6) . . ?
C22 C21 C3 116.6(5) . . ?
C43 C22 C21 117.3(6) . . ?
C43 C22 C23 119.2(6) . . ?
C21 C22 C23 118.8(6) . . ?
C46 C23 C22 117.2(6) . . ?
C46 C23 C24 119.5(6) . . ?
C22 C23 C24 116.4(5) . . ?
C25 C24 C23 116.0(6) . . ?
C25 C24 C4 118.6(5) . . ?
C23 C24 C4 121.1(5) . . ?
C24 C25 C48 124.0(6) . . ?
C24 C25 C26 118.7(6) . . ?
C48 C25 C26 106.7(5) . . ?
C27 C26 C25 119.8(6) . . ?
C27 C26 C28 119.8(5) . . ?
C25 C26 C28 108.8(6) . . ?
C26 C27 C8 120.6(6) . . ?
C26 C27 C5 121.7(5) . . ?
C8 C27 C5 114.4(5) . . ?
C10 C28 C29 123.9(6) . . ?
C10 C28 C26 119.8(6) . . ?
C29 C28 C26 106.7(5) . . ?
C30 C29 C28 118.7(6) . . ?
C30 C29 C48 120.5(6) . . ?
C28 C29 C48 107.9(6) . . ?
C29 C30 C50 120.0(6) . . ?
C29 C30 C31 120.2(6) . . ?
C50 C30 C31 108.7(6) . . ?
C11 C31 C32 122.9(6) . . ?
C11 C31 C30 121.3(6) . . ?
C32 C31 C30 106.7(5) . . ?
C33 C32 C31 120.4(6) . . ?
C33 C32 C51 119.0(6) . . ?
C31 C32 C51 109.7(6) . . ?
C32 C33 C34 118.9(6) . . ?
C32 C33 C54 121.5(6) . . ?
C34 C33 C54 108.2(6) . . ?
C12 C34 C35 122.0(6) . . ?
C12 C34 C33 122.4(6) . . ?
C35 C34 C33 107.2(5) . . ?
C36 C35 C34 117.8(6) . . ?
C36 C35 C55 119.7(6) . . ?
C34 C35 C55 108.9(5) . . ?
C35 C36 C14 120.9(6) . . ?
C35 C36 C37 121.7(6) . . ?
C14 C36 C37 111.7(5) . . ?
C38 C37 C36 118.5(6) . . ?
C38 C37 C16 123.5(5) . . ?
C36 C37 C16 111.1(5) . . ?
C37 C38 C39 121.2(6) . . ?
C37 C38 C56 120.3(6) . . ?
C39 C38 C56 108.8(5) . . ?
C40 C39 C38 117.4(5) . . ?
C40 C39 C58 121.4(5) . . ?
C38 C39 C58 106.6(5) . . ?
C39 C40 C17 123.0(5) . . ?
C39 C40 C41 116.2(5) . . ?
C17 C40 C41 117.9(5) . . ?
C42 C41 C20 117.2(5) . . ?
C42 C41 C40 120.5(6) . . ?
C20 C41 C40 118.7(5) . . ?
C41 C42 C59 122.3(5) . . ?
C41 C42 C43 118.6(6) . . ?
C59 C42 C43 108.6(6) . . ?
C22 C43 C44 123.1(6) . . ?
C22 C43 C42 120.1(6) . . ?
C44 C43 C42 107.0(6) . . ?
C45 C44 C43 118.6(6) . . ?
C45 C44 C60 121.0(6) . . ?
C43 C44 C60 109.3(6) . . ?
C44 C45 C65 119.4(6) . . ?
C44 C45 C46 119.7(6) . . ?
C65 C45 C46 109.4(6) . . ?
C23 C46 C47 121.5(6) . . ?
C23 C46 C45 122.1(6) . . ?
C47 C46 C45 106.3(6) . . ?
C48 C47 C49 120.4(6) . . ?
C48 C47 C46 118.6(6) . . ?
C49 C47 C46 108.8(6) . . ?
C47 C48 C25 119.7(6) . . ?
C47 C48 C29 119.7(6) . . ?
C25 C48 C29 108.4(5) . . ?
C50 C49 C47 119.4(6) . . ?
C50 C49 C65 119.8(6) . . ?
C47 C49 C65 108.2(6) . . ?
C49 C50 C51 120.1(6) . . ?
C49 C50 C30 119.5(6) . . ?
C51 C50 C30 107.8(6) . . ?
C52 C51 C50 120.2(6) . . ?
C52 C51 C32 120.2(6) . . ?
C50 C51 C32 106.9(6) . . ?
C51 C52 C53 119.9(6) . . ?
C51 C52 C62 119.7(6) . . ?
C53 C52 C62 108.0(6) . . ?
C54 C53 C52 119.5(6) . . ?
C54 C53 C63 119.8(6) . . ?
C52 C53 C63 108.0(6) . . ?
C53 C54 C55 120.8(6) . . ?
C53 C54 C33 119.8(6) . . ?
C55 C54 C33 107.5(6) . . ?
C56 C55 C35 118.8(6) . . ?
C56 C55 C54 119.6(6) . . ?
C35 C55 C54 107.9(6) . . ?
C55 C56 C57 120.2(6) . . ?
C55 C56 C38 120.2(6) . . ?
C57 C56 C38 108.0(5) . . ?
C63 C57 C56 119.9(6) . . ?
C63 C57 C58 120.8(6) . . ?
C56 C57 C58 107.1(5) . . ?
C59 C58 C39 121.1(6) . . ?
C59 C58 C57 119.1(6) . . ?
C39 C58 C57 109.4(5) . . ?
C58 C59 C42 117.8(6) . . ?
C58 C59 C60 120.3(6) . . ?
C42 C59 C60 108.2(6) . . ?
C61 C60 C44 120.1(6) . . ?
C61 C60 C59 120.8(6) . . ?
C44 C60 C59 106.9(6) . . ?
C60 C61 C63 118.9(6) . . ?
C60 C61 C62 118.7(6) . . ?
C63 C61 C62 108.8(6) . . ?
C65 C62 C61 121.0(6) . . ?
C65 C62 C52 119.8(6) . . ?
C61 C62 C52 107.3(6) . . ?
C57 C63 C61 120.0(6) . . ?
C57 C63 C53 119.6(6) . . ?
C61 C63 C53 107.8(6) . . ?
N2 C64 C66 122.5(6) . . ?
N2 C64 C19 113.3(5) . . ?
C66 C64 C19 124.3(5) . . ?
C62 C65 C49 120.3(6) . . ?
C62 C65 C45 119.8(6) . . ?
C49 C65 C45 107.0(6) . . ?
C64 C66 C67 118.4(6) . . ?
C64 C66 H66 120.8 . . ?
C67 C66 H66 120.8 . . ?
C68 C67 C66 119.5(6) . . ?
C68 C67 H67 120.3 . . ?
C66 C67 H67 120.3 . . ?
C67 C68 C69 119.2(6) . . ?
C67 C68 H68 120.4 . . ?
C69 C68 H68 120.4 . . ?
N2 C69 C68 121.0(6) . . ?
N2 C69 C70 114.8(6) . . ?
C68 C69 C70 124.2(6) . . ?
C73 C70 C72 110.9(9) . . ?
C73 C70 C69 108.4(7) . . ?
C72 C70 C69 112.8(7) . . ?
C73 C70 C71 107.9(8) . . ?
C72 C70 C71 109.6(9) . . ?
C69 C70 C71 107.0(8) . . ?
C70 C71 H267 109.5 . . ?
C70 C71 H268 109.5 . . ?
H267 C71 H268 109.5 . . ?
C70 C71 H269 109.5 . . ?
H267 C71 H269 109.5 . . ?
H268 C71 H269 109.5 . . ?
C70 C72 H270 109.5 . . ?
C70 C72 H271 109.5 . . ?
H270 C72 H271 109.5 . . ?
C70 C72 H272 109.5 . . ?
H270 C72 H272 109.5 . . ?
H271 C72 H272 109.5 . . ?
C70 C73 H273 109.5 . . ?
C70 C73 H274 109.5 . . ?
H273 C73 H274 109.5 . . ?
C70 C73 H275 109.5 . . ?
H273 C73 H275 109.5 . . ?
H274 C73 H275 109.5 . . ?
N3 C74 C75 123.4(6) . . ?
N3 C74 C3 115.9(6) . . ?
C75 C74 C3 120.5(6) . . ?
C74 C75 C76 116.9(7) . . ?
C74 C75 H75 121.6 . . ?
C76 C75 H75 121.6 . . ?
C77 C76 C75 120.3(7) . . ?
C77 C76 H76 119.9 . . ?
C75 C76 H76 119.9 . . ?
C76 C77 C78 119.3(7) . . ?
C76 C77 H77 120.4 . . ?
C78 C77 H77 120.4 . . ?
N3 C78 C77 121.0(8) . . ?
N3 C78 C79 114.5(7) . . ?
C77 C78 C79 124.5(8) . . ?
C82 C79 C80 115.6(13) . . ?
C82 C79 C78 108.7(12) . . ?
C80 C79 C78 113.2(9) . . ?
C82 C79 C81 105.5(11) . . ?
C80 C79 C81 105.8(14) . . ?
C78 C79 C81 107.4(11) . . ?
C79 C80 H276 109.5 . . ?
C79 C80 H277 109.5 . . ?
H276 C80 H277 109.5 . . ?
C79 C80 H278 109.5 . . ?
H276 C80 H278 109.5 . . ?
H277 C80 H278 109.5 . . ?
C79 C81 H279 109.5 . . ?
C79 C81 H280 109.5 . . ?
H279 C81 H280 109.5 . . ?
C79 C81 H281 109.5 . . ?
H279 C81 H281 109.5 . . ?
H280 C81 H281 109.5 . . ?
C79 C82 H282 109.5 . . ?
C79 C82 H283 109.5 . . ?
H282 C82 H283 109.5 . . ?
C79 C82 H284 109.5 . . ?
H282 C82 H284 109.5 . . ?
H283 C82 H284 109.5 . . ?
P1 C83 H83 109.5 . . ?
P1 C83 H83A 109.5 . . ?
H83 C83 H83A 109.5 . . ?
P1 C83 H83B 109.5 . . ?
H83 C83 H83B 109.5 . . ?
H83A C83 H83B 109.5 . . ?
P1 C84 H84 109.5 . . ?
P1 C84 H84A 109.5 . . ?
H84 C84 H84A 109.5 . . ?
P1 C84 H84B 109.5 . . ?
H84 C84 H84B 109.5 . . ?
H84A C84 H84B 109.5 . . ?
P1 C85 H85 109.5 . . ?
P1 C85 H85A 109.5 . . ?
H85 C85 H85A 109.5 . . ?
P1 C85 H85B 109.5 . . ?
H85 C85 H85B 109.5 . . ?
H85A C85 H85B 109.5 . . ?
C87 C86 C104 125.5(6) . . ?
C87 C86 H86 117.2 . . ?
C104 C86 H86 117.2 . . ?
C86 C87 C88 124.0(6) . . ?
C86 C87 H87 118.0 . . ?
C88 C87 H87 118.0 . . ?
C106 C88 C87 111.5(5) . . ?
C106 C88 C150 108.4(5) . . ?
C87 C88 C150 106.5(5) . . ?
C106 C88 C89 109.2(5) . . ?
C87 C88 C89 110.8(5) . . ?
C150 C88 C89 110.5(5) . . ?
O1 C89 C90 124.4(6) . . ?
O1 C89 C88 117.4(5) . . ?
C90 C89 C88 118.1(5) . . ?
C89 C90 C108 119.4(5) . . ?
C89 C90 C91 121.1(5) . . ?
C108 C90 C91 119.5(5) . . ?
C111 C91 C90 109.1(5) . . ?
C111 C91 C92 100.4(5) . . ?
C90 C91 C92 117.8(5) . . ?
C111 C91 P2 109.4(4) . . ?
C90 C91 P2 110.8(4) . . ?
C92 C91 P2 108.7(4) . . ?
O4 C92 C93 127.2(6) . . ?
O4 C92 C91 126.1(6) . . ?
C93 C92 C91 106.6(5) . . ?
C94 C93 C112 119.3(6) . . ?
C94 C93 C92 129.0(5) . . ?
C112 C93 C92 107.5(5) . . ?
C93 C94 C95 120.8(5) . . ?
C93 C94 S2 119.7(5) . . ?
C95 C94 S2 118.9(5) . . ?
C114 C95 C94 116.5(6) . . ?
C114 C95 C96 118.5(6) . . ?
C94 C95 C96 120.0(6) . . ?
C117 C96 C97 117.8(6) . . ?
C117 C96 C95 116.9(6) . . ?
C97 C96 C95 119.6(6) . . ?
C120 C97 C98 116.2(6) . . ?
C120 C97 C96 117.7(6) . . ?
C98 C97 C96 122.4(6) . . ?
C99 C98 C97 120.7(6) . . ?
C99 C98 S2 118.1(5) . . ?
C97 C98 S2 119.9(5) . . ?
C98 C99 C122 119.3(6) . . ?
C98 C99 C100 132.7(6) . . ?
C122 C99 C100 105.0(6) . . ?
O7 C100 C99 130.6(6) . . ?
O7 C100 C101 123.5(6) . . ?
C99 C100 C101 105.8(6) . . ?
O8 C101 C102 131.6(7) . . ?
O8 C101 C100 121.8(6) . . ?
C102 C101 C100 106.1(5) . . ?
C103 C102 C122 119.2(6) . . ?
C103 C102 C101 137.6(6) . . ?
C122 C102 C101 101.7(6) . . ?
C102 C103 C124 119.0(6) . . ?
C102 C103 C104 123.3(6) . . ?
C124 C103 C104 115.7(6) . . ?
C86 C104 C105 110.7(6) . . ?
C86 C104 C159 108.0(5) . . ?
C105 C104 C159 109.4(6) . . ?
C86 C104 C103 113.6(6) . . ?
C105 C104 C103 103.7(5) . . ?
C159 C104 C103 111.3(6) . . ?
C106 C105 C126 119.9(6) . . ?
C106 C105 C104 122.4(6) . . ?
C126 C105 C104 116.6(6) . . ?
C105 C106 C107 120.9(6) . . ?
C105 C106 C88 124.7(6) . . ?
C107 C106 C88 114.0(6) . . ?
C128 C107 C106 116.7(6) . . ?
C128 C107 C108 120.6(6) . . ?
C106 C107 C108 118.9(5) . . ?
C109 C108 C90 122.3(6) . . ?
C109 C108 C107 116.7(5) . . ?
C90 C108 C107 118.4(5) . . ?
C108 C109 C130 121.1(6) . . ?
C108 C109 C110 117.2(5) . . ?
C130 C109 C110 106.7(5) . . ?
C111 C110 C132 121.0(6) . . ?
C111 C110 C109 121.2(6) . . ?
C132 C110 C109 108.1(6) . . ?
C110 C111 C112 117.8(6) . . ?
C110 C111 C91 123.4(5) . . ?
C112 C111 C91 112.0(5) . . ?
C113 C112 C93 120.7(6) . . ?
C113 C112 C111 122.4(6) . . ?
C93 C112 C111 110.9(5) . . ?
C112 C113 C133 119.3(6) . . ?
C112 C113 C114 118.6(5) . . ?
C133 C113 C114 108.8(6) . . ?
C95 C114 C115 123.1(6) . . ?
C95 C114 C113 121.1(6) . . ?
C115 C114 C113 107.0(5) . . ?
C116 C115 C114 119.0(6) . . ?
C116 C115 C134 120.6(6) . . ?
C114 C115 C134 108.9(6) . . ?
C115 C116 C117 119.9(6) . . ?
C115 C116 C137 120.0(6) . . ?
C117 C116 C137 108.9(6) . . ?
C96 C117 C116 122.5(6) . . ?
C96 C117 C118 122.0(6) . . ?
C116 C117 C118 106.3(6) . . ?
C119 C118 C138 119.7(6) . . ?
C119 C118 C117 119.6(6) . . ?
C138 C118 C117 109.7(6) . . ?
C118 C119 C120 119.0(6) . . ?
C118 C119 C141 120.5(6) . . ?
C120 C119 C141 108.2(6) . . ?
C97 C120 C119 123.4(6) . . ?
C97 C120 C121 120.1(6) . . ?
C119 C120 C121 106.8(6) . . ?
C122 C121 C120 119.7(6) . . ?
C122 C121 C123 120.0(6) . . ?
C120 C121 C123 109.2(6) . . ?
C121 C122 C99 120.3(6) . . ?
C121 C122 C102 120.9(6) . . ?
C99 C122 C102 114.9(6) . . ?
C124 C123 C121 118.9(6) . . ?
C124 C123 C141 123.2(6) . . ?
C121 C123 C141 106.8(6) . . ?
C123 C124 C125 116.7(6) . . ?
C123 C124 C103 118.3(6) . . ?
C125 C124 C103 120.9(6) . . ?
C142 C125 C126 117.1(6) . . ?
C142 C125 C124 119.4(6) . . ?
C126 C125 C124 116.3(6) . . ?
C127 C126 C105 116.7(6) . . ?
C127 C126 C125 119.9(6) . . ?
C105 C126 C125 119.1(6) . . ?
C126 C127 C128 120.2(6) . . ?
C126 C127 C145 121.6(6) . . ?
C128 C127 C145 107.7(6) . . ?
C107 C128 C127 119.7(6) . . ?
C107 C128 C129 121.1(6) . . ?
C127 C128 C129 108.8(6) . . ?
C130 C129 C128 118.6(6) . . ?
C130 C129 C146 121.7(6) . . ?
C128 C129 C146 107.2(6) . . ?
C129 C130 C109 121.3(6) . . ?
C129 C130 C131 118.9(6) . . ?
C109 C130 C131 109.5(6) . . ?
C148 C131 C132 120.7(6) . . ?
C148 C131 C130 120.3(6) . . ?
C132 C131 C130 107.0(6) . . ?
C133 C132 C131 119.8(6) . . ?
C133 C132 C110 119.6(6) . . ?
C131 C132 C110 108.6(6) . . ?
C132 C133 C113 119.1(6) . . ?
C132 C133 C134 119.1(6) . . ?
C113 C133 C134 108.1(6) . . ?
C135 C134 C133 121.4(6) . . ?
C135 C134 C115 119.7(6) . . ?
C133 C134 C115 106.8(6) . . ?
C134 C135 C148 119.3(6) . . ?
C134 C135 C136 120.1(6) . . ?
C148 C135 C136 108.5(6) . . ?
C137 C136 C149 119.9(6) . . ?
C137 C136 C135 119.8(6) . . ?
C149 C136 C135 107.7(6) . . ?
C136 C137 C138 119.8(6) . . ?
C136 C137 C116 119.6(6) . . ?
C138 C137 C116 107.8(6) . . ?
C139 C138 C118 120.0(6) . . ?
C139 C138 C137 119.9(6) . . ?
C118 C138 C137 107.0(6) . . ?
C138 C139 C144 121.0(6) . . ?
C138 C139 C140 120.0(6) . . ?
C144 C139 C140 106.7(6) . . ?
C141 C140 C142 118.8(6) . . ?
C141 C140 C139 119.5(6) . . ?
C142 C140 C139 109.6(6) . . ?
C140 C141 C123 119.8(6) . . ?
C140 C141 C119 119.7(6) . . ?
C123 C141 C119 107.5(6) . . ?
C125 C142 C143 122.3(6) . . ?
C125 C142 C140 121.6(6) . . ?
C143 C142 C140 106.1(6) . . ?
C145 C143 C142 119.8(6) . . ?
C145 C143 C144 119.1(6) . . ?
C142 C143 C144 109.7(6) . . ?
C149 C144 C139 118.6(6) . . ?
C149 C144 C143 120.4(6) . . ?
C139 C144 C143 107.7(6) . . ?
C143 C145 C127 119.3(6) . . ?
C143 C145 C146 121.0(6) . . ?
C127 C145 C146 108.7(6) . . ?
C147 C146 C145 120.8(6) . . ?
C147 C146 C129 119.4(6) . . ?
C145 C146 C129 107.7(6) . . ?
C146 C147 C148 119.8(6) . . ?
C146 C147 C149 118.7(6) . . ?
C148 C147 C149 107.9(6) . . ?
C131 C148 C147 119.9(6) . . ?
C131 C148 C135 119.5(6) . . ?
C147 C148 C135 107.8(6) . . ?
C144 C149 C136 120.7(6) . . ?
C144 C149 C147 119.9(6) . . ?
C136 C149 C147 108.0(6) . . ?
N1 C150 C151 122.5(6) . . ?
N1 C150 C88 114.1(6) . . ?
C151 C150 C88 123.4(6) . . ?
C152 C151 C150 117.9(6) . . ?
C152 C151 H151 121.1 . . ?
C150 C151 H151 121.1 . . ?
C153 C152 C151 120.1(7) . . ?
C153 C152 H152 120.0 . . ?
C151 C152 H152 120.0 . . ?
C152 C153 C154 119.4(7) . . ?
C152 C153 H153 120.3 . . ?
C154 C153 H153 120.3 . . ?
N1 C154 C153 121.1(6) . . ?
N1 C154 C155 115.2(6) . . ?
C153 C154 C155 123.7(6) . . ?
C156 C155 C154 109.5(6) . . ?
C156 C155 C157 109.2(7) . . ?
C154 C155 C157 108.4(6) . . ?
C156 C155 C158 108.1(7) . . ?
C154 C155 C158 111.6(6) . . ?
C157 C155 C158 110.0(7) . . ?
C155 C156 H156 109.5 . . ?
C155 C156 H157 109.5 . . ?
H156 C156 H157 109.5 . . ?
C155 C156 H158 109.5 . . ?
H156 C156 H158 109.5 . . ?
H157 C156 H158 109.5 . . ?
C155 C157 H159 109.5 . . ?
C155 C157 H160 109.5 . . ?
H159 C157 H160 109.5 . . ?
C155 C157 H161 109.5 . . ?
H159 C157 H161 109.5 . . ?
H160 C157 H161 109.5 . . ?
C155 C158 H162 109.5 . . ?
C155 C158 H163 109.5 . . ?
H162 C158 H163 109.5 . . ?
C155 C158 H164 109.5 . . ?
H162 C158 H164 109.5 . . ?
H163 C158 H164 109.5 . . ?
N4 C159 C160 123.3(8) . . ?
N4 C159 C104 116.8(7) . . ?
C160 C159 C104 119.9(7) . . ?
C159 C160 C161 118.0(9) . . ?
C159 C160 H165 121.0 . . ?
C161 C160 H165 121.0 . . ?
C162 C161 C160 120.1(10) . . ?
C162 C161 H166 119.9 . . ?
C160 C161 H166 119.9 . . ?
C161 C162 C163 118.7(9) . . ?
C161 C162 H167 120.6 . . ?
C163 C162 H167 120.6 . . ?
N4 C163 C162 121.8(9) . . ?
N4 C163 C164 113.6(10) . . ?
C162 C163 C164 124.7(10) . . ?
C165 C164 C163 109.4(16) . . ?
C165 C164 C166 119.7(15) . . ?
C163 C164 C166 113.1(12) . . ?
C165 C164 C167 106.4(17) . . ?
C163 C164 C167 108.8(14) . . ?
C166 C164 C167 98.0(16) . . ?
C164 C165 H285 109.5 . . ?
C164 C165 H286 109.5 . . ?
H285 C165 H286 109.5 . . ?
C164 C165 H287 109.5 . . ?
H285 C165 H287 109.5 . . ?
H286 C165 H287 109.5 . . ?
C164 C166 H288 109.5 . . ?
C164 C166 H289 109.5 . . ?
H288 C166 H289 109.5 . . ?
C164 C166 H290 109.5 . . ?
H288 C166 H290 109.5 . . ?
H289 C166 H290 109.5 . . ?
C164 C167 H291 109.5 . . ?
C164 C167 H292 109.5 . . ?
H291 C167 H292 109.5 . . ?
C164 C167 H293 109.5 . . ?
H291 C167 H293 109.5 . . ?
H292 C167 H293 109.5 . . ?
P2 C168 H168 109.5 . . ?
P2 C168 H169 109.5 . . ?
H168 C168 H169 109.5 . . ?
P2 C168 H170 109.5 . . ?
H168 C168 H170 109.5 . . ?
H169 C168 H170 109.5 . . ?
P2 C169 H171 109.5 . . ?
P2 C169 H172 109.5 . . ?
H171 C169 H172 109.5 . . ?
P2 C169 H173 109.5 . . ?
H171 C169 H173 109.5 . . ?
H172 C169 H173 109.5 . . ?
P2 C170 H174 109.5 . . ?
P2 C170 H175 109.5 . . ?
H174 C170 H175 109.5 . . ?
P2 C170 H176 109.5 . . ?
H174 C170 H176 109.5 . . ?
H175 C170 H176 109.5 . . ?
C172 C171 C176 120.0 . . ?
C172 C171 H325 120.0 . . ?
C176 C171 H325 120.0 . . ?
C173 C172 C171 120.0 . . ?
C173 C172 H328 120.0 . . ?
C171 C172 H328 120.0 . . ?
C174 C173 C172 120.0 . . ?
C174 C173 H329 120.0 . . ?
C172 C173 H329 120.0 . . ?
C175 C174 C173 120.0 . . ?
C175 C174 C229 116.0(12) . . ?
C173 C174 C229 117.1(12) . . ?
C174 C175 C176 120.0 . . ?
C174 C175 H327 120.0 . . ?
C176 C175 H327 120.0 . . ?
C175 C176 C171 120.0 . . ?
C175 C176 H326 120.0 . . ?
C171 C176 H326 120.0 . . ?
C178 C177 C182 120.0 . . ?
C178 C177 H177 120.0 . . ?
C182 C177 H177 120.0 . . ?
C179 C178 C177 120.0 . . ?
C179 C178 H178 120.0 . . ?
C177 C178 H178 120.0 . . ?
C178 C179 C180 120.0 . . ?
C178 C179 H179 120.0 . . ?
C180 C179 H179 120.0 . . ?
C181 C180 C179 120.0 . . ?
C181 C180 H180 120.0 . . ?
C179 C180 H180 120.0 . . ?
C182 C181 C180 120.0 . . ?
C182 C181 H181 120.0 . . ?
C180 C181 H181 120.0 . . ?
C181 C182 C177 120.0 . . ?
C181 C182 C228 123.8(19) . . ?
C177 C182 C228 116.1(19) . . ?
C184 C183 C188 125(3) . . ?
C184 C183 H259 117.6 . . ?
C188 C183 H259 117.6 . . ?
C183 C184 C185 120.0 . . ?
C183 C184 H260 120.0 . . ?
C185 C184 H260 120.0 . . ?
C184 C185 C186 120.0 . . ?
C184 C185 H261 120.0 . . ?
C186 C185 H261 120.0 . . ?
C187 C186 C185 120.0 . . ?
C187 C186 H262 120.0 . . ?
C185 C186 H262 120.0 . . ?
C188 C187 C186 119.8(13) . . ?
C188 C187 H263 120.1 . . ?
C186 C187 H263 120.1 . . ?
C211 C188 C187 118(3) . . ?
C211 C188 C183 127(5) . . ?
C187 C188 C183 114(4) . . ?
C13 S1 C9 94.5(3) . . ?
C94 S2 C98 95.1(3) . . ?
C83 P1 C84 110.3(3) . . ?
C83 P1 C85 108.8(3) . . ?
C84 P1 C85 109.1(3) . . ?
C83 P1 C16 112.4(3) . . ?
C84 P1 C16 107.5(3) . . ?
C85 P1 C16 108.6(3) . . ?
C168 P2 C170 108.9(3) . . ?
C168 P2 C169 109.7(3) . . ?
C170 P2 C169 108.3(3) . . ?
C168 P2 C91 112.5(3) . . ?
C170 P2 C91 109.8(3) . . ?
C169 P2 C91 107.5(3) . . ?
C150 N1 C154 119.0(6) . . ?
C64 N2 C69 119.4(6) . . ?
C237 C189 C196 114.9(17) . . ?
C237 C189 C233 118.6(18) . . ?
C196 C189 C233 126.5(17) . . ?
C234 C190 C191 119.1(17) . . ?
C234 C190 H190 120.5 . . ?
C191 C190 H190 120.5 . . ?
C241 C191 C190 119.1(18) . . ?
C241 C191 H191 120.4 . . ?
C190 C191 H191 120.4 . . ?
C231 C192 C194 117.3(10) . . ?
C231 C192 H192 121.4 . . ?
C194 C192 H192 121.4 . . ?
C194 C193 C232 120.6(11) . . ?
C194 C193 H193 119.7 . . ?
C232 C193 H193 119.7 . . ?
C193 C194 C192 121.6(9) . . ?
C193 C194 H194 119.2 . . ?
C192 C194 H194 119.2 . . ?
C238 C195 C241 124.0(14) . . ?
C238 C195 H195 118.0 . . ?
C241 C195 H195 118.0 . . ?
C240 C196 C189 124.1(16) . . ?
C240 C196 H294 117.9 . . ?
C189 C196 H294 117.9 . . ?
C240 C197 C235 115(2) . . ?
C240 C197 H295 122.4 . . ?
C235 C197 H295 122.4 . . ?
C241 C198 H198 109.5 . . ?
C241 C198 H199 109.5 . . ?
H198 C198 H199 109.5 . . ?
C241 C198 H200 109.5 . . ?
H198 C198 H200 109.5 . . ?
H199 C198 H200 109.5 . . ?
C200 C199 C204 120.0 . . ?
C200 C199 H302 120.0 . . ?
C204 C199 H302 120.0 . . ?
C199 C200 C201 120.0 . . ?
C199 C200 C269 130.9(16) . . ?
C201 C200 C269 108.8(16) . . ?
C200 C201 C202 120.0 . . ?
C200 C201 H303 120.0 . . ?
C202 C201 H303 120.0 . . ?
C203 C202 C201 120.0 . . ?
C203 C202 H304 120.0 . . ?
C201 C202 H304 120.0 . . ?
C204 C203 C202 120.0 . . ?
C204 C203 H305 120.0 . . ?
C202 C203 H305 120.0 . . ?
C203 C204 C199 120.0 . . ?
C203 C204 H306 120.0 . . ?
C199 C204 H306 120.0 . . ?
C188 C211 H264 109.5 . . ?
C188 C211 H265 109.5 . . ?
H264 C211 H265 109.5 . . ?
C188 C211 H266 109.5 . . ?
H264 C211 H266 109.5 . . ?
H265 C211 H266 109.5 . . ?
C214 C213 C218 120.0 . . ?
C214 C213 H215 120.0 . . ?
C218 C213 H215 120.0 . . ?
C213 C214 C215 120.0 . . ?
C213 C214 H216 120.0 . . ?
C215 C214 H216 120.0 . . ?
C216 C215 C214 120.0 . . ?
C216 C215 C278 119.2(13) . . ?
C214 C215 C278 118.4(13) . . ?
C215 C216 C217 120.0 . . ?
C215 C216 H217 120.0 . . ?
C217 C216 H217 120.0 . . ?
C216 C217 C218 120.0 . . ?
C216 C217 H218 120.0 . . ?
C218 C217 H218 120.0 . . ?
C217 C218 C213 120.0 . . ?
C217 C218 H219 120.0 . . ?
C213 C218 H219 120.0 . . ?
Cl4 C220 Cl5 112.9(19) . . ?
Cl4 C220 Cl6 111.3(18) . . ?
Cl5 C220 Cl6 111.1(18) . . ?
Cl4 C220 H223 107.1 . . ?
Cl5 C220 H223 107.1 . . ?
Cl6 C220 H223 107.1 . . ?
C182 C228 H232 109.5 . . ?
C182 C228 H233 109.5 . . ?
H232 C228 H233 109.5 . . ?
C182 C228 H234 109.5 . . ?
H232 C228 H234 109.5 . . ?
H233 C228 H234 109.5 . . ?
C174 C229 H322 109.5 . . ?
C174 C229 H323 109.5 . . ?
H322 C229 H323 109.5 . . ?
C174 C229 H324 109.5 . . ?
H322 C229 H324 109.5 . . ?
H323 C229 H324 109.5 . . ?
H330 O9 H5 104(3) . . ?
C74 N3 C78 119.1(6) . . ?
H10 O10 H331 106(3) . . ?
C159 N4 C163 118.0(8) . . ?
C232 C230 C231 121.7(9) . . ?
C232 C230 H235 119.2 . . ?
C231 C230 H235 119.2 . . ?
C192 C231 C230 120.9(10) . . ?
C192 C231 H236 119.6 . . ?
C230 C231 H236 119.6 . . ?
C230 C232 C193 117.9(10) . . ?
C230 C232 C236 122.1(10) . . ?
C193 C232 C236 120.0(10) . . ?
C189 C233 H299 109.5 . . ?
C189 C233 H300 109.5 . . ?
H299 C233 H300 109.5 . . ?
C189 C233 H301 109.5 . . ?
H299 C233 H301 109.5 . . ?
H300 C233 H301 109.5 . . ?
C238 C234 C190 121.4(17) . . ?
C238 C234 H237 119.3 . . ?
C190 C234 H237 119.3 . . ?
C237 C235 C197 130(2) . . ?
C237 C235 H296 114.9 . . ?
C197 C235 H296 114.9 . . ?
C232 C236 H238 109.5 . . ?
C232 C236 H239 109.5 . . ?
H238 C236 H239 109.5 . . ?
C232 C236 H240 109.5 . . ?
H238 C236 H240 109.5 . . ?
H239 C236 H240 109.5 . . ?
C235 C237 C189 116(2) . . ?
C235 C237 H297 122.0 . . ?
C189 C237 H297 122.0 . . ?
C195 C238 C234 118.2(15) . . ?
C195 C238 H241 120.9 . . ?
C234 C238 H241 120.9 . . ?
Cl3 C239 Cl2 114.7(8) . . ?
Cl3 C239 Cl1 114.8(8) . . ?
Cl2 C239 Cl1 110.6(7) . . ?
Cl3 C239 H242 105.2 . . ?
Cl2 C239 H242 105.2 . . ?
Cl1 C239 H242 105.2 . . ?
C197 C240 C196 119.4(17) . . ?
C197 C240 H298 120.3 . . ?
C196 C240 H298 120.3 . . ?
C191 C241 C195 118.2(17) . . ?
C191 C241 C198 119(2) . . ?
C195 C241 C198 122.9(19) . . ?
C253 C252 C257 120.0 . . ?
C253 C252 H243 120.0 . . ?
C257 C252 H243 120.0 . . ?
C252 C253 C254 120.0 . . ?
C252 C253 H244 120.0 . . ?
C254 C253 H244 120.0 . . ?
C253 C254 C255 120.0 . . ?
C253 C254 H245 120.0 . . ?
C255 C254 H245 120.0 . . ?
C254 C255 C256 120.0 . . ?
C254 C255 C258 118.6(16) . . ?
C256 C255 C258 119.1(16) . . ?
C255 C256 C257 120.0 . . ?
C255 C256 H246 120.0 . . ?
C257 C256 H246 120.0 . . ?
C256 C257 C252 120.0 . . ?
C256 C257 H247 120.0 . . ?
C252 C257 H247 120.0 . . ?
C255 C258 H248 109.5 . . ?
C255 C258 H249 109.5 . . ?
H248 C258 H249 109.5 . . ?
C255 C258 H250 109.5 . . ?
H248 C258 H250 109.5 . . ?
H249 C258 H250 109.5 . . ?
C200 C269 H315 109.5 . . ?
C200 C269 H316 109.5 . . ?
H315 C269 H316 109.5 . . ?
C200 C269 H317 109.5 . . ?
H315 C269 H317 109.5 . . ?
H316 C269 H317 109.5 . . ?
Cl9 C270 Cl7 111.8(12) . . ?
Cl9 C270 Cl8 110.9(13) . . ?
Cl7 C270 Cl8 109.9(12) . . ?
Cl9 C270 H332 108.0 . . ?
Cl7 C270 H332 108.0 . . ?
Cl8 C270 H332 108.0 . . ?
C276 C275 C274 124(4) . . ?
C276 C275 H307 117.8 . . ?
C274 C275 H307 117.8 . . ?
C272 C273 C274 112(2) . . ?
C272 C273 H308 123.8 . . ?
C274 C273 H308 123.8 . . ?
C272 C271 C276 121(2) . . ?
C272 C271 C277 122(3) . . ?
C276 C271 C277 116(2) . . ?
C275 C274 C273 122(3) . . ?
C275 C274 H309 119.0 . . ?
C273 C274 H309 119.0 . . ?
C271 C272 C273 119(3) . . ?
C271 C272 H310 120.5 . . ?
C273 C272 H310 120.5 . . ?
C275 C276 C271 117(3) . . ?
C275 C276 H311 121.7 . . ?
C271 C276 H311 121.7 . . ?
C271 C277 H312 109.5 . . ?
C271 C277 H313 109.5 . . ?
H312 C277 H313 109.5 . . ?
C271 C277 H314 109.5 . . ?
H312 C277 H314 109.5 . . ?
H313 C277 H314 109.5 . . ?
C215 C278 H333 109.5 . . ?
C215 C278 H334 109.5 . . ?
H333 C278 H334 109.5 . . ?
C215 C278 H335 109.5 . . ?
H333 C278 H335 109.5 . . ?
H334 C278 H335 109.5 . . ?
 
loop_
 _geom_torsion_atom_site_label_1
 _geom_torsion_atom_site_label_2
 _geom_torsion_atom_site_label_3
 _geom_torsion_atom_site_label_4
 _geom_torsion
 _geom_torsion_site_symmetry_1
 _geom_torsion_site_symmetry_2
 _geom_torsion_site_symmetry_3
 _geom_torsion_site_symmetry_4
 _geom_torsion_publ_flag
C19 C1 C2 C3 -0.8(9) . . . . ?
C1 C2 C3 C21 10.1(8) . . . . ?
C1 C2 C3 C74 132.2(6) . . . . ?
C1 C2 C3 C4 -106.1(7) . . . . ?
C2 C3 C4 C5 6.4(9) . . . . ?
C21 C3 C4 C5 -114.0(6) . . . . ?
C74 C3 C4 C5 126.9(6) . . . . ?
C2 C3 C4 C24 171.5(5) . . . . ?
C21 C3 C4 C24 51.2(6) . . . . ?
C74 C3 C4 C24 -68.0(7) . . . . ?
C24 C4 C5 C27 -8.3(8) . . . . ?
C3 C4 C5 C27 156.3(6) . . . . ?
C24 C4 C5 C6 -169.6(7) . . . . ?
C3 C4 C5 C6 -5.1(11) . . . . ?
C4 C5 C6 O6 -44.9(12) . . . . ?
C27 C5 C6 O6 151.9(7) . . . . ?
C4 C5 C6 C7 143.6(7) . . . . ?
C27 C5 C6 C7 -19.7(6) . . . . ?
O6 C6 C7 O5 13.1(10) . . . . ?
C5 C6 C7 O5 -174.4(6) . . . . ?
O6 C6 C7 C8 -163.4(6) . . . . ?
C5 C6 C7 C8 9.0(6) . . . . ?
O5 C7 C8 C9 29.9(12) . . . . ?
C6 C7 C8 C9 -153.9(7) . . . . ?
O5 C7 C8 C27 -170.4(7) . . . . ?
C6 C7 C8 C27 5.8(6) . . . . ?
C27 C8 C9 C10 5.5(9) . . . . ?
C7 C8 C9 C10 163.2(6) . . . . ?
C27 C8 C9 S1 -160.7(5) . . . . ?
C7 C8 C9 S1 -3.0(9) . . . . ?
C8 C9 C10 C28 11.9(9) . . . . ?
S1 C9 C10 C28 177.8(4) . . . . ?
C8 C9 C10 C11 -146.9(6) . . . . ?
S1 C9 C10 C11 19.0(8) . . . . ?
C28 C10 C11 C31 5.1(8) . . . . ?
C9 C10 C11 C31 163.7(6) . . . . ?
C28 C10 C11 C12 -145.7(6) . . . . ?
C9 C10 C11 C12 12.8(8) . . . . ?
C31 C11 C12 C34 -3.2(8) . . . . ?
C10 C11 C12 C34 148.1(5) . . . . ?
C31 C11 C12 C13 -156.9(5) . . . . ?
C10 C11 C12 C13 -5.6(8) . . . . ?
C34 C12 C13 C14 -17.3(8) . . . . ?
C11 C12 C13 C14 137.0(6) . . . . ?
C34 C12 C13 S1 172.6(4) . . . . ?
C11 C12 C13 S1 -33.1(7) . . . . ?
C12 C13 C14 C36 7.0(8) . . . . ?
S1 C13 C14 C36 177.0(4) . . . . ?
C12 C13 C14 C15 -147.0(6) . . . . ?
S1 C13 C14 C15 23.0(8) . . . . ?
C13 C14 C15 O2 -43.5(10) . . . . ?
C36 C14 C15 O2 160.0(6) . . . . ?
C13 C14 C15 C16 140.8(6) . . . . ?
C36 C14 C15 C16 -15.7(6) . . . . ?
O2 C15 C16 C37 -164.4(6) . . . . ?
C14 C15 C16 C37 11.4(6) . . . . ?
O2 C15 C16 C17 76.4(8) . . . . ?
C14 C15 C16 C17 -107.8(6) . . . . ?
O2 C15 C16 P1 -50.1(7) . . . . ?
C14 C15 C16 P1 125.7(4) . . . . ?
C37 C16 C17 C18 -160.2(5) . . . . ?
C15 C16 C17 C18 -45.4(8) . . . . ?
P1 C16 C17 C18 79.7(6) . . . . ?
C37 C16 C17 C40 17.5(7) . . . . ?
C15 C16 C17 C40 132.3(6) . . . . ?
P1 C16 C17 C40 -102.6(6) . . . . ?
C40 C17 C18 O3 177.6(6) . . . . ?
C16 C17 C18 O3 -4.8(9) . . . . ?
C40 C17 C18 C19 0.5(8) . . . . ?
C16 C17 C18 C19 178.2(5) . . . . ?
C2 C1 C19 C20 -6.7(8) . . . . ?
C2 C1 C19 C64 -123.5(6) . . . . ?
C2 C1 C19 C18 114.6(6) . . . . ?
O3 C18 C19 C1 22.8(7) . . . . ?
C17 C18 C19 C1 -160.0(5) . . . . ?
O3 C18 C19 C20 145.7(5) . . . . ?
C17 C18 C19 C20 -37.0(7) . . . . ?
O3 C18 C19 C64 -97.7(6) . . . . ?
C17 C18 C19 C64 79.5(7) . . . . ?
C1 C19 C20 C21 3.9(8) . . . . ?
C64 C19 C20 C21 122.0(6) . . . . ?
C18 C19 C20 C21 -118.7(6) . . . . ?
C1 C19 C20 C41 176.4(5) . . . . ?
C64 C19 C20 C41 -65.5(6) . . . . ?
C18 C19 C20 C41 53.8(6) . . . . ?
C41 C20 C21 C22 1.3(8) . . . . ?
C19 C20 C21 C22 173.4(5) . . . . ?
C41 C20 C21 C3 -166.0(5) . . . . ?
C19 C20 C21 C3 6.1(9) . . . . ?
C2 C3 C21 C20 -12.5(8) . . . . ?
C74 C3 C21 C20 -132.4(6) . . . . ?
C4 C3 C21 C20 109.6(6) . . . . ?
C2 C3 C21 C22 179.8(5) . . . . ?
C74 C3 C21 C22 59.9(7) . . . . ?
C4 C3 C21 C22 -58.1(6) . . . . ?
C20 C21 C22 C43 18.1(8) . . . . ?
C3 C21 C22 C43 -173.9(5) . . . . ?
C20 C21 C22 C23 -137.5(6) . . . . ?
C3 C21 C22 C23 30.5(7) . . . . ?
C43 C22 C23 C46 3.5(8) . . . . ?
C21 C22 C23 C46 158.6(5) . . . . ?
C43 C22 C23 C24 -147.5(5) . . . . ?
C21 C22 C23 C24 7.6(8) . . . . ?
C46 C23 C24 C25 -6.9(8) . . . . ?
C22 C23 C24 C25 143.4(6) . . . . ?
C46 C23 C24 C4 -163.4(5) . . . . ?
C22 C23 C24 C4 -13.1(8) . . . . ?
C5 C4 C24 C25 -9.2(8) . . . . ?
C3 C4 C24 C25 -175.1(5) . . . . ?
C5 C4 C24 C23 146.7(6) . . . . ?
C3 C4 C24 C23 -19.1(8) . . . . ?
C23 C24 C25 C48 0.8(9) . . . . ?
C4 C24 C25 C48 157.9(6) . . . . ?
C23 C24 C25 C26 -139.1(6) . . . . ?
C4 C24 C25 C26 18.0(9) . . . . ?
C24 C25 C26 C27 -8.9(9) . . . . ?
C48 C25 C26 C27 -155.1(6) . . . . ?
C24 C25 C26 C28 134.1(6) . . . . ?
C48 C25 C26 C28 -12.1(7) . . . . ?
C25 C26 C27 C8 149.1(6) . . . . ?
C28 C26 C27 C8 10.1(9) . . . . ?
C25 C26 C27 C5 -9.3(9) . . . . ?
C28 C26 C27 C5 -148.2(6) . . . . ?
C9 C8 C27 C26 -16.9(9) . . . . ?
C7 C8 C27 C26 179.7(6) . . . . ?
C9 C8 C27 C5 142.9(6) . . . . ?
C7 C8 C27 C5 -20.5(7) . . . . ?
C4 C5 C27 C26 18.0(9) . . . . ?
C6 C5 C27 C26 -174.6(6) . . . . ?
C4 C5 C27 C8 -141.6(6) . . . . ?
C6 C5 C27 C8 25.8(7) . . . . ?
C9 C10 C28 C29 -160.2(6) . . . . ?
C11 C10 C28 C29 -0.1(9) . . . . ?
C9 C10 C28 C26 -18.7(8) . . . . ?
C11 C10 C28 C26 141.4(6) . . . . ?
C27 C26 C28 C10 8.2(9) . . . . ?
C25 C26 C28 C10 -134.8(6) . . . . ?
C27 C26 C28 C29 155.6(6) . . . . ?
C25 C26 C28 C29 12.6(7) . . . . ?
C10 C28 C29 C30 -4.2(9) . . . . ?
C26 C28 C29 C30 -149.9(6) . . . . ?
C10 C28 C29 C48 137.5(6) . . . . ?
C26 C28 C29 C48 -8.2(7) . . . . ?
C28 C29 C30 C50 143.2(6) . . . . ?
C48 C29 C30 C50 6.3(9) . . . . ?
C28 C29 C30 C31 3.3(9) . . . . ?
C48 C29 C30 C31 -133.5(6) . . . . ?
C10 C11 C31 C32 -148.5(6) . . . . ?
C12 C11 C31 C32 3.0(8) . . . . ?
C10 C11 C31 C30 -6.0(9) . . . . ?
C12 C11 C31 C30 145.4(6) . . . . ?
C29 C30 C31 C11 1.7(9) . . . . ?
C50 C30 C31 C11 -142.1(6) . . . . ?
C29 C30 C31 C32 149.5(6) . . . . ?
C50 C30 C31 C32 5.6(7) . . . . ?
C11 C31 C32 C33 -1.2(9) . . . . ?
C30 C31 C32 C33 -148.3(6) . . . . ?
C11 C31 C32 C51 142.6(6) . . . . ?
C30 C31 C32 C51 -4.5(7) . . . . ?
C31 C32 C33 C34 -0.3(9) . . . . ?
C51 C32 C33 C34 -140.8(6) . . . . ?
C31 C32 C33 C54 138.9(6) . . . . ?
C51 C32 C33 C54 -1.7(9) . . . . ?
C13 C12 C34 C35 12.4(8) . . . . ?
C11 C12 C34 C35 -142.3(6) . . . . ?
C13 C12 C34 C33 156.6(5) . . . . ?
C11 C12 C34 C33 1.9(8) . . . . ?
C32 C33 C34 C12 -0.1(9) . . . . ?
C54 C33 C34 C12 -144.1(6) . . . . ?
C32 C33 C34 C35 148.6(6) . . . . ?
C54 C33 C34 C35 4.6(7) . . . . ?
C12 C34 C35 C36 2.8(8) . . . . ?
C33 C34 C35 C36 -146.1(5) . . . . ?
C12 C34 C35 C55 143.3(6) . . . . ?
C33 C34 C35 C55 -5.6(7) . . . . ?
C34 C35 C36 C14 -14.1(8) . . . . ?
C55 C35 C36 C14 -150.2(6) . . . . ?
C34 C35 C36 C37 137.3(6) . . . . ?
C55 C35 C36 C37 1.1(9) . . . . ?
C13 C14 C36 C35 9.3(8) . . . . ?
C15 C14 C36 C35 168.1(5) . . . . ?
C13 C14 C36 C37 -144.7(5) . . . . ?
C15 C14 C36 C37 14.1(6) . . . . ?
C35 C36 C37 C38 -8.4(9) . . . . ?
C14 C36 C37 C38 145.3(6) . . . . ?
C35 C36 C37 C16 -160.2(5) . . . . ?
C14 C36 C37 C16 -6.4(7) . . . . ?
C17 C16 C37 C38 -27.9(8) . . . . ?
C15 C16 C37 C38 -153.6(6) . . . . ?
P1 C16 C37 C38 93.2(6) . . . . ?
C17 C16 C37 C36 122.2(5) . . . . ?
C15 C16 C37 C36 -3.5(6) . . . . ?
P1 C16 C37 C36 -116.7(5) . . . . ?
C36 C37 C38 C39 -131.6(6) . . . . ?
C16 C37 C38 C39 16.4(9) . . . . ?
C36 C37 C38 C56 10.6(9) . . . . ?
C16 C37 C38 C56 158.6(6) . . . . ?
C37 C38 C39 C40 8.1(9) . . . . ?
C56 C38 C39 C40 -137.9(6) . . . . ?
C37 C38 C39 C58 148.2(6) . . . . ?
C56 C38 C39 C58 2.1(7) . . . . ?
C38 C39 C40 C17 -17.7(9) . . . . ?
C58 C39 C40 C17 -151.7(6) . . . . ?
C38 C39 C40 C41 142.5(6) . . . . ?
C58 C39 C40 C41 8.6(9) . . . . ?
C18 C17 C40 C39 -178.6(6) . . . . ?
C16 C17 C40 C39 3.7(9) . . . . ?
C18 C17 C40 C41 21.4(8) . . . . ?
C16 C17 C40 C41 -156.3(5) . . . . ?
C21 C20 C41 C42 -21.3(8) . . . . ?
C19 C20 C41 C42 165.9(5) . . . . ?
C21 C20 C41 C40 137.5(6) . . . . ?
C19 C20 C41 C40 -35.3(7) . . . . ?
C39 C40 C41 C42 -7.0(8) . . . . ?
C17 C40 C41 C42 154.3(6) . . . . ?
C39 C40 C41 C20 -165.1(5) . . . . ?
C17 C40 C41 C20 -3.7(8) . . . . ?
C20 C41 C42 C59 162.2(6) . . . . ?
C40 C41 C42 C59 3.8(9) . . . . ?
C20 C41 C42 C43 21.3(8) . . . . ?
C40 C41 C42 C43 -137.0(6) . . . . ?
C21 C22 C43 C44 -158.8(5) . . . . ?
C23 C22 C43 C44 -3.3(9) . . . . ?
C21 C22 C43 C42 -17.6(8) . . . . ?
C23 C22 C43 C42 138.0(6) . . . . ?
C41 C42 C43 C22 -2.2(9) . . . . ?
C59 C42 C43 C22 -147.9(6) . . . . ?
C41 C42 C43 C44 144.6(6) . . . . ?
C59 C42 C43 C44 -1.2(7) . . . . ?
C22 C43 C44 C45 1.4(9) . . . . ?
C42 C43 C44 C45 -144.1(6) . . . . ?
C22 C43 C44 C60 145.8(6) . . . . ?
C42 C43 C44 C60 0.3(7) . . . . ?
C43 C44 C45 C65 139.6(6) . . . . ?
C60 C44 C45 C65 -0.5(9) . . . . ?
C43 C44 C45 C46 0.2(8) . . . . ?
C60 C44 C45 C46 -139.9(6) . . . . ?
C22 C23 C46 C47 -142.7(6) . . . . ?
C24 C23 C46 C47 7.3(9) . . . . ?
C22 C23 C46 C45 -2.0(8) . . . . ?
C24 C23 C46 C45 148.0(6) . . . . ?
C44 C45 C46 C23 0.2(9) . . . . ?
C65 C45 C46 C23 -142.9(6) . . . . ?
C44 C45 C46 C47 146.0(6) . . . . ?
C65 C45 C46 C47 2.9(7) . . . . ?
C23 C46 C47 C48 -1.3(9) . . . . ?
C45 C46 C47 C48 -147.3(6) . . . . ?
C23 C46 C47 C49 141.2(6) . . . . ?
C45 C46 C47 C49 -4.8(7) . . . . ?
C49 C47 C48 C25 -143.0(6) . . . . ?
C46 C47 C48 C25 -4.9(9) . . . . ?
C49 C47 C48 C29 -5.0(9) . . . . ?
C46 C47 C48 C29 133.1(6) . . . . ?
C24 C25 C48 C47 5.2(9) . . . . ?
C26 C25 C48 C47 149.1(6) . . . . ?
C24 C25 C48 C29 -137.0(6) . . . . ?
C26 C25 C48 C29 6.9(7) . . . . ?
C30 C29 C48 C47 -0.5(9) . . . . ?
C28 C29 C48 C47 -141.4(6) . . . . ?
C30 C29 C48 C25 141.7(6) . . . . ?
C28 C29 C48 C25 0.8(7) . . . . ?
C48 C47 C49 C50 4.6(9) . . . . ?
C46 C47 C49 C50 -137.1(6) . . . . ?
C48 C47 C49 C65 146.6(6) . . . . ?
C46 C47 C49 C65 4.8(7) . . . . ?
C47 C49 C50 C51 138.4(6) . . . . ?
C65 C49 C50 C51 0.8(9) . . . . ?
C47 C49 C50 C30 1.2(9) . . . . ?
C65 C49 C50 C30 -136.4(6) . . . . ?
C29 C30 C50 C49 -6.6(9) . . . . ?
C31 C30 C50 C49 137.3(6) . . . . ?
C29 C30 C50 C51 -148.5(6) . . . . ?
C31 C30 C50 C51 -4.6(7) . . . . ?
C49 C50 C51 C52 1.8(9) . . . . ?
C30 C50 C51 C52 143.4(6) . . . . ?
C49 C50 C51 C32 -139.9(6) . . . . ?
C30 C50 C51 C32 1.8(7) . . . . ?
C33 C32 C51 C52 4.5(9) . . . . ?
C31 C32 C51 C52 -139.9(6) . . . . ?
C33 C32 C51 C50 146.1(6) . . . . ?
C31 C32 C51 C50 1.7(7) . . . . ?
C50 C51 C52 C53 -140.5(6) . . . . ?
C32 C51 C52 C53 -3.8(9) . . . . ?
C50 C51 C52 C62 -2.7(9) . . . . ?
C32 C51 C52 C62 133.9(6) . . . . ?
C51 C52 C53 C54 0.3(9) . . . . ?
C62 C52 C53 C54 -141.8(6) . . . . ?
C51 C52 C53 C63 141.9(6) . . . . ?
C62 C52 C53 C63 -0.2(7) . . . . ?
C52 C53 C54 C55 140.6(6) . . . . ?
C63 C53 C54 C55 3.5(10) . . . . ?
C52 C53 C54 C33 2.5(9) . . . . ?
C63 C53 C54 C33 -134.6(7) . . . . ?
C32 C33 C54 C53 -1.8(9) . . . . ?
C34 C33 C54 C53 141.1(6) . . . . ?
C32 C33 C54 C55 -144.8(6) . . . . ?
C34 C33 C54 C55 -1.9(7) . . . . ?
C36 C35 C55 C56 3.8(9) . . . . ?
C34 C35 C55 C56 -135.8(6) . . . . ?
C36 C35 C55 C54 144.1(6) . . . . ?
C34 C35 C55 C54 4.4(7) . . . . ?
C53 C54 C55 C56 -4.2(10) . . . . ?
C33 C54 C55 C56 138.3(6) . . . . ?
C53 C54 C55 C35 -144.1(6) . . . . ?
C33 C54 C55 C35 -1.6(7) . . . . ?
C35 C55 C56 C57 137.3(6) . . . . ?
C54 C55 C56 C57 1.7(9) . . . . ?
C35 C55 C56 C38 -1.6(9) . . . . ?
C54 C55 C56 C38 -137.1(6) . . . . ?
C37 C38 C56 C55 -5.8(9) . . . . ?
C39 C38 C56 C55 140.5(6) . . . . ?
C37 C38 C56 C57 -149.1(6) . . . . ?
C39 C38 C56 C57 -2.7(7) . . . . ?
C55 C56 C57 C63 1.5(9) . . . . ?
C38 C56 C57 C63 144.7(6) . . . . ?
C55 C56 C57 C58 -141.1(6) . . . . ?
C38 C56 C57 C58 2.2(7) . . . . ?
C40 C39 C58 C59 -7.2(9) . . . . ?
C38 C39 C58 C59 -145.3(6) . . . . ?
C40 C39 C58 C57 137.4(6) . . . . ?
C38 C39 C58 C57 -0.8(7) . . . . ?
C63 C57 C58 C59 2.3(9) . . . . ?
C56 C57 C58 C59 144.5(6) . . . . ?
C63 C57 C58 C39 -143.0(6) . . . . ?
C56 C57 C58 C39 -0.9(7) . . . . ?
C39 C58 C59 C42 3.4(9) . . . . ?
C57 C58 C59 C42 -137.8(6) . . . . ?
C39 C58 C59 C60 139.3(6) . . . . ?
C57 C58 C59 C60 -2.0(9) . . . . ?
C41 C42 C59 C58 -1.9(9) . . . . ?
C43 C42 C59 C58 142.3(6) . . . . ?
C41 C42 C59 C60 -142.6(6) . . . . ?
C43 C42 C59 C60 1.6(7) . . . . ?
C45 C44 C60 C61 1.3(9) . . . . ?
C43 C44 C60 C61 -142.1(6) . . . . ?
C45 C44 C60 C59 144.0(6) . . . . ?
C43 C44 C60 C59 0.7(7) . . . . ?
C58 C59 C60 C61 1.5(9) . . . . ?
C42 C59 C60 C61 141.0(6) . . . . ?
C58 C59 C60 C44 -141.0(6) . . . . ?
C42 C59 C60 C44 -1.4(7) . . . . ?
C44 C60 C61 C63 136.4(6) . . . . ?
C59 C60 C61 C63 -1.2(10) . . . . ?
C44 C60 C61 C62 0.1(9) . . . . ?
C59 C60 C61 C62 -137.5(6) . . . . ?
C60 C61 C62 C65 -2.4(9) . . . . ?
C63 C61 C62 C65 -142.6(6) . . . . ?
C60 C61 C62 C52 140.2(6) . . . . ?
C63 C61 C62 C52 -0.1(7) . . . . ?
C51 C52 C62 C65 1.1(9) . . . . ?
C53 C52 C62 C65 143.3(6) . . . . ?
C51 C52 C62 C61 -142.0(6) . . . . ?
C53 C52 C62 C61 0.2(7) . . . . ?
C56 C57 C63 C61 -139.5(6) . . . . ?
C58 C57 C63 C61 -2.0(9) . . . . ?
C56 C57 C63 C53 -2.2(9) . . . . ?
C58 C57 C63 C53 135.2(7) . . . . ?
C60 C61 C63 C57 1.5(10) . . . . ?
C62 C61 C63 C57 141.7(6) . . . . ?
C60 C61 C63 C53 -140.2(6) . . . . ?
C62 C61 C63 C53 -0.1(7) . . . . ?
C54 C53 C63 C57 -0.3(10) . . . . ?
C52 C53 C63 C57 -141.7(6) . . . . ?
C54 C53 C63 C61 141.6(6) . . . . ?
C52 C53 C63 C61 0.2(7) . . . . ?
C1 C19 C64 N2 68.4(7) . . . . ?
C20 C19 C64 N2 -51.7(7) . . . . ?
C18 C19 C64 N2 -169.6(5) . . . . ?
C1 C19 C64 C66 -111.5(7) . . . . ?
C20 C19 C64 C66 128.4(7) . . . . ?
C18 C19 C64 C66 10.4(9) . . . . ?
C61 C62 C65 C49 139.6(6) . . . . ?
C52 C62 C65 C49 1.5(9) . . . . ?
C61 C62 C65 C45 3.1(9) . . . . ?
C52 C62 C65 C45 -134.9(6) . . . . ?
C50 C49 C65 C62 -2.5(9) . . . . ?
C47 C49 C65 C62 -144.3(6) . . . . ?
C50 C49 C65 C45 138.8(6) . . . . ?
C47 C49 C65 C45 -2.9(7) . . . . ?
C44 C45 C65 C62 -1.7(9) . . . . ?
C46 C45 C65 C62 141.5(6) . . . . ?
C44 C45 C65 C49 -143.2(6) . . . . ?
C46 C45 C65 C49 0.0(7) . . . . ?
N2 C64 C66 C67 2.9(10) . . . . ?
C19 C64 C66 C67 -177.2(6) . . . . ?
C64 C66 C67 C68 -2.4(11) . . . . ?
C66 C67 C68 C69 0.6(12) . . . . ?
C67 C68 C69 N2 0.9(12) . . . . ?
C67 C68 C69 C70 -179.4(9) . . . . ?
N2 C69 C70 C73 57.1(11) . . . . ?
C68 C69 C70 C73 -122.6(9) . . . . ?
N2 C69 C70 C72 -179.6(9) . . . . ?
C68 C69 C70 C72 0.7(15) . . . . ?
N2 C69 C70 C71 -59.0(10) . . . . ?
C68 C69 C70 C71 121.3(9) . . . . ?
C2 C3 C74 N3 93.7(7) . . . . ?
C21 C3 C74 N3 -144.5(6) . . . . ?
C4 C3 C74 N3 -30.2(8) . . . . ?
C2 C3 C74 C75 -81.3(8) . . . . ?
C21 C3 C74 C75 40.4(8) . . . . ?
C4 C3 C74 C75 154.7(6) . . . . ?
N3 C74 C75 C76 0.8(12) . . . . ?
C3 C74 C75 C76 175.5(7) . . . . ?
C74 C75 C76 C77 -0.2(12) . . . . ?
C75 C76 C77 C78 -1.8(15) . . . . ?
C76 C77 C78 N3 3.3(17) . . . . ?
C76 C77 C78 C79 -175.8(13) . . . . ?
N3 C78 C79 C82 58.9(16) . . . . ?
C77 C78 C79 C82 -122.0(13) . . . . ?
N3 C78 C79 C80 -171.2(14) . . . . ?
C77 C78 C79 C80 8(2) . . . . ?
N3 C78 C79 C81 -54.8(15) . . . . ?
C77 C78 C79 C81 124.3(12) . . . . ?
C104 C86 C87 C88 2.3(11) . . . . ?
C86 C87 C88 C106 4.7(9) . . . . ?
C86 C87 C88 C150 122.7(7) . . . . ?
C86 C87 C88 C89 -117.1(7) . . . . ?
C106 C88 C89 O1 -146.7(6) . . . . ?
C87 C88 C89 O1 -23.6(8) . . . . ?
C150 C88 C89 O1 94.2(6) . . . . ?
C106 C88 C89 C90 35.8(7) . . . . ?
C87 C88 C89 C90 159.0(5) . . . . ?
C150 C88 C89 C90 -83.2(7) . . . . ?
O1 C89 C90 C108 -177.0(6) . . . . ?
C88 C89 C90 C108 0.2(8) . . . . ?
O1 C89 C90 C91 4.4(9) . . . . ?
C88 C89 C90 C91 -178.3(5) . . . . ?
C89 C90 C91 C111 160.0(5) . . . . ?
C108 C90 C91 C111 -18.6(7) . . . . ?
C89 C90 C91 C92 46.5(8) . . . . ?
C108 C90 C91 C92 -132.1(6) . . . . ?
C89 C90 C91 P2 -79.5(6) . . . . ?
C108 C90 C91 P2 101.9(6) . . . . ?
C111 C91 C92 O4 163.9(6) . . . . ?
C90 C91 C92 O4 -77.9(8) . . . . ?
P2 C91 C92 O4 49.1(7) . . . . ?
C111 C91 C92 C93 -12.0(6) . . . . ?
C90 C91 C92 C93 106.3(6) . . . . ?
P2 C91 C92 C93 -126.7(4) . . . . ?
O4 C92 C93 C94 44.6(10) . . . . ?
C91 C92 C93 C94 -139.7(6) . . . . ?
O4 C92 C93 C112 -159.0(6) . . . . ?
C91 C92 C93 C112 16.7(6) . . . . ?
C112 C93 C94 C95 -6.3(9) . . . . ?
C92 C93 C94 C95 147.7(6) . . . . ?
C112 C93 C94 S2 -177.3(5) . . . . ?
C92 C93 C94 S2 -23.3(9) . . . . ?
C93 C94 C95 C114 16.9(9) . . . . ?
S2 C94 C95 C114 -172.0(4) . . . . ?
C93 C94 C95 C96 -137.6(6) . . . . ?
S2 C94 C95 C96 33.4(7) . . . . ?
C114 C95 C96 C117 3.2(8) . . . . ?
C94 C95 C96 C117 157.3(6) . . . . ?
C114 C95 C96 C97 -149.7(6) . . . . ?
C94 C95 C96 C97 4.4(8) . . . . ?
C117 C96 C97 C120 -6.8(8) . . . . ?
C95 C96 C97 C120 145.9(6) . . . . ?
C117 C96 C97 C98 -164.4(6) . . . . ?
C95 C96 C97 C98 -11.7(9) . . . . ?
C120 C97 C98 C99 -10.6(8) . . . . ?
C96 C97 C98 C99 147.4(6) . . . . ?
C120 C97 C98 S2 -177.2(4) . . . . ?
C96 C97 C98 S2 -19.3(8) . . . . ?
C97 C98 C99 C122 -6.8(9) . . . . ?
S2 C98 C99 C122 160.0(5) . . . . ?
C97 C98 C99 C100 -164.2(6) . . . . ?
S2 C98 C99 C100 2.7(10) . . . . ?
C98 C99 C100 O7 -31.0(12) . . . . ?
C122 C99 C100 O7 169.3(7) . . . . ?
C98 C99 C100 C101 153.3(7) . . . . ?
C122 C99 C100 C101 -6.4(7) . . . . ?
O7 C100 C101 O8 -12.8(10) . . . . ?
C99 C100 C101 O8 163.3(6) . . . . ?
O7 C100 C101 C102 174.7(6) . . . . ?
C99 C100 C101 C102 -9.2(7) . . . . ?
O8 C101 C102 C103 44.3(13) . . . . ?
C100 C101 C102 C103 -144.2(8) . . . . ?
O8 C101 C102 C122 -151.0(7) . . . . ?
C100 C101 C102 C122 20.5(6) . . . . ?
C122 C102 C103 C124 7.9(9) . . . . ?
C101 C102 C103 C124 170.7(7) . . . . ?
C122 C102 C103 C104 -155.6(6) . . . . ?
C101 C102 C103 C104 7.2(12) . . . . ?
C87 C86 C104 C105 -10.2(9) . . . . ?
C87 C86 C104 C159 -130.0(7) . . . . ?
C87 C86 C104 C103 106.0(8) . . . . ?
C102 C103 C104 C86 -6.8(9) . . . . ?
C124 C103 C104 C86 -170.7(6) . . . . ?
C102 C103 C104 C105 113.5(7) . . . . ?
C124 C103 C104 C105 -50.4(7) . . . . ?
C102 C103 C104 C159 -128.9(7) . . . . ?
C124 C103 C104 C159 67.1(7) . . . . ?
C86 C104 C105 C106 11.6(9) . . . . ?
C159 C104 C105 C106 130.6(6) . . . . ?
C103 C104 C105 C106 -110.6(7) . . . . ?
C86 C104 C105 C126 179.6(5) . . . . ?
C159 C104 C105 C126 -61.4(7) . . . . ?
C103 C104 C105 C126 57.4(7) . . . . ?
C126 C105 C106 C107 -0.9(9) . . . . ?
C104 C105 C106 C107 166.7(6) . . . . ?
C126 C105 C106 C88 -173.3(6) . . . . ?
C104 C105 C106 C88 -5.7(9) . . . . ?
C87 C88 C106 C105 -2.9(8) . . . . ?
C150 C88 C106 C105 -119.8(7) . . . . ?
C89 C88 C106 C105 119.8(6) . . . . ?
C87 C88 C106 C107 -175.8(5) . . . . ?
C150 C88 C106 C107 67.4(7) . . . . ?
C89 C88 C106 C107 -53.0(7) . . . . ?
C105 C106 C107 C128 20.4(8) . . . . ?
C88 C106 C107 C128 -166.4(5) . . . . ?
C105 C106 C107 C108 -137.4(6) . . . . ?
C88 C106 C107 C108 35.7(8) . . . . ?
C89 C90 C108 C109 178.0(6) . . . . ?
C91 C90 C108 C109 -3.5(9) . . . . ?
C89 C90 C108 C107 -21.0(8) . . . . ?
C91 C90 C108 C107 157.6(5) . . . . ?
C128 C107 C108 C109 7.9(8) . . . . ?
C106 C107 C108 C109 164.9(5) . . . . ?
C128 C107 C108 C90 -154.2(6) . . . . ?
C106 C107 C108 C90 2.8(8) . . . . ?
C90 C108 C109 C130 151.8(6) . . . . ?
C107 C108 C109 C130 -9.5(8) . . . . ?
C90 C108 C109 C110 18.3(9) . . . . ?
C107 C108 C109 C110 -143.1(6) . . . . ?
C108 C109 C110 C111 -8.4(9) . . . . ?
C130 C109 C110 C111 -148.0(6) . . . . ?
C108 C109 C110 C132 137.9(6) . . . . ?
C130 C109 C110 C132 -1.7(7) . . . . ?
C132 C110 C111 C112 -10.5(9) . . . . ?
C109 C110 C111 C112 131.6(6) . . . . ?
C132 C110 C111 C91 -159.1(6) . . . . ?
C109 C110 C111 C91 -17.1(9) . . . . ?
C90 C91 C111 C110 29.3(8) . . . . ?
C92 C91 C111 C110 153.8(6) . . . . ?
P2 C91 C111 C110 -92.1(7) . . . . ?
C90 C91 C111 C112 -121.0(6) . . . . ?
C92 C91 C111 C112 3.5(7) . . . . ?
P2 C91 C111 C112 117.7(5) . . . . ?
C94 C93 C112 C113 -9.2(9) . . . . ?
C92 C93 C112 C113 -168.3(6) . . . . ?
C94 C93 C112 C111 144.1(6) . . . . ?
C92 C93 C112 C111 -15.0(7) . . . . ?
C110 C111 C112 C113 7.7(9) . . . . ?
C91 C111 C112 C113 159.7(6) . . . . ?
C110 C111 C112 C93 -145.1(6) . . . . ?
C91 C111 C112 C93 7.0(7) . . . . ?
C93 C112 C113 C133 150.1(6) . . . . ?
C111 C112 C113 C133 -0.1(9) . . . . ?
C93 C112 C113 C114 13.3(9) . . . . ?
C111 C112 C113 C114 -136.9(6) . . . . ?
C94 C95 C114 C115 -156.0(6) . . . . ?
C96 C95 C114 C115 -1.0(9) . . . . ?
C94 C95 C114 C113 -12.7(9) . . . . ?
C96 C95 C114 C113 142.3(6) . . . . ?
C112 C113 C114 C95 -1.9(9) . . . . ?
C133 C113 C114 C95 -142.8(6) . . . . ?
C112 C113 C114 C115 146.6(6) . . . . ?
C133 C113 C114 C115 5.7(7) . . . . ?
C95 C114 C115 C116 -1.1(9) . . . . ?
C113 C114 C115 C116 -148.7(6) . . . . ?
C95 C114 C115 C134 142.6(6) . . . . ?
C113 C114 C115 C134 -5.0(7) . . . . ?
C114 C115 C116 C117 0.9(9) . . . . ?
C134 C115 C116 C117 -138.5(6) . . . . ?
C114 C115 C116 C137 140.6(6) . . . . ?
C134 C115 C116 C137 1.2(9) . . . . ?
C97 C96 C117 C116 149.9(6) . . . . ?
C95 C96 C117 C116 -3.5(9) . . . . ?
C97 C96 C117 C118 7.8(9) . . . . ?
C95 C96 C117 C118 -145.6(6) . . . . ?
C115 C116 C117 C96 1.4(9) . . . . ?
C137 C116 C117 C96 -142.3(6) . . . . ?
C115 C116 C117 C118 148.6(6) . . . . ?
C137 C116 C117 C118 4.9(7) . . . . ?
C96 C117 C118 C119 -2.6(9) . . . . ?
C116 C117 C118 C119 -150.0(6) . . . . ?
C96 C117 C118 C138 141.3(6) . . . . ?
C116 C117 C118 C138 -6.1(7) . . . . ?
C138 C118 C119 C120 -143.9(6) . . . . ?
C117 C118 C119 C120 -3.5(9) . . . . ?
C138 C118 C119 C141 -6.1(9) . . . . ?
C117 C118 C119 C141 134.2(7) . . . . ?
C98 C97 C120 C119 159.9(6) . . . . ?
C96 C97 C120 C119 0.8(9) . . . . ?
C98 C97 C120 C121 18.4(8) . . . . ?
C96 C97 C120 C121 -140.6(6) . . . . ?
C118 C119 C120 C97 4.4(9) . . . . ?
C141 C119 C120 C97 -138.0(6) . . . . ?
C118 C119 C120 C121 150.1(6) . . . . ?
C141 C119 C120 C121 7.7(7) . . . . ?
C97 C120 C121 C122 -9.1(9) . . . . ?
C119 C120 C121 C122 -156.1(6) . . . . ?
C97 C120 C121 C123 134.8(6) . . . . ?
C119 C120 C121 C123 -12.3(7) . . . . ?
C120 C121 C122 C99 -9.1(9) . . . . ?
C123 C121 C122 C99 -149.2(6) . . . . ?
C120 C121 C122 C102 147.6(6) . . . . ?
C123 C121 C122 C102 7.6(9) . . . . ?
C98 C99 C122 C121 17.0(9) . . . . ?
C100 C99 C122 C121 180.0(6) . . . . ?
C98 C99 C122 C102 -141.1(6) . . . . ?
C100 C99 C122 C102 21.9(7) . . . . ?
C103 C102 C122 C121 -17.0(9) . . . . ?
C101 C102 C122 C121 174.8(6) . . . . ?
C103 C102 C122 C99 140.9(6) . . . . ?
C101 C102 C122 C99 -27.3(7) . . . . ?
C122 C121 C123 C124 10.7(9) . . . . ?
C120 C121 C123 C124 -133.1(6) . . . . ?
C122 C121 C123 C141 155.7(6) . . . . ?
C120 C121 C123 C141 12.0(7) . . . . ?
C121 C123 C124 C125 138.3(6) . . . . ?
C141 C123 C124 C125 -0.7(10) . . . . ?
C121 C123 C124 C103 -19.2(9) . . . . ?
C141 C123 C124 C103 -158.2(6) . . . . ?
C102 C103 C124 C123 9.9(9) . . . . ?
C104 C103 C124 C123 174.6(6) . . . . ?
C102 C103 C124 C125 -146.6(6) . . . . ?
C104 C103 C124 C125 18.1(9) . . . . ?
C123 C124 C125 C142 6.7(9) . . . . ?
C103 C124 C125 C142 163.6(6) . . . . ?
C123 C124 C125 C126 -142.9(6) . . . . ?
C103 C124 C125 C126 14.0(9) . . . . ?
C106 C105 C126 C127 -18.5(9) . . . . ?
C104 C105 C126 C127 173.2(6) . . . . ?
C106 C105 C126 C125 138.1(6) . . . . ?
C104 C105 C126 C125 -30.3(8) . . . . ?
C142 C125 C126 C127 -2.6(9) . . . . ?
C124 C125 C126 C127 147.7(6) . . . . ?
C142 C125 C126 C105 -158.5(6) . . . . ?
C124 C125 C126 C105 -8.1(9) . . . . ?
C105 C126 C127 C128 18.5(9) . . . . ?
C125 C126 C127 C128 -137.9(6) . . . . ?
C105 C126 C127 C145 158.9(6) . . . . ?
C125 C126 C127 C145 2.5(10) . . . . ?
C106 C107 C128 C127 -20.3(8) . . . . ?
C108 C107 C128 C127 137.2(6) . . . . ?
C106 C107 C128 C129 -161.3(6) . . . . ?
C108 C107 C128 C129 -3.9(9) . . . . ?
C126 C127 C128 C107 1.0(9) . . . . ?
C145 C127 C128 C107 -144.3(6) . . . . ?
C126 C127 C128 C129 146.3(6) . . . . ?
C145 C127 C128 C129 1.0(7) . . . . ?
C107 C128 C129 C130 1.2(9) . . . . ?
C127 C128 C129 C130 -143.6(6) . . . . ?
C107 C128 C129 C146 144.0(6) . . . . ?
C127 C128 C129 C146 -0.8(7) . . . . ?
C128 C129 C130 C109 -2.8(9) . . . . ?
C146 C129 C130 C109 -140.0(6) . . . . ?
C128 C129 C130 C131 138.5(6) . . . . ?
C146 C129 C130 C131 1.3(9) . . . . ?
C108 C109 C130 C129 7.3(9) . . . . ?
C110 C109 C130 C129 145.0(6) . . . . ?
C108 C109 C130 C131 -137.2(6) . . . . ?
C110 C109 C130 C131 0.5(7) . . . . ?
C129 C130 C131 C148 -1.8(9) . . . . ?
C109 C130 C131 C148 143.7(6) . . . . ?
C129 C130 C131 C132 -144.6(6) . . . . ?
C109 C130 C131 C132 0.9(7) . . . . ?
C148 C131 C132 C133 -2.0(9) . . . . ?
C130 C131 C132 C133 140.6(6) . . . . ?
C148 C131 C132 C110 -144.5(6) . . . . ?
C130 C131 C132 C110 -1.9(7) . . . . ?
C111 C110 C132 C133 6.0(9) . . . . ?
C109 C110 C132 C133 -140.4(6) . . . . ?
C111 C110 C132 C131 148.7(6) . . . . ?
C109 C110 C132 C131 2.3(7) . . . . ?
C131 C132 C133 C113 -136.7(6) . . . . ?
C110 C132 C133 C113 1.7(9) . . . . ?
C131 C132 C133 C134 -0.9(9) . . . . ?
C110 C132 C133 C134 137.6(6) . . . . ?
C112 C113 C133 C132 -4.6(9) . . . . ?
C114 C113 C133 C132 136.0(6) . . . . ?
C112 C113 C133 C134 -144.8(6) . . . . ?
C114 C113 C133 C134 -4.2(7) . . . . ?
C132 C133 C134 C135 3.2(9) . . . . ?
C113 C133 C134 C135 143.3(6) . . . . ?
C132 C133 C134 C115 -139.1(6) . . . . ?
C113 C133 C134 C115 1.0(7) . . . . ?
C116 C115 C134 C135 2.5(9) . . . . ?
C114 C115 C134 C135 -140.6(6) . . . . ?
C116 C115 C134 C133 145.5(6) . . . . ?
C114 C115 C134 C133 2.5(7) . . . . ?
C133 C134 C135 C148 -2.5(9) . . . . ?
C115 C134 C135 C148 135.1(6) . . . . ?
C133 C134 C135 C136 -140.7(6) . . . . ?
C115 C134 C135 C136 -3.1(9) . . . . ?
C134 C135 C136 C137 0.1(9) . . . . ?
C148 C135 C136 C137 -142.1(6) . . . . ?
C134 C135 C136 C149 141.9(6) . . . . ?
C148 C135 C136 C149 -0.3(7) . . . . ?
C149 C136 C137 C138 3.2(9) . . . . ?
C135 C136 C137 C138 140.4(6) . . . . ?
C149 C136 C137 C116 -133.6(7) . . . . ?
C135 C136 C137 C116 3.5(9) . . . . ?
C115 C116 C137 C136 -4.2(9) . . . . ?
C117 C116 C137 C136 139.5(6) . . . . ?
C115 C116 C137 C138 -145.6(6) . . . . ?
C117 C116 C137 C138 -2.0(7) . . . . ?
C119 C118 C138 C139 7.7(10) . . . . ?
C117 C118 C138 C139 -136.3(6) . . . . ?
C119 C118 C138 C137 148.8(6) . . . . ?
C117 C118 C138 C137 4.9(7) . . . . ?
C136 C137 C138 C139 -1.9(9) . . . . ?
C116 C137 C138 C139 139.4(6) . . . . ?
C136 C137 C138 C118 -143.1(6) . . . . ?
C116 C137 C138 C118 -1.8(7) . . . . ?
C118 C138 C139 C144 135.1(7) . . . . ?
C137 C138 C139 C144 -1.2(9) . . . . ?
C118 C138 C139 C140 -2.1(10) . . . . ?
C137 C138 C139 C140 -138.3(7) . . . . ?
C138 C139 C140 C141 -5.0(10) . . . . ?
C144 C139 C140 C141 -147.5(6) . . . . ?
C138 C139 C140 C142 136.9(6) . . . . ?
C144 C139 C140 C142 -5.6(8) . . . . ?
C142 C140 C141 C123 4.6(10) . . . . ?
C139 C140 C141 C123 143.1(7) . . . . ?
C142 C140 C141 C119 -132.0(7) . . . . ?
C139 C140 C141 C119 6.5(10) . . . . ?
C124 C123 C141 C140 -5.0(10) . . . . ?
C121 C123 C141 C140 -148.2(6) . . . . ?
C124 C123 C141 C119 136.2(7) . . . . ?
C121 C123 C141 C119 -7.0(7) . . . . ?
C118 C119 C141 C140 -1.0(10) . . . . ?
C120 C119 C141 C140 140.8(6) . . . . ?
C118 C119 C141 C123 -142.2(6) . . . . ?
C120 C119 C141 C123 -0.5(7) . . . . ?
C126 C125 C142 C143 1.6(10) . . . . ?
C124 C125 C142 C143 -147.8(6) . . . . ?
C126 C125 C142 C140 142.1(7) . . . . ?
C124 C125 C142 C140 -7.2(10) . . . . ?
C141 C140 C142 C125 1.5(10) . . . . ?
C139 C140 C142 C125 -140.8(7) . . . . ?
C141 C140 C142 C143 147.5(6) . . . . ?
C139 C140 C142 C143 5.2(7) . . . . ?
C125 C142 C143 C145 -0.3(10) . . . . ?
C140 C142 C143 C145 -146.0(6) . . . . ?
C125 C142 C143 C144 142.8(7) . . . . ?
C140 C142 C143 C144 -2.9(7) . . . . ?
C138 C139 C144 C149 2.8(10) . . . . ?
C140 C139 C144 C149 144.9(6) . . . . ?
C138 C139 C144 C143 -138.4(6) . . . . ?
C140 C139 C144 C143 3.7(7) . . . . ?
C145 C143 C144 C149 2.6(10) . . . . ?
C142 C143 C144 C149 -140.9(6) . . . . ?
C145 C143 C144 C139 142.9(6) . . . . ?
C142 C143 C144 C139 -0.5(8) . . . . ?
C142 C143 C145 C127 0.1(10) . . . . ?
C144 C143 C145 C127 -139.7(7) . . . . ?
C142 C143 C145 C146 140.0(7) . . . . ?
C144 C143 C145 C146 0.2(9) . . . . ?
C126 C127 C145 C143 -1.2(10) . . . . ?
C128 C127 C145 C143 143.5(6) . . . . ?
C126 C127 C145 C146 -145.6(6) . . . . ?
C128 C127 C145 C146 -0.8(7) . . . . ?
C143 C145 C146 C147 -1.2(10) . . . . ?
C127 C145 C146 C147 142.4(6) . . . . ?
C143 C145 C146 C129 -143.3(6) . . . . ?
C127 C145 C146 C129 0.4(7) . . . . ?
C130 C129 C146 C147 -1.1(9) . . . . ?
C128 C129 C146 C147 -142.5(6) . . . . ?
C130 C129 C146 C145 141.6(6) . . . . ?
C128 C129 C146 C145 0.3(7) . . . . ?
C145 C146 C147 C148 -136.4(7) . . . . ?
C129 C146 C147 C148 1.4(9) . . . . ?
C145 C146 C147 C149 -0.6(9) . . . . ?
C129 C146 C147 C149 137.2(6) . . . . ?
C132 C131 C148 C147 139.8(6) . . . . ?
C130 C131 C148 C147 2.1(9) . . . . ?
C132 C131 C148 C135 2.7(9) . . . . ?
C130 C131 C148 C135 -135.0(6) . . . . ?
C146 C147 C148 C131 -1.9(9) . . . . ?
C149 C147 C148 C131 -141.9(6) . . . . ?
C146 C147 C148 C135 139.6(6) . . . . ?
C149 C147 C148 C135 -0.4(7) . . . . ?
C134 C135 C148 C131 -0.5(9) . . . . ?
C136 C135 C148 C131 142.1(6) . . . . ?
C134 C135 C148 C147 -142.1(6) . . . . ?
C136 C135 C148 C147 0.4(7) . . . . ?
C139 C144 C149 C136 -1.5(9) . . . . ?
C143 C144 C149 C136 134.7(7) . . . . ?
C139 C144 C149 C147 -140.6(6) . . . . ?
C143 C144 C149 C147 -4.4(9) . . . . ?
C137 C136 C149 C144 -1.5(9) . . . . ?
C135 C136 C149 C144 -143.3(6) . . . . ?
C137 C136 C149 C147 141.8(6) . . . . ?
C135 C136 C149 C147 0.1(7) . . . . ?
C146 C147 C149 C144 3.4(9) . . . . ?
C148 C147 C149 C144 143.9(6) . . . . ?
C146 C147 C149 C136 -140.3(6) . . . . ?
C148 C147 C149 C136 0.2(7) . . . . ?
C106 C88 C150 N1 46.5(7) . . . . ?
C87 C88 C150 N1 -73.6(7) . . . . ?
C89 C88 C150 N1 166.0(5) . . . . ?
C106 C88 C150 C151 -134.5(7) . . . . ?
C87 C88 C150 C151 105.5(7) . . . . ?
C89 C88 C150 C151 -14.9(8) . . . . ?
N1 C150 C151 C152 -0.7(11) . . . . ?
C88 C150 C151 C152 -179.6(7) . . . . ?
C150 C151 C152 C153 -1.4(12) . . . . ?
C151 C152 C153 C154 2.5(13) . . . . ?
C152 C153 C154 N1 -1.7(13) . . . . ?
C152 C153 C154 C155 178.6(8) . . . . ?
N1 C154 C155 C156 -48.7(9) . . . . ?
C153 C154 C155 C156 131.0(8) . . . . ?
N1 C154 C155 C157 70.4(8) . . . . ?
C153 C154 C155 C157 -109.9(9) . . . . ?
N1 C154 C155 C158 -168.3(8) . . . . ?
C153 C154 C155 C158 11.3(11) . . . . ?
C86 C104 C159 N4 -108.5(8) . . . . ?
C105 C104 C159 N4 130.9(8) . . . . ?
C103 C104 C159 N4 16.9(10) . . . . ?
C86 C104 C159 C160 69.1(9) . . . . ?
C105 C104 C159 C160 -51.5(9) . . . . ?
C103 C104 C159 C160 -165.6(8) . . . . ?
N4 C159 C160 C161 -1.5(15) . . . . ?
C104 C159 C160 C161 -178.9(9) . . . . ?
C159 C160 C161 C162 -0.8(17) . . . . ?
C160 C161 C162 C163 2.0(19) . . . . ?
C161 C162 C163 N4 -1(2) . . . . ?
C161 C162 C163 C164 178.5(15) . . . . ?
N4 C163 C164 C165 59(2) . . . . ?
C162 C163 C164 C165 -120.3(18) . . . . ?
N4 C163 C164 C166 -164.5(16) . . . . ?
C162 C163 C164 C166 16(3) . . . . ?
N4 C163 C164 C167 -56.7(18) . . . . ?
C162 C163 C164 C167 123.8(16) . . . . ?
C176 C171 C172 C173 0.0 . . . . ?
C171 C172 C173 C174 0.0 . . . . ?
C172 C173 C174 C175 0.0 . . . . ?
C172 C173 C174 C229 150(3) . . . . ?
C173 C174 C175 C176 0.0 . . . . ?
C229 C174 C175 C176 -150(3) . . . . ?
C174 C175 C176 C171 0.0 . . . . ?
C172 C171 C176 C175 0.0 . . . . ?
C182 C177 C178 C179 0.0 . . . . ?
C177 C178 C179 C180 0.0 . . . . ?
C178 C179 C180 C181 0.0 . . . . ?
C179 C180 C181 C182 0.0 . . . . ?
C180 C181 C182 C177 0.0 . . . . ?
C180 C181 C182 C228 -176(4) . . . . ?
C178 C177 C182 C181 0.0 . . . . ?
C178 C177 C182 C228 176(4) . . . . ?
C188 C183 C184 C185 7(4) . . . . ?
C183 C184 C185 C186 0.0 . . . . ?
C184 C185 C186 C187 0.0 . . . . ?
C185 C186 C187 C188 -6(3) . . . . ?
C186 C187 C188 C211 -178(4) . . . . ?
C186 C187 C188 C183 12(6) . . . . ?
C184 C183 C188 C211 178(4) . . . . ?
C184 C183 C188 C187 -13(6) . . . . ?
C14 C13 S1 C9 -117.6(5) . . . . ?
C12 C13 S1 C9 52.5(5) . . . . ?
C8 C9 S1 C13 121.1(5) . . . . ?
C10 C9 S1 C13 -45.3(5) . . . . ?
C93 C94 S2 C98 118.9(5) . . . . ?
C95 C94 S2 C98 -52.2(5) . . . . ?
C99 C98 S2 C94 -122.0(5) . . . . ?
C97 C98 S2 C94 45.0(5) . . . . ?
C37 C16 P1 C83 172.5(4) . . . . ?
C17 C16 P1 C83 -67.2(5) . . . . ?
C15 C16 P1 C83 63.8(5) . . . . ?
C37 C16 P1 C84 -66.0(5) . . . . ?
C17 C16 P1 C84 54.3(5) . . . . ?
C15 C16 P1 C84 -174.7(4) . . . . ?
C37 C16 P1 C85 52.0(5) . . . . ?
C17 C16 P1 C85 172.3(4) . . . . ?
C15 C16 P1 C85 -56.7(5) . . . . ?
C111 C91 P2 C168 -169.6(4) . . . . ?
C90 C91 P2 C168 70.0(5) . . . . ?
C92 C91 P2 C168 -60.9(5) . . . . ?
C111 C91 P2 C170 -48.1(5) . . . . ?
C90 C91 P2 C170 -168.5(4) . . . . ?
C92 C91 P2 C170 60.6(5) . . . . ?
C111 C91 P2 C169 69.4(5) . . . . ?
C90 C91 P2 C169 -50.9(5) . . . . ?
C92 C91 P2 C169 178.1(4) . . . . ?
C151 C150 N1 C154 1.5(10) . . . . ?
C88 C150 N1 C154 -179.5(6) . . . . ?
C153 C154 N1 C150 -0.3(10) . . . . ?
C155 C154 N1 C150 179.4(6) . . . . ?
C66 C64 N2 C69 -1.4(10) . . . . ?
C19 C64 N2 C69 178.6(6) . . . . ?
C68 C69 N2 C64 -0.5(11) . . . . ?
C70 C69 N2 C64 179.8(7) . . . . ?
C234 C190 C191 C241 1(2) . . . . ?
C232 C193 C194 C192 1.5(15) . . . . ?
C231 C192 C194 C193 -0.1(14) . . . . ?
C237 C189 C196 C240 -2(2) . . . . ?
C233 C189 C196 C240 176.7(14) . . . . ?
C204 C199 C200 C201 0.0 . . . . ?
C204 C199 C200 C269 -173(2) . . . . ?
C199 C200 C201 C202 0.0 . . . . ?
C269 C200 C201 C202 174.4(16) . . . . ?
C200 C201 C202 C203 0.0 . . . . ?
C201 C202 C203 C204 0.0 . . . . ?
C202 C203 C204 C199 0.0 . . . . ?
C200 C199 C204 C203 0.0 . . . . ?
C218 C213 C214 C215 0.0 . . . . ?
C213 C214 C215 C216 0.0 . . . . ?
C213 C214 C215 C278 162.5(18) . . . . ?
C214 C215 C216 C217 0.0 . . . . ?
C278 C215 C216 C217 -162.3(18) . . . . ?
C215 C216 C217 C218 0.0 . . . . ?
C216 C217 C218 C213 0.0 . . . . ?
C214 C213 C218 C217 0.0 . . . . ?
C75 C74 N3 C78 0.6(13) . . . . ?
C3 C74 N3 C78 -174.3(8) . . . . ?
C77 C78 N3 C74 -2.7(16) . . . . ?
C79 C78 N3 C74 176.5(11) . . . . ?
C160 C159 N4 C163 2.5(15) . . . . ?
C104 C159 N4 C163 179.9(9) . . . . ?
C162 C163 N4 C159 -1.2(19) . . . . ?
C164 C163 N4 C159 179.3(13) . . . . ?
C194 C192 C231 C230 -0.9(13) . . . . ?
C232 C230 C231 C192 0.6(13) . . . . ?
C231 C230 C232 C193 0.7(13) . . . . ?
C231 C230 C232 C236 -178.9(9) . . . . ?
C194 C193 C232 C230 -1.7(14) . . . . ?
C194 C193 C232 C236 177.9(9) . . . . ?
C191 C190 C234 C238 0(2) . . . . ?
C240 C197 C235 C237 0(3) . . . . ?
C197 C235 C237 C189 -3(3) . . . . ?
C196 C189 C237 C235 4(2) . . . . ?
C233 C189 C237 C235 -175.2(15) . . . . ?
C241 C195 C238 C234 1.6(19) . . . . ?
C190 C234 C238 C195 -1(2) . . . . ?
C235 C197 C240 C196 2(2) . . . . ?
C189 C196 C240 C197 -1(2) . . . . ?
C190 C191 C241 C195 0(2) . . . . ?
C190 C191 C241 C198 -179.7(14) . . . . ?
C238 C195 C241 C191 -1.2(19) . . . . ?
C238 C195 C241 C198 178.5(13) . . . . ?
C257 C252 C253 C254 0.0 . . . . ?
C252 C253 C254 C255 0.0 . . . . ?
C253 C254 C255 C256 0.0 . . . . ?
C253 C254 C255 C258 -163(2) . . . . ?
C254 C255 C256 C257 0.0 . . . . ?
C258 C255 C256 C257 163(2) . . . . ?
C255 C256 C257 C252 0.0 . . . . ?
C253 C252 C257 C256 0.0 . . . . ?
C276 C275 C274 C273 -2(6) . . . . ?
C272 C273 C274 C275 -16(5) . . . . ?
C276 C271 C272 C273 -5(10) . . . . ?
C277 C271 C272 C273 165(6) . . . . ?
C274 C273 C272 C271 18(6) . . . . ?
C274 C275 C276 C271 17(8) . . . . ?
C272 C271 C276 C275 -14(10) . . . . ?
C277 C271 C276 C275 176(5) . . . . ?
 
_refine_diff_density_max    1.091
_refine_diff_density_min   -0.729
_refine_diff_density_rms    0.095

_shelx_res_file
;
TITL 2Pint_b.res in P2/n
    2pint_b.res
    created by SHELXL-2018/3 at 01:11:51 on 28-May-2020
REM  Yadorkari-X generated
CELL 0.71073 24.3372 18.1728 35.2328 90.0000 101.1680 90.0000
ZERR 4.0 0.0082 0.0063 0.0118 0.0000 0.0050 0.0000
LATT 1
SYMM 1/2-X, +Y, 1/2-Z
REM  SPGR P2/n monoclinic
SFAC C N O P S Cl H
UNIT 855.2304 19.5836 36.8032 8 8 12.864 489.2572
SIZE 0.03 0.10 0.30
TEMP -173.0
L.S. 20
FMAP 2
PLAN -3
ACTA
CONF
LIST 4
BOND $H
OMIT -10.000000 49.000000
OMIT   -1    0    1
OMIT    1    0    1
OMIT    1    1    1
OMIT   -1    1    1
OMIT    0    0    2
OMIT   21    6   18
OMIT    1    1    0
OMIT   -4    1    2
EQIV $1 1-X, 1-Y, 1-Z

DFIX 2.870 0.02 Cl5 Cl6
DFIX 2.870 0.02 Cl4 Cl6
DFIX 2.870 0.02 Cl4 Cl5
DFIX 1.748 0.02 Cl4 C220
DFIX 1.748 0.02 Cl5 C220
DFIX 1.748 0.02 Cl6 C220
SIMU 0.02 0.02 C199 > C204 C269 C189 C196 C197 C235 C237 C240 C233
DFIX 2.870 0.01 Cl9  Cl8
DFIX 2.870 0.01 Cl8  Cl7
DFIX 2.870 0.01 Cl9  Cl7
DFIX 1.748 0.02 C270  Cl7
DFIX 1.51 0.02 C271  C277
DFIX 2.475 0.02 C276  C277
DFIX 2.338 0.02 C271  C273
DFIX 2.705 0.02 C276  C273
DFIX 2.475 0.02 C277  C272
SIMU 0.02 0.02 C228 C177 > C182
DFIX 1.345 0.02 C271  C272
DFIX 1.511 0.02 C182  C228
DFIX 2.475 0.02 C177  C228
DFIX 2.475 0.02 C254  C258
DFIX 1.511 0.02 C215  C278
DFIX 2.475 0.02 C214  C278
DFIX 1.511 0.02 C174  C229
DFIX 2.475 0.02 C175  C229
DFIX 2.475 0.02 C173  C229
SIMU 0.02 0.02 C229 C171 > C176
DFIX 2.475 0.02 C211 C187
DFIX 4.215 0.02 C171  C229
DFIX 1.345 0.02 C183  C188
DFIX 1.055 0.02 N5  N6
DFIX 0.942 0.02 O9 H5
DFIX 0.942 0.02 O9 H330
DFIX 1.486 0.02 H5 H330
SIMU 0.02 0.02 N5  O9  N6  H330  H5
SIMU 0.02 0.02 N7 N8 O10 H10 H331
DFIX 1.055 0.02 N7 N8
DFIX 0.942 0.02 O10 H10
DFIX 0.942 0.02 O10 H331
DFIX 1.486 0.02 H10 H331
DFIX 1.748 0.02 C270  Cl9
BIND C270 Cl9
BIND C270 Cl8
BIND Cl7 C270
DFIX 1.748 0.02 Cl7  C270
DFIX 1.748 0.02 C270  Cl8
SIMU 0.02 0.02 C278  C215  C216  C217  C218  C213  C214
ISOR 0.01 0.01 C13
DFIX 1.53 0.01 C6 C7
DFIX 1.53 0.02 C100 C101
DFIX 1.4 0.02 C190 C234
DFIX 1.4 0.02 C234  C238

WGHT    0.068400  130.162598
FVAR       0.13899   0.76517   0.89511   0.81640   0.54930   0.63506   0.84668
FVAR       0.40048   0.23583   0.59882   0.60226   0.21187
C1    1    0.656540   -0.127194    0.418055    11.00000    0.03599    0.02636 =
         0.01743    0.00071    0.01262   -0.00422
AFIX  43
H1    7    0.671383   -0.174068    0.413614    11.00000   -1.20000
AFIX   0
C2    1    0.678451   -0.092928    0.450821    11.00000    0.02988    0.02710 =
         0.02046    0.00638    0.00906   -0.00443
AFIX  43
H2    7    0.707444   -0.117258    0.468247    11.00000   -1.20000
AFIX   0
C3    1    0.660453   -0.018237    0.462184    11.00000    0.03100    0.03109 =
         0.02016   -0.00196    0.01088   -0.00600
C4    1    0.702824    0.042934    0.458858    11.00000    0.02910    0.03386 =
         0.00569   -0.00209    0.00641   -0.00318
C5    1    0.750066    0.032743    0.443241    11.00000    0.03349    0.03234 =
         0.00979   -0.00149    0.00467   -0.00505
C6    1    0.780035   -0.029836    0.427908    11.00000    0.02216    0.03370 =
         0.01998   -0.00123    0.00075   -0.00336
C7    1    0.803630    0.002032    0.393079    11.00000    0.02125    0.03708 =
         0.01738    0.00011    0.00213   -0.00397
C8    1    0.794912    0.082414    0.393657    11.00000    0.01503    0.04295 =
         0.01482   -0.00005   -0.00120   -0.00885
C9    1    0.788458    0.136089    0.365544    11.00000    0.02032    0.03340 =
         0.01669   -0.00452    0.00578   -0.00861
C10   1    0.765858    0.207389    0.371730    11.00000    0.02920    0.02969 =
         0.01444   -0.00235    0.00938   -0.00992
C11   1    0.731654    0.250536    0.340786    11.00000    0.02365    0.02983 =
         0.02292    0.00045    0.01464   -0.00546
C12   1    0.709523    0.214215    0.303485    11.00000    0.03687    0.02647 =
         0.02095    0.00188    0.02092   -0.00477
C13   1    0.725811    0.139067    0.296635    11.00000    0.03404    0.03133 =
         0.01583    0.00601    0.01928    0.00167
C14   1    0.686212    0.089019    0.278821    11.00000    0.03020    0.03014 =
         0.00958    0.00066    0.00806   -0.00205
C15   1    0.684095    0.007550    0.285485    11.00000    0.02420    0.03283 =
         0.01086   -0.00095    0.00388   -0.00179
C16   1    0.619072   -0.012677    0.283769    11.00000    0.02902    0.02833 =
         0.01769   -0.00139    0.00885   -0.00032
C17   1    0.599565   -0.033061    0.322733    11.00000    0.02880    0.03031 =
         0.00770   -0.00298    0.00578   -0.00347
C18   1    0.631664   -0.082271    0.349465    11.00000    0.02259    0.02530 =
         0.01683   -0.00229    0.00219   -0.00609
C19   1    0.610554   -0.097759    0.387805    11.00000    0.02891    0.02589 =
         0.01888   -0.00252    0.00678   -0.00344
C20   1    0.586885   -0.028041    0.400686    11.00000    0.02850    0.03166 =
         0.01146    0.00062    0.01390   -0.00696
C21   1    0.607055    0.006830    0.434781    11.00000    0.02699    0.03091 =
         0.01691    0.00251    0.01530   -0.00364
C22   1    0.585064    0.077628    0.442517    11.00000    0.03304    0.03179 =
         0.01806   -0.00139    0.01755   -0.00709
C23   1    0.623762    0.134515    0.460183    11.00000    0.03473    0.03423 =
         0.01329   -0.00398    0.01334   -0.00404
C24   1    0.683389    0.118046    0.464225    11.00000    0.02902    0.03299 =
         0.01229   -0.00204    0.01008   -0.00805
C25   1    0.717988    0.177494    0.458620    11.00000    0.03236    0.03378 =
         0.01248   -0.00658    0.00560   -0.00538
C26   1    0.761996    0.165234    0.437391    11.00000    0.02173    0.03346 =
         0.01416   -0.00463    0.00117   -0.00868
C27   1    0.774221    0.096267    0.427900    11.00000    0.01997    0.03025 =
         0.01884   -0.00092    0.00486   -0.00578
C28   1    0.761124    0.223773    0.409839    11.00000    0.02299    0.03029 =
         0.02777   -0.00454    0.00785   -0.00917
C29   1    0.725295    0.279675    0.419994    11.00000    0.03239    0.02852 =
         0.02105   -0.00774    0.00665   -0.01005
C30   1    0.696273    0.323129    0.391366    11.00000    0.03485    0.02428 =
         0.02611   -0.00361    0.01121   -0.00716
C31   1    0.699665    0.309755    0.351325    11.00000    0.02926    0.02762 =
         0.02630    0.00210    0.00887   -0.00616
C32   1    0.647229    0.332027    0.328531    11.00000    0.04285    0.02328 =
         0.03172    0.00010    0.01666   -0.00372
C33   1    0.625960    0.297034    0.294507    11.00000    0.03852    0.02281 =
         0.02211    0.00680    0.01262    0.00215
C34   1    0.657541    0.237534    0.281972    11.00000    0.03118    0.03180 =
         0.01769    0.00570    0.01242    0.00168
C35   1    0.617998    0.186892    0.260826    11.00000    0.03331    0.03007 =
         0.01284    0.00483    0.00644    0.00258
C36   1    0.631325    0.112611    0.263452    11.00000    0.02903    0.03647 =
         0.00698    0.00017    0.00674   -0.00125
C37   1    0.590963    0.058212    0.267884    11.00000    0.02516    0.03116 =
         0.00978   -0.00397    0.00349   -0.00199
C38   1    0.539758    0.081052    0.274661    11.00000    0.03036    0.03175 =
         0.01114   -0.00271    0.00053   -0.00106
C39   1    0.515890    0.049181    0.305434    11.00000    0.02069    0.03569 =
         0.02005   -0.00325    0.00521   -0.00222
C40   1    0.550076    0.001060    0.331290    11.00000    0.01988    0.03025 =
         0.02425   -0.00467    0.00670   -0.00449
C41   1    0.544604    0.005550    0.371827    11.00000    0.02106    0.02806 =
         0.02148   -0.00116    0.00737   -0.00785
C42   1    0.512027    0.060377    0.384093    11.00000    0.02223    0.03750 =
         0.02014   -0.00425    0.01362   -0.00706
C43   1    0.533616    0.098133    0.420211    11.00000    0.02621    0.03242 =
         0.02678   -0.00430    0.01801   -0.00556
C44   1    0.515446    0.172767    0.415297    11.00000    0.03015    0.03887 =
         0.02556   -0.00418    0.01868   -0.00212
C45   1    0.550811    0.227406    0.432700    11.00000    0.04060    0.03197 =
         0.02360   -0.00667    0.02061    0.00140
C46   1    0.605314    0.208093    0.455350    11.00000    0.03736    0.03257 =
         0.02157   -0.00922    0.01772   -0.00396
C47   1    0.643071    0.267241    0.449761    11.00000    0.04027    0.03218 =
         0.01951   -0.00930    0.00999   -0.00373
C48   1    0.698273    0.250485    0.449996    11.00000    0.03032    0.03175 =
         0.01485   -0.00716    0.00407   -0.00719
C49   1    0.613384    0.318289    0.421737    11.00000    0.04300    0.02718 =
         0.02649   -0.01232    0.01524   -0.00059
C50   1    0.639925    0.346602    0.392962    11.00000    0.04383    0.01810 =
         0.03225   -0.00495    0.01203   -0.00418
C51   1    0.609344    0.353682    0.353722    11.00000    0.04207    0.02151 =
         0.02973    0.00293    0.01211    0.00099
C52   1    0.552834    0.334291    0.344495    11.00000    0.03977    0.02217 =
         0.03796    0.00091    0.01218    0.00804
C53   1    0.531169    0.296421    0.308494    11.00000    0.03469    0.02791 =
         0.03150    0.00585    0.00654    0.00726
C54   1    0.566993    0.279483    0.283622    11.00000    0.04416    0.02808 =
         0.02014    0.00502    0.01073    0.00750
C55   1    0.562448    0.210361    0.263285    11.00000    0.02947    0.03277 =
         0.01756    0.00522    0.00334    0.00502
C56   1    0.524006    0.157935    0.270624    11.00000    0.02436    0.03686 =
         0.01803   -0.00029   -0.00087    0.00157
C57   1    0.487827    0.173689    0.297721    11.00000    0.02040    0.03842 =
         0.02592    0.00064   -0.00063    0.00539
C58   1    0.483551    0.106653    0.319239    11.00000    0.02024    0.03527 =
         0.03107   -0.00092    0.00868   -0.00131
C59   1    0.480134    0.111435    0.357892    11.00000    0.01492    0.03804 =
         0.02878   -0.00353    0.00838   -0.00172
C60   1    0.482610    0.182351    0.376818    11.00000    0.02253    0.04282 =
         0.03448   -0.00158    0.01651    0.00551
C61   1    0.487194    0.247095    0.356330    11.00000    0.02590    0.03562 =
         0.03808   -0.00429    0.01334    0.00675
C62   1    0.525346    0.303649    0.374380    11.00000    0.03923    0.02607 =
         0.03856   -0.00089    0.01690    0.00832
C63   1    0.490522    0.242252    0.315921    11.00000    0.02238    0.03442 =
         0.03467    0.00533    0.00926    0.01017
C64   1    0.562065   -0.154342    0.381001    11.00000    0.02900    0.02881 =
         0.02167   -0.00148    0.01047   -0.00407
C65   1    0.555410    0.295203    0.411895    11.00000    0.04161    0.02867 =
         0.02938   -0.00640    0.01978    0.00387
C66   1    0.546379   -0.194833    0.347534    11.00000    0.03199    0.04133 =
         0.02289   -0.00336    0.00996   -0.00735
AFIX  43
H66   7    0.566474   -0.190972    0.327036    11.00000   -1.20000
AFIX   0
C67   1    0.500648   -0.241213    0.344563    11.00000    0.04177    0.05012 =
         0.02788   -0.01350    0.00819   -0.01094
AFIX  43
H67   7    0.487992   -0.268381    0.321489    11.00000   -1.20000
AFIX   0
C68   1    0.473741   -0.247645    0.375196    11.00000    0.03490    0.04673 =
         0.04632   -0.01636    0.01702   -0.01649
AFIX  43
H68   7    0.442510   -0.279631    0.373650    11.00000   -1.20000
AFIX   0
C69   1    0.492753   -0.206687    0.408648    11.00000    0.04391    0.04130 =
         0.04454   -0.01955    0.02674   -0.01814
C70   1    0.466844   -0.209554    0.444625    11.00000    0.09027    0.06769 =
         0.05389   -0.03409    0.05723   -0.04793
C71   1    0.513613   -0.233755    0.478536    11.00000    0.14818    0.09706 =
         0.03602   -0.01184    0.05754   -0.04904
AFIX 137
H267  7    0.525635   -0.283853    0.473853    11.00000   -1.50000
H268  7    0.499325   -0.232629    0.502693    11.00000   -1.50000
H269  7    0.545527   -0.200125    0.480559    11.00000   -1.50000
AFIX   0
C72   1    0.418404   -0.262450    0.440689    11.00000    0.13226    0.11002 =
         0.09848   -0.05790    0.09476   -0.08318
AFIX 137
H270  7    0.388875   -0.247131    0.419109    11.00000   -1.50000
H271  7    0.403640   -0.262591    0.464667    11.00000   -1.50000
H272  7    0.431188   -0.312037    0.435730    11.00000   -1.50000
AFIX   0
C73   1    0.448981   -0.132923    0.453127    11.00000    0.09917    0.08277 =
         0.09353   -0.04598    0.07987   -0.03374
AFIX 137
H273  7    0.480483   -0.098988    0.453939    11.00000   -1.50000
H274  7    0.437139   -0.132475    0.478173    11.00000   -1.50000
H275  7    0.417699   -0.117446    0.432800    11.00000   -1.50000
AFIX   0
C74   1    0.651641   -0.023395    0.504091    11.00000    0.04297    0.03036 =
         0.02048   -0.00344    0.01373   -0.00879
C75   1    0.602330   -0.051496    0.512105    11.00000    0.04053    0.05403 =
         0.02405    0.00518    0.01339   -0.00898
AFIX  43
H75   7    0.571978   -0.064908    0.492041    11.00000   -1.20000
AFIX   0
C76   1    0.599249   -0.059185    0.550783    11.00000    0.04815    0.06579 =
         0.04194    0.00786    0.02724   -0.01426
AFIX  43
H76   7    0.566144   -0.078127    0.557678    11.00000   -1.20000
AFIX   0
C77   1    0.643313   -0.039772    0.578825    11.00000    0.06952    0.09190 =
         0.02552    0.00050    0.01909   -0.02987
AFIX  43
H77   7    0.640885   -0.043705    0.605337    11.00000   -1.20000
AFIX   0
C78   1    0.691928   -0.014126    0.568359    11.00000    0.07441    0.12160 =
         0.02762   -0.00281    0.01540   -0.05353
C79   1    0.746183    0.004870    0.597178    11.00000    0.11835    0.21853 =
         0.02804    0.00355    0.00543   -0.09718
C80   1    0.744500   -0.016307    0.637146    11.00000    0.09165    0.21670 =
         0.05475   -0.00165   -0.00875   -0.05412
AFIX 137
H276  7    0.780169   -0.003544    0.654005    11.00000   -1.50000
H277  7    0.738269   -0.069461    0.638354    11.00000   -1.50000
H278  7    0.713940    0.009948    0.645762    11.00000   -1.50000
AFIX   0
C81   1    0.797609   -0.044399    0.584785    11.00000    0.06892    0.19606 =
         0.09934    0.02107   -0.00517   -0.02563
AFIX 137
H279  7    0.799640   -0.034068    0.557792    11.00000   -1.50000
H280  7    0.790212   -0.096898    0.587709    11.00000   -1.50000
H281  7    0.833255   -0.031242    0.601559    11.00000   -1.50000
AFIX   0
C82   1    0.760422    0.081284    0.591553    11.00000    0.12485    0.10389 =
         0.08576   -0.03166   -0.02381   -0.04683
AFIX 137
H282  7    0.730570    0.113267    0.597167    11.00000   -1.50000
H283  7    0.764574    0.088618    0.564696    11.00000   -1.50000
H284  7    0.795717    0.093469    0.609006    11.00000   -1.50000
AFIX   0
C83   1    0.637879   -0.168172    0.261018    11.00000    0.03799    0.03162 =
         0.01654   -0.00344    0.00366    0.00610
AFIX 137
H83   7    0.628833   -0.204147    0.240014    11.00000   -1.50000
H83A  7    0.627607   -0.188200    0.284514    11.00000   -1.50000
H83B  7    0.678135   -0.157691    0.265916    11.00000   -1.50000
AFIX   0
C84   1    0.526824   -0.102202    0.242619    11.00000    0.04431    0.03749 =
         0.03339   -0.00716    0.00791   -0.00377
AFIX 137
H84   7    0.516643   -0.146966    0.227366    11.00000   -1.50000
H84A  7    0.506084   -0.060267    0.229439    11.00000   -1.50000
H84B  7    0.517443   -0.108240    0.268263    11.00000   -1.50000
AFIX   0
C85   1    0.614491   -0.054869    0.202475    11.00000    0.04591    0.03372 =
         0.01857   -0.00014    0.00726    0.00564
AFIX 137
H85   7    0.654903   -0.047477    0.204859    11.00000   -1.50000
H85A  7    0.594922   -0.008282    0.195340    11.00000   -1.50000
H85B  7    0.601523   -0.091747    0.182447    11.00000   -1.50000
AFIX   0
C86   1    0.440066    0.737918    0.158056    11.00000    0.03046    0.03182 =
         0.03333   -0.00146    0.00204    0.01076
AFIX  43
H86   7    0.418576    0.762711    0.173927    11.00000   -1.20000
AFIX   0
C87   1    0.485210    0.771634    0.151355    11.00000    0.02799    0.02900 =
         0.02981    0.00140    0.00123    0.00258
AFIX  43
H87   7    0.494704    0.817856    0.163453    11.00000   -1.20000
AFIX   0
C88   1    0.522746    0.741304    0.125638    11.00000    0.03056    0.02373 =
         0.02247   -0.00107    0.00071    0.00335
C89   1    0.582416    0.726641    0.149174    11.00000    0.02631    0.02580 =
         0.01512    0.00007   -0.00046    0.00155
C90   1    0.617121    0.676386    0.133825    11.00000    0.02278    0.02657 =
         0.01651    0.00097    0.00239    0.00263
C91   1    0.677435    0.657038    0.156491    11.00000    0.02952    0.03089 =
         0.01137   -0.00039    0.00449    0.00621
C92   1    0.684848    0.638102    0.201842    11.00000    0.01904    0.03299 =
         0.01733   -0.00162   -0.00012    0.00223
C93   1    0.693766    0.556146    0.205648    11.00000    0.01457    0.03427 =
         0.01610    0.00334   -0.00339    0.00331
C94   1    0.672617    0.506866    0.229084    11.00000    0.02510    0.03191 =
         0.01502   -0.00207   -0.00213    0.00664
C95   1    0.659996    0.431312    0.216628    11.00000    0.02330    0.02753 =
         0.01978    0.00507   -0.00812    0.00382
C96   1    0.608152    0.395974    0.223281    11.00000    0.03164    0.02790 =
         0.01862    0.00599   -0.00446    0.00543
C97   1    0.567505    0.439063    0.239921    11.00000    0.03942    0.02802 =
         0.01321    0.00714    0.00628    0.00198
C98   1    0.580490    0.511199    0.256828    11.00000    0.03929    0.03515 =
         0.01632    0.00126    0.01276   -0.00119
C99   1    0.539304    0.564398    0.254541    11.00000    0.03378    0.03766 =
         0.02049    0.00353    0.00914    0.00149
C100  1    0.541454    0.644595    0.260678    11.00000    0.04374    0.03456 =
         0.01712   -0.00214    0.01109   -0.00238
C101  1    0.486474    0.675652    0.235360    11.00000    0.04578    0.03453 =
         0.02822   -0.00357    0.01750   -0.00064
C102  1    0.460129    0.612800    0.210832    11.00000    0.02823    0.03493 =
         0.03388    0.00032    0.01200    0.00371
C103  1    0.429760    0.602366    0.173533    11.00000    0.01886    0.03818 =
         0.03296   -0.00062    0.00529    0.00623
C104  1    0.419763    0.663654    0.142722    11.00000    0.03129    0.03106 =
         0.03744   -0.00086    0.00455    0.00257
C105  1    0.452169    0.637519    0.112334    11.00000    0.02055    0.03015 =
         0.02585    0.00372   -0.00793    0.00571
C106  1    0.499801    0.671860    0.106334    11.00000    0.02587    0.03100 =
         0.01525    0.00388   -0.00550    0.00522
C107  1    0.535781    0.637582    0.083641    11.00000    0.03207    0.02789 =
         0.01210    0.00471   -0.00185    0.00287
C108  1    0.596021    0.641229    0.097163    11.00000    0.02821    0.02887 =
         0.01282    0.00425    0.00194    0.00352
C109  1    0.629036    0.592277    0.079591    11.00000    0.03395    0.03195 =
         0.01343    0.00142    0.00751   -0.00064
C110  1    0.678273    0.560751    0.104228    11.00000    0.02781    0.03251 =
         0.02088    0.00094    0.00929    0.00158
C111  1    0.696051    0.584615    0.141318    11.00000    0.02351    0.02818 =
         0.01856    0.00118    0.00265    0.00273
C112  1    0.708464    0.530744    0.170900    11.00000    0.01917    0.03273 =
         0.02054    0.00006    0.00146    0.00462
C113  1    0.709423    0.456139    0.162939    11.00000    0.02088    0.03384 =
         0.01588   -0.00067   -0.00086    0.00802
C114  1    0.683944    0.406041    0.185980    11.00000    0.02500    0.03076 =
         0.01864    0.00371   -0.00399    0.00746
C115  1    0.661056    0.346882    0.161228    11.00000    0.02877    0.02646 =
         0.02642    0.00078   -0.00014    0.01069
C116  1    0.613833    0.311917    0.167881    11.00000    0.04243    0.02110 =
         0.02457    0.00088    0.00049    0.00560
C117  1    0.587728    0.335921    0.199176    11.00000    0.03048    0.02598 =
         0.02676    0.00890   -0.00007    0.00418
C118  1    0.528463    0.321951    0.186908    11.00000    0.04577    0.02274 =
         0.02652    0.00623    0.01012    0.00215
C119  1    0.490397    0.366297    0.200108    11.00000    0.03746    0.03209 =
         0.02691    0.00530    0.00936   -0.00284
C120  1    0.510539    0.422860    0.227522    11.00000    0.03513    0.03551 =
         0.02197    0.00629    0.01199    0.00315
C121  1    0.470111    0.481125    0.221097    11.00000    0.02871    0.03861 =
         0.02345    0.00497    0.01035    0.00026
C122  1    0.485958    0.550826    0.232083    11.00000    0.03496    0.03441 =
         0.02339    0.00161    0.01587    0.00175
C123  1    0.431962    0.468543    0.185250    11.00000    0.03012    0.03387 =
         0.03502    0.00228    0.01325   -0.00346
C124  1    0.418975    0.527224    0.158996    11.00000    0.01670    0.04009 =
         0.03692    0.00087    0.00619    0.00215
C125  1    0.416100    0.510163    0.118051    11.00000    0.02021    0.03793 =
         0.03563   -0.00184   -0.00346   -0.00125
C126  1    0.437107    0.566168    0.095220    11.00000    0.02711    0.03044 =
         0.02953    0.00280   -0.00536    0.00014
C127  1    0.462382    0.545567    0.064343    11.00000    0.03206    0.02996 =
         0.02013    0.00212   -0.01094    0.00401
C128  1    0.512077    0.582054    0.058272    11.00000    0.03358    0.03383 =
         0.01267    0.00343   -0.00532    0.00176
C129  1    0.546767    0.529676    0.042941    11.00000    0.04554    0.03463 =
         0.00520    0.00003   -0.00271   -0.00048
C130  1    0.603665    0.534568    0.054340    11.00000    0.03910    0.03458 =
         0.01034    0.00011    0.00500   -0.00008
C131  1    0.635973    0.467338    0.063038    11.00000    0.03994    0.03915 =
         0.01149   -0.00735    0.00628    0.00363
C132  1    0.681207    0.483711    0.094392    11.00000    0.03021    0.03688 =
         0.02326   -0.00398    0.01447    0.00181
C133  1    0.697530    0.431964    0.123792    11.00000    0.02520    0.03163 =
         0.02890   -0.00385    0.00722    0.00937
C134  1    0.667787    0.363117    0.122236    11.00000    0.03579    0.02827 =
         0.03331   -0.00604    0.00769    0.00967
C135  1    0.625320    0.345773    0.091374    11.00000    0.04254    0.02966 =
         0.02101   -0.00815    0.00865    0.00892
C136  1    0.575527    0.308134    0.098019    11.00000    0.04228    0.02362 =
         0.02719   -0.00703    0.00436    0.00328
C137  1    0.570535    0.289585    0.135598    11.00000    0.04028    0.02107 =
         0.03464   -0.00049    0.00742    0.00341
C138  1    0.517141    0.297296    0.147297    11.00000    0.03794    0.02250 =
         0.03061    0.00189   -0.00079   -0.00288
C139  1    0.471304    0.325257    0.121367    11.00000    0.03782    0.02880 =
         0.03530   -0.00732    0.00286   -0.00768
C140  1    0.433885    0.377347    0.134578    11.00000    0.02932    0.03765 =
         0.03150   -0.00363    0.00145   -0.00594
C141  1    0.441554    0.394466    0.173502    11.00000    0.02884    0.03117 =
         0.04275    0.00431    0.00742   -0.00506
C142  1    0.420345    0.435935    0.106514    11.00000    0.02833    0.03556 =
         0.03280    0.00018   -0.00755   -0.00409
C143  1    0.445410    0.415903    0.074442    11.00000    0.03220    0.03496 =
         0.02545   -0.00528   -0.00951   -0.00283
C144  1    0.476465    0.348076    0.083037    11.00000    0.04416    0.02990 =
         0.02556   -0.00786   -0.00096   -0.00342
C145  1    0.466214    0.469949    0.053493    11.00000    0.03575    0.03766 =
         0.02107    0.00065   -0.00847    0.00036
C146  1    0.517948    0.459494    0.040106    11.00000    0.04599    0.03667 =
         0.01104   -0.00476   -0.00213    0.00321
C147  1    0.548892    0.395094    0.048535    11.00000    0.04638    0.03144 =
         0.01559   -0.00837   -0.00013    0.00016
C148  1    0.608941    0.399057    0.060786    11.00000    0.04908    0.03162 =
         0.01741   -0.00937    0.00925    0.00185
C149  1    0.528164    0.338533    0.071607    11.00000    0.05077    0.02813 =
         0.02003   -0.00964   -0.00107   -0.00300
C150  1    0.524449    0.799835    0.094103    11.00000    0.03110    0.02595 =
         0.02336   -0.00102   -0.00030    0.00221
C151  1    0.570185    0.845197    0.093646    11.00000    0.03040    0.03840 =
         0.03623    0.01008   -0.01313   -0.00017
AFIX  43
H151  7    0.603042    0.841632    0.113138    11.00000   -1.20000
AFIX   0
C152  1    0.566454    0.895272    0.064205    11.00000    0.04367    0.04272 =
         0.05594    0.02070   -0.01202   -0.01076
AFIX  43
H152  7    0.596716    0.927865    0.063370    11.00000   -1.20000
AFIX   0
C153  1    0.519207    0.898388    0.036013    11.00000    0.04969    0.03965 =
         0.05037    0.02658   -0.01456   -0.01117
AFIX  43
H153  7    0.517059    0.931676    0.014986    11.00000   -1.20000
AFIX   0
C154  1    0.474609    0.852694    0.038374    11.00000    0.03870    0.03302 =
         0.02897    0.00506   -0.00932    0.00407
C155  1    0.419698    0.852908    0.009101    11.00000    0.04318    0.03250 =
         0.03263    0.00648   -0.00746    0.00195
C156  1    0.404066    0.774455   -0.003626    11.00000    0.05122    0.05289 =
         0.04553   -0.01436   -0.02280    0.00958
AFIX 137
H156  7    0.433014    0.753777   -0.016338    11.00000   -1.50000
H157  7    0.368042    0.774466   -0.021777    11.00000   -1.50000
H158  7    0.401067    0.744562    0.019034    11.00000   -1.50000
AFIX   0
C157  1    0.374273    0.884972    0.028494    11.00000    0.04123    0.05069 =
         0.05573   -0.00966   -0.01414    0.01479
AFIX 137
H159  7    0.371775    0.856000    0.051558    11.00000   -1.50000
H160  7    0.338227    0.883476    0.010390    11.00000   -1.50000
H161  7    0.383597    0.936065    0.036007    11.00000   -1.50000
AFIX   0
C158  1    0.424202    0.897785   -0.026757    11.00000    0.04149    0.13625 =
         0.05873    0.05409   -0.02846   -0.02074
AFIX 137
H162  7    0.429020    0.949912   -0.019780    11.00000   -1.50000
H163  7    0.389978    0.891502   -0.046345    11.00000   -1.50000
H164  7    0.456503    0.880770   -0.037184    11.00000   -1.50000
AFIX   0
C159  1    0.357393    0.670420    0.124358    11.00000    0.03187    0.03516 =
         0.05096    0.00434    0.00553    0.00713
C160  1    0.341325    0.709693    0.090914    11.00000    0.04021    0.06963 =
         0.08375    0.03632   -0.00938    0.00359
AFIX  43
H165  7    0.368285    0.732347    0.078500    11.00000   -1.20000
AFIX   0
C161  1    0.285088    0.715387    0.075832    11.00000    0.04210    0.07617 =
         0.11161    0.03755   -0.00719    0.00560
AFIX  43
H166  7    0.272651    0.742829    0.052822    11.00000   -1.20000
AFIX   0
C162  1    0.247660    0.682290    0.093511    11.00000    0.02197    0.10727 =
         0.10788    0.02662   -0.00944    0.00946
AFIX  43
H167  7    0.208747    0.684695    0.082820    11.00000   -1.20000
AFIX   0
C163  1    0.266593    0.645045    0.127200    11.00000    0.03298    0.14250 =
         0.09757    0.03806    0.01340    0.00370
C164  1    0.229620    0.606883    0.150698    11.00000    0.04511    0.28704 =
         0.10039    0.02123    0.01120   -0.03310
C165  1    0.238975    0.639432    0.190286    11.00000    0.12739    0.46175 =
         0.12154   -0.06665    0.07403   -0.10553
AFIX 137
H285  7    0.279220    0.646239    0.199860    11.00000   -1.50000
H286  7    0.223867    0.606304    0.207678    11.00000   -1.50000
H287  7    0.219987    0.687142    0.189334    11.00000   -1.50000
AFIX   0
C166  1    0.170318    0.594923    0.128524    11.00000    0.05778    0.25879 =
         0.17182    0.08353    0.01048   -0.03261
AFIX 137
H288  7    0.149727    0.564333    0.143935    11.00000   -1.50000
H289  7    0.171458    0.570160    0.103980    11.00000   -1.50000
H290  7    0.151479    0.642555    0.123340    11.00000   -1.50000
AFIX   0
C167  1    0.248523    0.520247    0.156165    11.00000    0.12284    0.18617 =
         0.25197    0.11214    0.01507   -0.05459
AFIX 137
H291  7    0.287685    0.517303    0.169593    11.00000   -1.50000
H292  7    0.244504    0.496822    0.130722    11.00000   -1.50000
H293  7    0.224670    0.494879    0.171444    11.00000   -1.50000
AFIX   0
C168  1    0.716070    0.811848    0.174804    11.00000    0.03119    0.02880 =
         0.02792   -0.00462    0.00922   -0.00120
AFIX 137
H168  7    0.744276    0.848400    0.171306    11.00000   -1.50000
H169  7    0.719111    0.801642    0.202445    11.00000   -1.50000
H170  7    0.678615    0.831004    0.164154    11.00000   -1.50000
AFIX   0
C169  1    0.719564    0.747217    0.099673    11.00000    0.03773    0.04611 =
         0.01482    0.00758    0.00537   -0.00030
AFIX 137
H171  7    0.680029    0.756376    0.088592    11.00000   -1.50000
H172  7    0.732633    0.704441    0.086984    11.00000   -1.50000
H173  7    0.741802    0.790471    0.095660    11.00000   -1.50000
AFIX   0
C170  1    0.797126    0.698468    0.168063    11.00000    0.03207    0.03608 =
         0.02651   -0.00398    0.01011   -0.00204
AFIX 137
H174  7    0.823694    0.736314    0.163342    11.00000   -1.50000
H175  7    0.803747    0.653062    0.154628    11.00000   -1.50000
H176  7    0.802279    0.688926    0.195904    11.00000   -1.50000
PART 2
AFIX  66
C171  1    0.131500    0.877169    0.152889   -51.00000    0.19084
AFIX  43
H325  7    0.132304    0.883505    0.126237   -51.00000   -1.20000
AFIX  65
C172  1    0.104834    0.928885    0.172088   -51.00000    0.08486
AFIX  43
H328  7    0.087412    0.970568    0.158558   -51.00000   -1.20000
AFIX  65
C173  1    0.103658    0.919614    0.211084   -51.00000    0.16251
AFIX  43
H329  7    0.085433    0.954960    0.224205   -51.00000   -1.20000
AFIX  65
C174  1    0.129149    0.858627    0.230880   -51.00000    0.17315
C175  1    0.155815    0.806910    0.211682   -51.00000    0.14969
AFIX  43
H327  7    0.173237    0.765228    0.225212   -51.00000   -1.20000
AFIX  65
C176  1    0.156991    0.816180    0.172686   -51.00000    0.21669
AFIX  43
H326  7    0.175217    0.780834    0.159565   -51.00000   -1.20000
PART -1
AFIX  66
C177  1    0.221688    1.193196    0.286183    81.00000    0.21974
AFIX  43
H177  7    0.221434    1.204445    0.312480    81.00000   -1.20000
AFIX  65
C178  1    0.171660    1.190660    0.259356    81.00000    0.21057
AFIX  43
H178  7    0.137214    1.200174    0.267319    81.00000   -1.20000
AFIX  65
C179  1    0.172032    1.174201    0.220879    81.00000    0.23225
AFIX  43
H179  7    0.137840    1.172468    0.202545    81.00000   -1.20000
AFIX  65
C180  1    0.222432    1.160280    0.209228    81.00000    0.26028
AFIX  43
H180  7    0.222686    1.149031    0.182931    81.00000   -1.20000
AFIX  65
C181  1    0.272461    1.162816    0.236054    81.00000    0.22970
AFIX  43
H181  7    0.306906    1.153302    0.228091    81.00000   -1.20000
AFIX  65
C182  1    0.272089    1.179275    0.274531    81.00000    0.21858
PART 1
AFIX  66
C183  1    0.380403    0.857248    0.277887    51.00000    0.10006
AFIX  43
H259  7    0.399819    0.812571    0.285269    51.00000   -1.20000
AFIX  65
C184  1    0.395980    0.918835    0.300850    51.00000    0.14936
AFIX  43
H260  7    0.427825    0.916836    0.321243    51.00000   -1.20000
AFIX  65
C185  1    0.364962    0.983346    0.293976    51.00000    0.14797
AFIX  43
H261  7    0.375609    1.025437    0.309670    51.00000   -1.20000
AFIX  65
C186  1    0.318368    0.986271    0.264139    51.00000    0.20750
AFIX  43
H262  7    0.297169    1.030362    0.259441    51.00000   -1.20000
AFIX  65
C187  1    0.302790    0.924685    0.241175    51.00000    0.18014
AFIX  43
H263  7    0.269023    0.925065    0.222398    51.00000   -1.20000
AFIX  66
C188  1    0.340131    0.856317    0.246207    51.00000    0.22337
PART 0
AFIX   0
S1    5    0.793889    0.108643    0.318021    11.00000    0.02564    0.03607 =
         0.01653   -0.00010    0.01000   -0.00102
S2    5    0.651301    0.538806    0.271492    11.00000    0.03483    0.03572 =
         0.01472   -0.00075    0.00388    0.00093
CL1   6    0.917421   -0.264986    0.491740    21.00000    0.13744    0.05303 =
         0.04332   -0.00234   -0.00718    0.01109
CL2   6    0.915354   -0.150712    0.547939    21.00000    0.08580    0.10381 =
         0.07634   -0.03199    0.01558   -0.01348
P1    4    0.600121   -0.086076    0.247693    11.00000    0.02983    0.02928 =
         0.01444   -0.00241    0.00440    0.00171
P2    4    0.727289    0.729618    0.150417    11.00000    0.02633    0.02889 =
         0.01726   -0.00048    0.00564    0.00046
O1    3    0.597335    0.762009    0.179738    11.00000    0.03144    0.03378 =
         0.02160   -0.00392    0.00094    0.00612
O2    3    0.722273   -0.035648    0.288997    11.00000    0.02717    0.03420 =
         0.02360    0.00139    0.00786    0.00106
O3    3    0.674036   -0.116388    0.344269    11.00000    0.02649    0.03589 =
         0.02109    0.00292    0.01056    0.00400
O4    3    0.686366    0.681816    0.227551    11.00000    0.02815    0.03493 =
         0.01750   -0.00249    0.00077    0.00271
O5    3    0.826641   -0.035312    0.372315    11.00000    0.03293    0.04314 =
         0.02109    0.00213    0.00873    0.00621
O6    3    0.791564   -0.090523    0.440364    11.00000    0.04611    0.03000 =
         0.03448    0.00336    0.01835    0.00002
O7    3    0.575102    0.682269    0.281999    11.00000    0.04507    0.03640 =
         0.03073   -0.00695    0.00970    0.00126
O8    3    0.469556    0.736728    0.240390    11.00000    0.04829    0.03685 =
         0.03947   -0.00285    0.01155    0.00503
N1    2    0.477445    0.803962    0.067347    11.00000    0.03212    0.02634 =
         0.02250    0.00032   -0.00672    0.00799
N2    2    0.536316   -0.160616    0.411012    11.00000    0.04021    0.03396 =
         0.02714   -0.00677    0.01882   -0.00881
CL3   6    0.818681   -0.237870    0.521531    21.00000    0.11886    0.24615 =
         0.15974   -0.02247    0.04469   -0.09264
PART -1
C189  1    0.493990    1.051167    0.144150    61.00000    0.07613    0.06812 =
         0.06623    0.00541    0.00579    0.01752
PART 0
C190  1    0.396110    0.581826    0.286951    41.00000    0.15036    0.10770 =
         0.18511    0.07771    0.14070    0.07638
AFIX  43
H190  7    0.387921    0.631989    0.280680    41.00000   -1.20000
AFIX   0
C191  1    0.363634    0.525641    0.266473    41.00000    0.07797    0.17058 =
         0.09712    0.06682    0.05906    0.06872
AFIX  43
H191  7    0.333344    0.537225    0.245990    41.00000   -1.20000
AFIX   0
C192  1    0.626311    0.548469    0.373172    31.00000    0.09430    0.03626 =
         0.05306   -0.00390    0.04389   -0.01206
AFIX  43
H192  7    0.615409    0.516728    0.351603    31.00000   -1.20000
AFIX   0
C193  1    0.690278    0.577995    0.432172    31.00000    0.04747    0.03514 =
         0.11260    0.01978    0.02369   -0.00215
AFIX  43
H193  7    0.723285    0.567342    0.450606    31.00000   -1.20000
AFIX   0
C194  1    0.674773    0.533739    0.401997    31.00000    0.04908    0.03024 =
         0.13262    0.00867    0.03734    0.00129
AFIX  43
H194  7    0.696531    0.491212    0.399573    31.00000   -1.20000
AFIX   0
C195  1    0.420706    0.439906    0.306507    41.00000    0.08258    0.07366 =
         0.07500    0.02621    0.03794    0.03353
AFIX  43
H195  7    0.428842    0.390099    0.313650    41.00000   -1.20000
PART -1
AFIX   0
C196  1    0.465309    0.983657    0.133803    61.00000    0.06321    0.05077 =
         0.05138   -0.00310   -0.01181    0.02254
AFIX  43
H294  7    0.475166    0.955929    0.113262    61.00000   -1.20000
AFIX   0
C197  1    0.408981    0.991781    0.180682    61.00000    0.07220    0.08402 =
         0.09245    0.01365    0.00323    0.01391
AFIX  43
H295  7    0.381481    0.974290    0.194276    61.00000   -1.20000
PART 0
AFIX   0
C198  1    0.341405    0.393760    0.254193    41.00000    0.16433    0.34073 =
         0.13207   -0.09201    0.09038   -0.13943
AFIX 137
H198  7    0.315540    0.415182    0.232176    41.00000   -1.50000
H199  7    0.320002    0.368565    0.271189    41.00000   -1.50000
H200  7    0.366036    0.358386    0.244755    41.00000   -1.50000
PART -2
AFIX  66
C199  1    0.505441    1.113509    0.166431   -61.00000    0.07582
AFIX  43
H302  7    0.512487    1.157134    0.181442   -61.00000   -1.20000
AFIX  65
C200  1    0.462120    1.066803    0.171322   -61.00000    0.07806
C201  1    0.451811    1.002973    0.149359   -61.00000    0.06987
AFIX  43
H303  7    0.422202    0.971053    0.152702   -61.00000   -1.20000
AFIX  65
C202  1    0.484823    0.985848    0.122504   -61.00000    0.04985
AFIX  43
H304  7    0.477777    0.942223    0.107493   -61.00000   -1.20000
AFIX  65
C203  1    0.528145    1.032552    0.117612   -61.00000    0.06799
AFIX  43
H305  7    0.550707    1.020848    0.099258   -61.00000   -1.20000
AFIX  65
C204  1    0.538454    1.096383    0.139575   -61.00000    0.08368
AFIX  43
H306  7    0.568063    1.128304    0.136232   -61.00000   -1.20000
PART 1
AFIX   0
C211  1    0.324925    0.799784    0.222976    51.00000    0.15920
AFIX 137
H264  7    0.298608    0.816431    0.199913    51.00000   -1.50000
H265  7    0.306819    0.762578    0.236517    51.00000   -1.50000
H266  7    0.358069    0.778403    0.215262    51.00000   -1.50000
PART -1
AFIX  65
C213  1    0.776569    0.439453    0.506391    71.00000    0.14871
AFIX  43
H215  7    0.797753    0.407683    0.493337    71.00000   -1.20000
AFIX  65
C214  1    0.719912    0.426089    0.504705    71.00000    0.13235
AFIX  43
H216  7    0.702373    0.385184    0.490499    71.00000   -1.20000
AFIX  65
C215  1    0.688916    0.472573    0.523804    71.00000    0.21893
C216  1    0.714577    0.532422    0.544589    71.00000    0.12188
AFIX  43
H217  7    0.693392    0.564192    0.557642    71.00000   -1.20000
AFIX  65
C217  1    0.771234    0.545788    0.546275    71.00000    0.14952
AFIX  43
H218  7    0.788772    0.586693    0.560480    71.00000   -1.20000
AFIX  65
C218  1    0.802231    0.499304    0.527176    71.00000    0.13912
AFIX  43
H219  7    0.840953    0.508438    0.528329    71.00000   -1.20000
PART 2
AFIX   0
CL4   6    0.105107    0.230463    0.289445   -71.00000    0.19405
CL5   6    0.179222    0.260899    0.362216   -71.00000    0.26378
C220  1    0.166020    0.206159    0.321123   -71.00000    0.19869
AFIX  13
H223  7    0.197686    0.213840    0.307211   -71.00000   -1.20000
PART -1
AFIX   0
C228  1    0.325108    1.187852    0.305610    81.00000    0.17989
AFIX  33
H232  7    0.314713    1.199381    0.330462    81.00000   -1.50000
H233  7    0.346506    1.141846    0.307915    81.00000   -1.50000
H234  7    0.348066    1.227824    0.298359    81.00000   -1.50000
PART 2
AFIX   0
C229  1    0.152778    0.868058    0.274004   -51.00000    0.20264
AFIX 137
H322  7    0.136062    0.831286    0.288667   -51.00000   -1.50000
H323  7    0.143940    0.917503    0.282169   -51.00000   -1.50000
H324  7    0.193504    0.861441    0.278861   -51.00000   -1.50000
AFIX   0
CL6   6    0.165937    0.113250    0.333264   -71.00000    0.47450
O9    3    0.624543    0.158156    0.363817   101.00000    0.03753    0.02726 =
         0.03108   -0.00165    0.01183   -0.00234
PART 0
N3    2    0.694996   -0.004907    0.531106    11.00000    0.05688    0.09012 =
         0.01562    0.00215    0.00927   -0.03733
PART 1
O10   3    0.559278    0.485808    0.142143   111.00000    0.03158    0.03252 =
         0.03099    0.00855    0.00680    0.01653
H10   7    0.558347    0.498945    0.167603   111.00000    0.03472
PART 0
N4    2    0.322179    0.639871    0.142790    11.00000    0.03082    0.10942 =
         0.06664    0.02416    0.00767    0.00522
C230  1    0.613268    0.655009    0.410394    31.00000    0.06542    0.03879 =
         0.03617    0.00583    0.02613    0.01054
AFIX  43
H235  7    0.591356    0.697279    0.413046    31.00000   -1.20000
AFIX   0
C231  1    0.596988    0.608425    0.377694    31.00000    0.06193    0.05624 =
         0.05456    0.02005    0.02021    0.00022
AFIX  43
H236  7    0.564726    0.620340    0.358842    31.00000   -1.20000
AFIX   0
C232  1    0.658015    0.641009    0.437127    31.00000    0.06167    0.05190 =
         0.04505    0.01573    0.01739   -0.00849
PART -1
C233  1    0.539677    1.081258    0.127635    61.00000    0.10671    0.08833 =
         0.08694    0.05071    0.03573    0.04207
AFIX 137
H299  7    0.524250    1.109332    0.104248    61.00000   -1.50000
H300  7    0.562851    1.040941    0.121009    61.00000   -1.50000
H301  7    0.562648    1.113732    0.146545    61.00000   -1.50000
PART 0
AFIX   0
C234  1    0.440205    0.563187    0.316389    41.00000    0.12620    0.08185 =
         0.13599   -0.02741    0.09811   -0.01469
AFIX  43
H237  7    0.462354    0.601099    0.330277    41.00000   -1.20000
PART -1
AFIX   0
C235  1    0.436630    1.057205    0.189674    61.00000    0.08697    0.09193 =
         0.09300    0.01778    0.02123    0.04770
AFIX  43
H296  7    0.426380    1.083327    0.210602    61.00000   -1.20000
PART 0
AFIX   0
C236  1    0.674391    0.687344    0.470884    31.00000    0.11240    0.07099 =
         0.05187    0.00544    0.02227   -0.02207
AFIX 137
H238  7    0.658796    0.736762    0.465292    31.00000   -1.50000
H239  7    0.715337    0.690340    0.477515    31.00000   -1.50000
H240  7    0.660116    0.666274    0.492681    31.00000   -1.50000
PART -1
AFIX   0
C237  1    0.476059    1.090243    0.173476    61.00000    0.08658    0.07485 =
         0.06633    0.01679    0.03259    0.03051
AFIX  43
H297  7    0.490710    1.137356    0.181596    61.00000   -1.20000
PART 0
AFIX   0
C238  1    0.452572    0.491628    0.325908    41.00000    0.07325    0.09345 =
         0.07333   -0.00070    0.03458    0.01264
AFIX  43
H241  7    0.483260    0.479234    0.345941    41.00000   -1.20000
AFIX   0
C239  1    0.875166   -0.202615    0.510947    21.00000    0.05893    0.08362 =
         0.06895   -0.01742   -0.00627   -0.01710
AFIX  13
H242  7    0.861771   -0.166745    0.489639    21.00000   -1.20000
PART -1
AFIX   0
C240  1    0.423123    0.955311    0.152156    61.00000    0.05967    0.05998 =
         0.07289    0.00231   -0.00993    0.03301
AFIX  43
H298  7    0.405205    0.910087    0.143802    61.00000   -1.20000
PART 0
AFIX   0
C241  1    0.376160    0.453862    0.276392    41.00000    0.06900    0.12645 =
         0.08707    0.00770    0.05169    0.00926
PART -1
AFIX  65
C252  1    0.494831    0.491113    0.435142    10.30000    0.13898
AFIX  43
H243  7    0.504176    0.481966    0.410611    10.30000   -1.20000
AFIX  65
C253  1    0.451996    0.451535    0.446646    10.30000    0.50687
AFIX  43
H244  7    0.432065    0.415338    0.429978    10.30000   -1.20000
AFIX  65
C254  1    0.438321    0.464919    0.482538    10.30000    0.45658
AFIX  43
H245  7    0.409045    0.437869    0.490401    10.30000   -1.20000
AFIX  65
C255  1    0.467482    0.517880    0.506926    10.30000    0.28659
C256  1    0.510318    0.557459    0.495422    10.30000    0.14533
AFIX  43
H246  7    0.530248    0.593656    0.512090    10.30000   -1.20000
AFIX  65
C257  1    0.523992    0.544076    0.459530    10.30000    0.27535
AFIX  43
H247  7    0.553268    0.571126    0.451667    10.30000   -1.20000
AFIX   0
C258  1    0.463878    0.516753    0.547570    10.30000    0.09373
AFIX 137
H248  7    0.455601    0.566386    0.555780    10.30000   -1.50000
H249  7    0.499623    0.500028    0.562958    10.30000   -1.50000
H250  7    0.433977    0.483082    0.551409    10.30000   -1.50000
PART -2
AFIX   0
C269  1    0.415445    1.075809    0.195699   -61.00000    0.09200
AFIX 137
H315  7    0.381709    1.049470    0.183035   -61.00000   -1.50000
H316  7    0.406734    1.128138    0.197745   -61.00000   -1.50000
H317  7    0.428566    1.055477    0.221634   -61.00000   -1.50000
PART 2
AFIX   0
CL7   6    0.312210    0.465835    0.020810   -71.00000    0.08484
C270  1    0.273935    0.543725    0.029373   -71.00000    0.04548
AFIX  13
H332  7    0.287961    0.559922    0.056655   -71.00000   -1.20000
AFIX   0
CL8   6    0.285428    0.615531   -0.001378   -71.00000    0.17782
CL9   6    0.203195    0.524784    0.024084   -71.00000    0.16347
PART 1
C275  1    0.320520    0.236175    0.425871    71.00000    0.23688
AFIX  43
H307  7    0.319331    0.194610    0.442044    71.00000   -1.20000
AFIX   0
C273  1    0.374953    0.326177    0.402092    71.00000    0.26087
AFIX  43
H308  7    0.407211    0.356754    0.405743    71.00000   -1.20000
AFIX   0
C271  1    0.280494    0.303401    0.376242    71.00000    0.48756
C274  1    0.368697    0.266256    0.426009    71.00000    0.16226
AFIX  43
H309  7    0.400832    0.247215    0.442811    71.00000   -1.20000
AFIX   0
C272  1    0.329747    0.335611    0.373128    71.00000    0.20770
AFIX  43
H310  7    0.332567    0.364299    0.351046    71.00000   -1.20000
AFIX   0
C276  1    0.276664    0.257545    0.406426    71.00000    0.24620
AFIX  43
H311  7    0.241489    0.243146    0.411900    71.00000   -1.20000
AFIX   0
C277  1    0.225635    0.326034    0.350578    71.00000    0.52402
AFIX  33
H312  7    0.195012    0.296689    0.357153    71.00000   -1.50000
H313  7    0.218695    0.378316    0.354584    71.00000   -1.50000
H314  7    0.227763    0.317716    0.323418    71.00000   -1.50000
PART -1
AFIX   0
C278  1    0.625347    0.470667    0.512298    71.00000    0.33823
AFIX  33
H333  7    0.613736    0.425327    0.497905    71.00000   -1.50000
H334  7    0.608983    0.472140    0.535606    71.00000   -1.50000
H335  7    0.612388    0.513306    0.495975    71.00000   -1.50000
PART 1
AFIX   0
N5    2    0.642120    0.127873    0.365020    91.00000    0.04397    0.04407 =
         0.04007    0.00486    0.01035    0.00098
PART 2
H330  7    0.631615    0.157207    0.338484   101.00000    0.04024
H5    7    0.655319    0.132220    0.378416   101.00000    0.03747
PART 1
N6    2    0.611437    0.169673    0.358195    91.00000    0.04054    0.03934 =
         0.03254    0.01904    0.02470    0.01823
PART 2
N7    2    0.568084    0.478091    0.136264   121.00000    0.03276    0.02987 =
         0.03519    0.01394    0.01194    0.02813
PART 1
H331  7    0.578775    0.441459    0.143491   111.00000    0.03758
PART 2
N8    2    0.553271    0.516853    0.153994   121.00000    0.04119    0.03953 =
         0.04078    0.02347    0.01443    0.03015
PART 0

HKLF 4 1 1 0 0 0 1 0 0 0 1


REM  2Pint_b.res in P2/n
REM wR2 = 0.2775, GooF = S = 1.096, Restrained GooF = 1.097 for all data
REM R1 = 0.1124 for 17684 Fo > 4sig(Fo) and 0.1422 for all 23918 data
REM 2156 parameters refined using 366 restraints

END

WGHT      0.0700    129.7741

REM Highest difference peak  1.091,  deepest hole -0.729,  1-sigma level  0.095
Q1    1   0.7582  0.4145  0.4925  11.00000  0.05    1.09
Q2    1   0.8736 -0.2814  0.4987  11.00000  0.05    1.07
Q3    1   0.8291 -0.1747  0.5120  11.00000  0.05    0.94
;
_shelx_res_checksum   22440

_shelx_hkl_file
;
  -2   0   0 1592.74   80.69
   2   0   0 1356.76   78.89
   2   0   0 1567.74   77.19
  -3   0   0    0.00    0.50
  -3   0   0    1.20    1.00
  -3   0   0    0.30    0.50
   3   0   0    0.20    0.90
   3   0   0    0.80    0.60
  -4   0   0  734.43   35.10
   4   0   0  754.12   35.30
  -4   0   0  625.44   35.80
  -4   0   0  630.14   35.10
   4   0   0  680.43   38.40
   5   0   0    1.40    1.10
  -5   0   0    2.10    0.90
   5   0   0    1.60    1.60
  -5   0   0    1.20    0.90
   6   0   0  158.68    9.00
  -6   0   0  171.68    8.60
  -6   0   0  160.98    8.60
  -6   0   0  170.08    9.70
   6   0   0  162.08    8.70
  -7   0   0    4.20    2.10
   7   0   0    4.20    2.00
  -7   0   0    5.10    1.20
   8   0   0  661.23   35.20
  -8   0   0  670.43   35.00
  -8   0   0  709.03   35.10
  -8   0   0  707.93   36.00
   8   0   0  681.63   35.30
  -9   0   0    0.10    1.10
  -9   0   0   -1.40    2.40
  -9   0   0    0.40    1.20
   9   0   0    0.30    1.60
   9   0   0   -0.80    2.10
  10   0   0 1251.57   63.79
 -10   0   0 1240.08   63.69
 -10   0   0 1251.07   64.99
 -10   0   0 1207.88   63.59
  10   0   0 1276.57   63.79
 -11   0   0    2.40    1.40
  11   0   0    5.00    2.10
 -11   0   0    3.20    1.50
  11   0   0    4.40    2.70
  12   0   0   87.29    5.80
  12   0   0   81.29    6.10
 -12   0   0   88.09    5.10
 -12   0   0   84.59    5.10
  13   0   0    0.20    2.30
 -13   0   0   -0.90    1.40
  13   0   0    0.50    2.70
 -13   0   0   -2.70    3.10
 -13   0   0    2.60    1.50
  14   0   0   50.99    4.40
  14   0   0   48.60    4.80
 -14   0   0   46.70    7.10
 -14   0   0   53.79    3.80
 -14   0   0   52.89    3.70
 -15   0   0    0.40    1.50
  15   0   0   -1.60    2.90
 -15   0   0    1.20    3.20
 -15   0   0    0.30    1.60
  15   0   0   -1.60    2.40
  16   0   0   80.39    6.40
 -16   0   0   77.29    5.30
 -16   0   0   83.89    8.70
  16   0   0   94.59    6.00
 -16   0   0   91.29    5.30
  17   0   0   -4.30    3.40
 -17   0   0    3.00    4.00
 -17   0   0   -1.20    1.70
  17   0   0   -1.00    2.90
 -17   0   0   -2.10    1.80
  18   0   0   32.70    5.50
 -18   0   0   55.29    8.80
  18   0   0   49.90    5.40
 -18   0   0   41.30    3.70
 -18   0   0   37.00    3.90
 -19   0   0   -0.40    2.10
 -19   0   0    9.60    5.40
  19   0   0   -2.20    4.60
  19   0   0    2.50    3.50
 -19   0   0   -0.30    2.00
 -20   0   0   98.29    6.60
 -20   0   0   96.09    6.50
  20   0   0  104.99    7.70
 -20   0   0  122.09   12.50
  22   0   0   38.10    6.20
  24   0   0   54.69    7.60
   0  -1   0    0.20    0.20
   0  -1   0    0.20    0.20
   0  -1   0    0.20    0.30
   0  -1   0    0.10    0.10
   0  -1   0    0.20    0.20
   0   1   0    0.00    0.10
   0   1   0    0.10    0.30
   0   1   0   -0.10    0.10
   0   1   0   -0.10    0.10
   0   1   0    0.10    0.10
  -1  -1   0    0.00    0.20
  -1   1   0   -0.20    0.40
   1   1   0    0.00    0.20
   1   1   0    0.10    0.20
  -1   1   0    0.00    0.20
  -2  -1   0  418.96   22.10
   2  -1   0  354.86   20.40
   2  -1   0  383.26   19.40
   2  -1   0  371.86   20.00
  -2   1   0  362.36   20.20
   2   1   0  392.86   19.50
  -2   1   0  368.16   19.50
   2   1   0  378.06   19.70
   2   1   0  401.66   19.60
   3  -1   0   32.60    2.60
  -3  -1   0   30.70    1.90
   3   1   0   34.20    2.10
  -3   1   0   27.70    1.80
   3   1   0   38.00    2.00
   4  -1   0    7.40    1.90
  -4  -1   0   10.00    1.10
   4  -1   0   12.60    1.40
  -4   1   0    8.60    1.20
   4   1   0    9.60    1.50
  -4   1   0   12.80    1.20
   4   1   0   12.20    1.60
   5  -1   0  958.80   53.19
  -5  -1   0  918.11   52.59
  -5  -1   0 1008.30   57.79
  -5  -1   0  977.50   53.39
   5  -1   0  940.51   49.99
  -5   1   0  962.20   50.79
  -5   1   0  981.00   49.50
   5   1   0  938.21   49.70
   5   1   0  915.01   49.80
  -5   1   0 1074.39   49.50
   6  -1   0  159.18    7.80
  -6  -1   0  144.79    7.80
   6  -1   0  154.68    8.30
  -6  -1   0  134.89    7.80
  -6  -1   0  131.39    8.50
  -6   1   0  131.79    8.60
   6   1   0  148.39    7.90
  -6   1   0  156.78    7.70
  -6   1   0  146.59    7.70
   6   1   0  157.08    7.90
  -7  -1   0   62.49    3.80
  -7  -1   0   65.19    3.90
   7  -1   0   62.39    4.70
   7  -1   0   60.59    4.00
  -7   1   0   67.89    3.70
  -7   1   0   73.39    3.70
   7   1   0   58.49    4.10
  -7   1   0   60.09    5.30
   7   1   0   65.29    4.10
  -8  -1   0  886.61   48.00
   8  -1   0  931.81   48.10
  -8  -1   0  966.70   48.30
  -8  -1   0  917.31   48.90
   8  -1   0  953.50   48.30
  -8   1   0 1004.90   48.10
   8   1   0  928.91   48.10
  -8   1   0  936.71   49.60
   8   1   0  932.51   48.10
  -8   1   0  947.01   48.00
  -9  -1   0  809.32   41.00
   9  -1   0  797.52   41.40
  -9  -1   0  775.22   41.00
   9  -1   0  815.32   41.10
  -9  -1   0  861.91   41.80
  -9   1   0  776.52   42.10
  -9   1   0  793.32   40.90
   9   1   0  786.32   41.10
  -9   1   0  813.02   41.00
   9   1   0  794.72   41.10
 -10  -1   0  785.42   41.10
  10  -1   0  851.61   41.20
  10  -1   0  799.92   41.50
 -10  -1   0  779.62   41.90
 -10  -1   0  799.32   41.10
 -10   1   0  763.92   41.90
 -10   1   0  824.62   41.00
 -10   1   0  803.12   41.00
  10   1   0  797.02   41.30
  10   1   0  827.82   41.20
  11  -1   0   18.10    3.20
  11  -1   0   14.80    2.30
 -11  -1   0   10.70    3.60
 -11  -1   0   19.00    2.70
 -11  -1   0   17.50    1.90
  11   1   0   11.90    2.50
 -11   1   0   17.00    2.30
  11   1   0   20.20    3.40
 -11   1   0   21.20    2.40
  12  -1   0   24.10    3.30
 -12  -1   0   14.50    3.80
 -12  -1   0   20.20    2.80
  12  -1   0   22.70    3.50
 -12  -1   0   20.90    2.70
  12   1   0   17.20    3.60
 -12   1   0   18.50    2.50
  12   1   0   19.40    2.70
 -12   1   0   18.80    2.40
  13  -1   0  248.18   13.40
 -13  -1   0  265.77   15.20
 -13  -1   0  236.68   13.00
  13  -1   0  250.77   13.80
 -13  -1   0  256.77   13.10
 -13   1   0  234.68   14.70
  13   1   0  246.48   13.40
 -13   1   0  234.38   12.90
  13   1   0  241.38   13.30
 -13   1   0  253.17   13.00
 -14  -1   0   27.10    3.00
 -14  -1   0   26.90    2.90
  14  -1   0   26.60    3.60
 -14  -1   0   24.00    4.10
  14  -1   0   22.00    4.60
  14   1   0   20.20    4.00
 -14   1   0   21.30    3.70
  14   1   0   26.60    3.70
 -14   1   0   26.80    2.70
 -14   1   0   23.70    2.60
 -15  -1   0    5.80    1.70
 -15  -1   0    7.70    1.80
  15  -1   0    6.40    3.30
  15  -1   0    5.70    2.60
 -15  -1   0    4.30    3.60
 -15   1   0    6.30    3.30
  15   1   0    2.60    2.90
 -15   1   0    5.30    1.60
 -15   1   0    5.10    1.50
  15   1   0    5.50    2.60
  16  -1   0  106.79    7.60
 -16  -1   0  106.19    6.40
  16  -1   0  108.39    6.90
 -16  -1   0  102.09    6.30
 -16  -1   0  117.79    9.70
 -16   1   0  104.09    6.20
 -16   1   0  111.29    9.30
  16   1   0  102.09    7.10
  16   1   0  111.39    7.00
 -16   1   0  108.29    6.30
 -17  -1   0    5.90    1.90
 -17  -1   0    3.80    2.00
 -17  -1   0   11.10    4.50
  17  -1   0    2.00    3.60
  17  -1   0    3.50    2.80
 -17   1   0    3.60    1.70
  17   1   0   -1.90    3.30
  17   1   0    0.90    2.90
 -17   1   0    3.00    1.70
 -17   1   0    8.30    4.00
 -18  -1   0   -0.10    1.90
 -18  -1   0   -2.50    2.10
  18  -1   0   -2.80    3.80
  18  -1   0    0.50    3.20
 -18  -1   0    5.50    4.80
 -18   1   0   -1.50    1.80
  18   1   0   -0.50    3.30
 -18   1   0    0.00    1.90
 -18   1   0    5.30    4.50
 -19  -1   0    3.20    2.30
  19  -1   0    4.20    3.60
  19  -1   0    3.70    4.30
 -19  -1   0    5.80    2.20
 -19  -1   0   14.00    5.90
  19   1   0    3.50    3.50
 -19   1   0    1.50    2.10
 -19   1   0    3.90    2.00
 -19   1   0   13.20    5.40
 -20  -1   0    2.90    2.30
 -20  -1   0    4.70    2.40
  20  -1   0    2.80    3.90
  20  -1   0    0.10    5.20
 -20  -1   0   16.40    6.60
  20   1   0    6.40    4.10
 -21  -1   0   34.70    4.30
  21  -1   0   39.50    5.80
 -21  -1   0   36.50    4.40
  21   1   0   45.00    6.50
 -22   1   0   44.60   10.70
  23  -1   0   71.69    7.70
  23   1   0   75.89    8.00
 -26  -1   0  189.18   16.70
 -26   1   0  168.58   15.70
   0   2   0  267.07   13.60
   0   2   0  260.17   13.40
   0   2   0  272.77   13.60
   0   2   0  260.87   13.50
   0   2   0  254.27   13.60
   1  -2   0    2.00    0.50
   1   2   0    3.50    0.70
   1   2   0    2.00    1.00
  -1   2   0    2.90    0.60
  -1   2   0    3.60    0.50
   1   2   0    3.30    0.70
  -1   2   0    1.70    1.30
  -1   2   0    2.70    0.70
   2  -2   0  230.98   11.90
   2  -2   0  261.57   11.90
  -2  -2   0  218.88   12.10
  -2   2   0  204.18   11.90
  -2   2   0  247.08   12.00
   2   2   0  222.08   12.00
   2   2   0  239.28   11.90
  -2   2   0  227.78   12.30
   2   2   0  224.08   12.90
  -2   2   0  241.08   11.80
  -3  -2   0  554.14   29.50
   3  -2   0  571.54   28.30
  -3  -2   0  529.15   28.30
   3   2   0  553.64   28.70
   3   2   0  619.54   28.40
  -3   2   0  596.34   28.20
   3   2   0  503.75   28.20
  -3   2   0  555.74   28.80
  -3   2   0  485.75   29.20
   4  -2   0  623.34   31.50
  -4  -2   0  570.14   31.60
   4  -2   0  578.34   31.80
  -4   2   0  641.34   31.10
   4   2   0  650.93   31.40
   4   2   0  621.44   31.20
  -4   2   0  568.84   32.40
   5  -2   0   10.20    2.40
  -5   2   0    6.80    1.90
  -5   2   0    7.90    1.10
   5   2   0   10.90    1.90
   5   2   0    9.30    1.40
   6  -2   0   46.20    3.30
   6  -2   0   50.39    4.40
  -6  -2   0   46.00    3.20
  -6  -2   0   53.29    3.30
   6   2   0   57.29    3.20
  -6   2   0   43.50    2.80
   6   2   0   47.00    3.50
  -6   2   0   48.00    4.60
  -7  -2   0    6.40    1.40
   7  -2   0    9.50    2.60
   7  -2   0    6.00    1.50
  -7  -2   0   10.40    1.40
   7   2   0    5.80    1.60
  -7   2   0    8.10    2.10
  -7   2   0    4.50    1.00
   7   2   0    9.20    2.10
   8  -2   0  875.61   44.70
   8  -2   0  929.51   44.40
  -8  -2   0  864.81   44.30
  -8  -2   0  814.52   44.70
  -8  -2   0  884.71   44.40
   8   2   0  880.91   44.40
  -8   2   0  827.72   45.30
  -8   2   0  854.11   44.30
   8   2   0  809.52   44.40
  -8   2   0  932.81   44.30
  -9  -2   0   73.89    4.40
   9  -2   0   63.19    5.50
  -9  -2   0   68.99    4.30
   9  -2   0   69.29    4.50
   9   2   0   66.29    4.50
  -9   2   0   58.89    5.90
  -9   2   0   72.79    3.90
  -9   2   0   79.29    4.00
   9   2   0   66.49    4.40
  10  -2   0   10.70    2.00
 -10  -2   0   10.70    1.80
  10  -2   0   11.20    3.30
 -10  -2   0    8.90    1.60
  10   2   0   14.00    2.80
 -10   2   0   12.50    1.30
  10   2   0    9.50    2.20
 -10   2   0    8.70    1.30
 -11  -2   0  197.28   10.70
  11  -2   0  199.38   11.60
 -11  -2   0  211.48   10.70
  11  -2   0  203.28   10.80
 -11   2   0  180.58   12.10
 -11   2   0  217.08   10.50
 -11   2   0  197.88   10.40
  11   2   0  196.38   10.90
  11   2   0  185.88   10.80
 -12  -2   0   44.00    3.60
  12  -2   0   42.10    5.20
  12  -2   0   36.00    3.90
 -12  -2   0   35.30    3.30
 -12  -2   0   32.10    8.20
 -12   2   0   42.60    2.90
 -12   2   0   32.70    2.80
  12   2   0   27.60    3.90
  12   2   0   38.00    3.90
 -13  -2   0  153.68    8.30
 -13  -2   0  151.08    8.40
  13  -2   0  156.38    8.60
  13  -2   0  154.18    9.30
 -13  -2   0  161.78   10.90
 -13   2   0  137.79   10.30
  13   2   0  152.48    8.80
 -13   2   0  145.39    8.00
 -13   2   0  149.88    8.10
  13   2   0  137.19    8.60
 -14  -2   0   77.09    4.90
  14  -2   0   72.39    5.10
  14  -2   0   72.49    6.30
 -14  -2   0   70.79    4.80
 -14  -2   0   68.29    8.30
 -14   2   0   70.59    7.40
 -14   2   0   70.79    4.30
  14   2   0   68.19    5.20
  14   2   0   73.39    5.30
 -14   2   0   76.79    4.40
  15  -2   0    9.40    2.50
 -15  -2   0    8.10    4.10
 -15  -2   0   10.30    2.00
  15  -2   0    7.30    3.60
 -15  -2   0    8.50    1.90
 -15   2   0    7.30    1.50
 -15   2   0    9.50    3.20
 -15   2   0    6.80    1.50
  15   2   0    9.60    2.70
  15   2   0    5.40    2.70
 -16  -2   0    7.70    2.10
 -16  -2   0    9.80    4.30
  16  -2   0    9.70    3.80
  16  -2   0    5.80    2.70
 -16  -2   0    8.10    1.90
  16   2   0    1.60    2.80
 -16   2   0    5.60    1.50
 -16   2   0    5.50    1.60
  16   2   0    7.20    2.80
 -16   2   0    8.80    3.70
 -17  -2   0   27.30    3.40
 -17  -2   0   38.60    8.80
  17  -2   0   25.40    3.50
 -17  -2   0   23.80    3.70
  17  -2   0   25.50    4.60
 -17   2   0   20.30    2.90
 -17   2   0   22.70    2.80
  17   2   0   19.70    4.40
 -17   2   0   36.30    8.20
  17   2   0   28.70    4.40
  18  -2   0   19.70    4.60
 -18  -2   0   18.30    2.50
 -18  -2   0   16.30    2.60
  18  -2   0   17.70    3.50
 -18  -2   0   20.30    5.50
  18   2   0   18.20    3.60
 -18   2   0   15.20    2.00
 -18   2   0   15.40    2.10
  19  -2   0   23.20    4.90
  19  -2   0   28.60    4.80
 -19  -2   0   23.80    2.90
 -19  -2   0   21.90    2.70
  19   2   0   20.70    4.10
  20  -2   0  193.98   11.90
 -20  -2   0  189.18   11.20
 -20  -2   0  217.48   16.00
 -20  -2   0  183.88   11.00
  20  -2   0  188.78   12.50
  20   2   0  206.68   12.10
 -20   2   0  210.98   15.10
 -21  -2   0   34.00    4.60
  21  -2   0   27.70    7.80
 -21  -2   0   27.30    3.40
  21  -2   0   28.20    4.60
  21   2   0   40.50    6.40
  22   2   0    2.60    4.60
  24  -2   0   31.80    5.50
  24   2   0   39.30    5.90
 -27  -2   0  273.67   18.70
 -27   2   0  196.28   17.70
   0   3   0  159.58    7.70
   0   3   0  134.09    7.70
  -1   3   0   14.50    1.40
   1   3   0   17.20    1.70
   1   3   0   12.50    2.50
  -1   3   0   14.50    1.90
  -1   3   0   11.80    2.30
   1   3   0   16.30    1.60
   1   3   0   12.80    1.70
  -2  -3   0  392.66   20.80
   2  -3   0  416.26   20.60
  -2   3   0  421.76   20.60
  -2   3   0  401.36   20.90
  -2   3   0  384.46   20.70
   2   3   0  395.86   20.90
   2   3   0  396.36   20.80
  -2   3   0  394.06   21.00
   2   3   0  417.16   20.60
   3  -3   0 1243.58   63.49
  -3  -3   0 1124.39   69.19
  -3   3   0 1326.37   63.19
   3   3   0 1226.98   63.59
  -3   3   0 1218.08   64.59
   3   3   0 1317.07   66.99
  -3   3   0 1351.56   64.19
  -3   3   0 1089.59   63.59
   3   3   0 1252.07   63.79
  -4  -3   0  468.95   23.40
   4  -3   0  476.65   23.10
   4   3   0  418.36   23.20
  -4   3   0  441.56   23.70
   4   3   0  434.26   23.20
  -4   3   0  476.35   23.00
  -4   3   0  394.56   23.60
   4   3   0  499.75   23.20
   5  -3   0   16.20    3.60
   5  -3   0   15.90    1.90
   5   3   0   11.30    1.60
   5   3   0   11.50    1.60
   5   3   0    9.10    1.90
  -5   3   0   13.10    1.20
  -5   3   0   17.10    3.80
   6  -3   0   75.29    5.40
  -6   3   0   63.49    3.60
  -6   3   0   68.69    5.50
   6   3   0   65.19    3.90
   6   3   0   63.19    4.20
  -7  -3   0   64.39    4.20
   7  -3   0   75.29    4.30
   7  -3   0   66.99    5.40
   7   3   0   63.59    4.40
  -7   3   0   63.59    3.60
   7   3   0   65.59    3.90
  -7   3   0   67.69    5.70
  -8  -3   0    7.90    1.60
   8  -3   0    6.40    1.70
  -8  -3   0    3.20    2.30
   8  -3   0    6.70    3.00
  -8  -3   0    5.60    1.40
   8   3   0    4.50    1.70
   8   3   0    7.20    1.50
  -8   3   0    3.50    2.30
  -8   3   0    6.10    0.90
   9  -3   0   53.49    5.50
  -9  -3   0   55.59    3.90
  -9  -3   0   56.29    4.00
   9  -3   0   61.19    4.00
  -9  -3   0   65.69    6.30
  -9   3   0   52.79    3.20
  -9   3   0   47.60    5.70
   9   3   0   61.09    3.90
   9   3   0   55.29    4.10
  -9   3   0   53.79    3.30
  10  -3   0   22.70    3.20
 -10  -3   0   25.70    3.00
  10  -3   0   21.30    4.90
 -10  -3   0   32.60    5.90
 -10  -3   0   24.90    2.90
 -10   3   0   19.10    1.90
  10   3   0   22.50    3.30
 -10   3   0   16.20    3.30
 -10   3   0   23.60    2.20
 -11  -3   0   14.50    2.10
  11  -3   0   15.00    3.80
  11  -3   0   15.00    2.30
 -11  -3   0   15.20    2.00
  11   3   0    9.70    2.40
 -11   3   0   14.40    2.00
 -11   3   0   15.30    1.40
  12  -3   0   21.80    2.60
 -12  -3   0   24.10    3.10
 -12  -3   0   21.50    3.20
  12  -3   0   22.50    4.00
  12   3   0   20.80    2.70
 -12   3   0   21.10    2.30
 -12   3   0   18.20    2.00
  13  -3   0   34.30    3.80
 -13  -3   0   34.00    3.50
 -13  -3   0   35.80    3.40
  13  -3   0   37.90    5.30
  13   3   0   29.60    3.90
 -13   3   0   30.90    2.70
 -13   3   0   32.90    2.50
  14  -3   0  185.78   11.20
 -14  -3   0  194.98   10.20
  14  -3   0  192.98   10.30
 -14  -3   0  193.08   13.00
 -14  -3   0  183.18   10.10
 -14   3   0  185.58    9.70
  14   3   0  180.88   10.40
 -14   3   0  185.28   12.20
  14   3   0  164.88   10.10
 -14   3   0  175.68    9.70
  15  -3   0    2.50    3.70
  15  -3   0   -0.60    2.40
 -15  -3   0    2.80    1.90
 -15  -3   0   -3.30    4.70
 -15  -3   0    3.90    2.10
  15   3   0    2.70    2.50
  15   3   0   -1.00    2.30
 -15   3   0    3.50    3.20
 -15   3   0    1.60    1.30
 -15   3   0    1.30    1.20
  16  -3   0    7.10    2.80
 -16  -3   0    7.00    2.10
  16  -3   0    7.50    4.00
 -16  -3   0   11.20    4.90
 -16  -3   0    9.00    2.30
  16   3   0    8.90    2.90
 -16   3   0   12.80    1.50
  16   3   0    6.50    3.70
 -16   3   0   10.10    3.70
 -16   3   0    7.80    1.50
 -17  -3   0   18.00    2.60
  17  -3   0   16.80    3.30
  17  -3   0   14.70    4.50
 -17  -3   0   10.30    2.40
 -17  -3   0   18.60    5.30
 -17   3   0   11.70    1.70
  17   3   0   16.20    3.30
 -17   3   0   18.80    2.00
 -17   3   0   11.70    4.30
 -18  -3   0    3.10    5.50
 -18  -3   0    2.70    2.30
 -18  -3   0    4.60    2.50
  18  -3   0    2.20    3.30
  18  -3   0   -0.20    4.60
 -18   3   0   10.00    4.90
  18   3   0    1.80    3.40
 -19  -3   0    5.60    6.10
  19  -3   0   -0.10    4.80
  19  -3   0   -2.50    3.60
 -19  -3   0    3.20    2.50
 -19  -3   0    3.00    2.70
 -19   3   0   11.30    5.80
  19   3   0    5.20    3.70
 -20  -3   0   71.79   11.80
  20  -3   0   44.80    7.50
 -20  -3   0   49.60    5.20
  20  -3   0   49.30    6.10
 -20  -3   0   49.60    5.10
  20   3   0   59.19    6.30
 -20   3   0   70.59   10.80
  21  -3   0   70.79    6.60
 -21  -3   0   71.19    6.00
 -21  -3   0   69.89    5.90
  21  -3   0   71.69    8.20
  21   3   0   86.09    7.20
 -22  -3   0   12.40    3.20
  22  -3   0   12.90    4.50
 -22  -3   0    9.50    3.00
  22   3   0   17.20    4.90
 -25  -3   0  149.39   14.60
 -25   3   0  107.79   14.00
   0   4   0  389.66   18.80
   0   4   0  338.97   18.80
   0   4   0  331.67   18.90
   0   4   0  391.96   19.30
   0   4   0  375.56   18.80
   1   4   0   23.50    2.00
   1   4   0   17.70    3.30
   1   4   0   26.10    2.20
   1   4   0   18.10    2.20
  -1   4   0   18.00    2.20
  -1   4   0   24.50    2.40
   1   4   0   18.90    2.10
  -1   4   0   24.10    1.90
  -1   4   0   15.10    3.50
  -1   4   0   19.80    2.20
   2  -4   0  125.49    6.70
  -2   4   0  116.99    7.80
   2   4   0  121.99    7.30
  -2   4   0  108.29    6.80
   2   4   0  133.59    6.80
   2   4   0  125.59    6.80
  -2   4   0  134.29    7.00
  -2   4   0  134.89    6.60
   3  -4   0  228.68   11.70
  -3   4   0  219.78   11.60
  -3   4   0  260.67   11.90
   3   4   0  204.08   11.70
   3   4   0  232.08   12.00
  -3   4   0  203.48   11.90
   3   4   0  217.78   11.80
  -3   4   0  232.18   12.60
  -4  -4   0  623.44   32.50
   4  -4   0  656.53   32.20
   4   4   0  601.94   36.80
   4   4   0  635.04   32.30
   4   4   0  624.94   32.30
  -4   4   0  617.54   32.40
  -4   4   0  627.34   32.30
  -4   4   0  623.14   32.10
  -4   4   0  650.13   32.90
   5  -4   0  134.99    7.00
  -5  -4   0  118.39    7.60
   5   4   0  116.39    7.10
   5   4   0  141.19    7.10
  -5   4   0  136.99    6.70
   5   4   0  124.29    7.10
   6  -4   0   65.69    5.80
   6  -4   0   79.79    4.50
  -6   4   0   67.19    6.00
   6   4   0   71.09    4.60
   6   4   0   82.39    4.70
   6   4   0   66.99    4.40
  -6   4   0   84.09    4.00
   7  -4   0  412.06   21.50
   7  -4   0  361.46   20.80
  -7  -4   0  452.45   21.40
   7   4   0  386.96   20.80
  -7   4   0  398.96   21.80
  -7   4   0  413.06   20.60
   7   4   0  401.36   20.90
  -8  -4   0    1.50    1.60
   8  -4   0   -2.70    2.10
  -8  -4   0    4.40    2.50
   8  -4   0    2.30    3.10
   8   4   0    1.50    1.80
  -8   4   0    0.30    2.40
  -8   4   0    0.50    0.80
   8   4   0    0.40    1.50
   9  -4   0   47.40    5.30
  -9  -4   0   45.60    3.60
   9  -4   0   47.00    3.80
  -9  -4   0   42.90    6.10
  -9  -4   0   36.10    3.60
   9   4   0   45.10    3.80
  -9   4   0   45.70    2.50
   9   4   0   34.50    3.20
  10  -4   0    6.90    3.70
  10  -4   0    5.80    2.10
 -10  -4   0    7.70    3.20
 -10  -4   0    6.40    1.90
 -10  -4   0    7.80    1.80
 -10   4   0    2.80    2.90
  10   4   0    4.50    1.80
  10   4   0    4.10    2.20
 -10   4   0    4.70    0.90
  11  -4   0   39.70    5.80
  11  -4   0   34.50    3.80
 -11  -4   0   44.30    3.60
 -11   4   0   37.20    6.30
  11   4   0   39.40    4.00
 -11   4   0   34.00    2.40
  11   4   0   40.80    3.20
 -12  -4   0  106.79    6.20
  12  -4   0  100.79    7.60
 -12  -4   0  100.39    6.00
  12  -4   0  100.89    6.10
  12   4   0   94.99    5.70
 -12   4   0   92.79    8.40
  12   4   0   94.99    6.30
 -12   4   0   87.79    5.20
  13  -4   0  109.09    6.40
  13  -4   0  101.59    7.80
 -13  -4   0  103.89    6.30
 -13  -4   0  103.99    6.10
  13   4   0  100.99    6.00
 -13   4   0   96.49    5.40
 -13   4   0   90.19    8.70
  13   4   0  102.39    6.60
 -14  -4   0   57.79    4.50
  14  -4   0   57.99    6.40
  14  -4   0   55.89    4.60
 -14  -4   0   61.49    4.60
 -14   4   0   53.19    3.30
  14   4   0   55.39    4.10
 -14   4   0   56.39    7.40
  14   4   0   53.79    5.00
  15  -4   0    1.50    2.40
  15  -4   0    3.20    4.10
 -15  -4   0    1.20    2.00
 -15  -4   0    3.80    2.20
 -15   4   0    5.80    1.10
 -15   4   0    3.90    3.40
  15   4   0    3.50    2.70
  16  -4   0   15.40    3.00
 -16  -4   0   14.90    2.40
  16  -4   0   15.90    4.70
 -16  -4   0   17.10    2.60
 -16  -4   0   12.80    6.10
 -16   4   0   15.30    4.20
  16   4   0   16.10    3.20
  17  -4   0   68.89    7.50
  17  -4   0   67.89    5.70
 -17  -4   0   71.99    5.50
 -17  -4   0   70.39    5.60
 -17  -4   0   69.09   10.10
  17   4   0   73.99    6.00
 -17   4   0   76.39    9.40
  18  -4   0    0.10    4.90
 -18  -4   0    2.10    2.50
  18  -4   0   -0.20    3.20
 -18  -4   0    5.40    5.60
 -18  -4   0   -0.10    2.70
  18   4   0    0.70    3.40
 -18   4   0    9.20    5.20
 -19  -4   0  121.79    8.10
  19  -4   0  124.09   10.00
 -19  -4   0  133.79    8.20
  19  -4   0  116.49    8.50
 -19  -4   0  139.79   13.10
  19   4   0  114.69    8.60
 -19   4   0  152.38   13.00
 -20  -4   0   11.70    3.30
  20  -4   0    8.30    5.70
 -20  -4   0   18.50    7.30
 -20  -4   0    8.50    3.10
  20  -4   0    8.50    3.90
 -20   4   0   22.00    7.20
  20   4   0   13.90    4.50
 -21  -4   0    7.50    7.10
  21  -4   0   -6.30    5.60
 -21  -4   0   -6.10    3.00
  21  -4   0   -6.10    4.00
 -21  -4   0   -1.10    2.80
  21   4   0    2.30    4.40
  22  -4   0    2.30    5.80
  22  -4   0    5.60    4.40
 -22  -4   0    5.80    3.30
  22   4   0   13.20    4.90
  23  -4   0   15.70    4.60
 -23  -4   0   15.60    3.60
 -23  -4   0   12.80    3.40
  23   4   0   22.20    5.30
 -26  -4   0  190.78   16.30
 -26   4   0  133.39   15.40
   0   5   0 1846.22   94.89
   0   5   0 1786.82   95.09
   0   5   0 1836.32   94.79
   0   5   0 1866.71   95.09
   0   5   0 1911.11   95.99
  -1   5   0 1356.76   69.99
  -1   5   0 1357.86   69.39
   1   5   0 1373.76   69.39
   1   5   0 1335.27   69.29
   1   5   0 1378.86   69.69
  -1   5   0 1324.47   69.49
  -1   5   0 1332.47   70.29
   1   5   0 1313.77   70.09
   1   5   0 1413.86   69.59
  -1   5   0 1336.37   69.29
   2  -5   0   32.50    2.50
   2   5   0   35.00    2.70
  -2   5   0   26.70    4.50
   2   5   0   25.80    2.50
  -2   5   0   35.30    2.30
  -2   5   0   24.70    2.90
   2   5   0   35.40    2.80
  -2   5   0   35.00    3.10
   2   5   0   30.70    3.90
  -3  -5   0    3.50    1.60
   3   5   0    1.40    1.50
  -3   5   0    1.90    1.50
   3   5   0    1.70    1.50
   3   5   0   -0.90    2.30
  -3   5   0    1.60    1.00
  -3   5   0    1.50    1.70
  -3   5   0   -0.80    3.10
  -4  -5   0   62.99    4.90
   4  -5   0   62.39    3.80
   4   5   0   62.29    4.50
   4   5   0   63.89    4.10
  -4   5   0   70.49    3.60
  -4   5   0   53.49    4.20
  -4   5   0   60.19    5.70
  -4   5   0   67.19    4.60
   4   5   0   67.39    4.20
   5  -5   0  804.02   40.90
  -5  -5   0  924.51   41.70
   5   5   0  764.22   41.10
  -5   5   0  754.52   40.80
  -5   5   0  780.22   41.10
   5   5   0  789.52   41.00
   5   5   0  754.92   40.90
  -5   5   0  823.32   41.70
   6   5   0    8.20    1.80
   6   5   0   10.80    1.90
   6   5   0   10.20    2.00
  -6   5   0   10.90    1.40
  -6   5   0    9.80    2.00
   7  -5   0  455.45   22.90
  -7  -5   0  469.55   23.50
   7  -5   0  429.26   23.60
   7   5   0  426.06   22.90
  -7   5   0  445.46   22.70
   7   5   0  449.36   23.00
   7   5   0  430.46   23.00
   8  -5   0   70.39    6.20
   8  -5   0   74.39    4.50
   8   5   0   63.39    4.40
  -8   5   0   62.79    3.80
   8   5   0   64.49    4.80
  -8   5   0   79.09    6.90
  -9  -5   0   11.20    2.10
   9  -5   0   11.90    3.80
   9   5   0    9.40    2.20
  -9   5   0   10.80    1.40
   9   5   0    9.60    1.90
  -9   5   0    8.70    3.10
 -10  -5   0  100.79    5.90
 -10  -5   0   89.79    5.70
  10  -5   0   95.39    6.00
  10  -5   0  101.29    7.70
  10   5   0   90.49    6.00
 -10   5   0   86.49    8.20
  10   5   0   83.89    5.40
 -10   5   0   88.79    4.90
 -11  -5   0   52.19    6.80
  11  -5   0   49.20    5.80
 -11  -5   0   44.90    3.80
 -11  -5   0   48.50    4.00
  11  -5   0   38.50    4.00
  11   5   0   39.80    4.20
 -11   5   0   39.90    2.60
 -11   5   0   43.50    6.90
  11   5   0   41.70    3.30
 -12  -5   0   15.30    2.30
 -12  -5   0   17.60    2.20
  12  -5   0   19.90    4.40
 -12  -5   0   18.00    3.60
  12  -5   0   13.90    2.60
 -12   5   0   15.10    3.60
 -12   5   0   15.30    1.60
  12   5   0   14.80    2.60
  13  -5   0    0.50    2.30
  13  -5   0    1.40    3.90
 -13  -5   0    2.20    1.90
 -13  -5   0    2.60    2.10
 -13  -5   0    1.50    3.50
 -13   5   0    3.80    0.90
 -13   5   0    2.30    3.20
  13   5   0    1.30    2.50
 -14  -5   0   90.39    8.80
  14  -5   0   87.89    5.70
  14  -5   0   82.69    7.70
 -14  -5   0   85.09    5.80
 -14  -5   0   82.29    5.70
 -14   5   0   85.69    8.90
 -14   5   0   76.49    4.60
  14   5   0   81.19    5.90
  16  -5   0   50.89    7.30
 -16  -5   0   55.09    4.80
  16  -5   0   57.39    5.10
 -16  -5   0   56.29    5.00
 -16   5   0   66.09    9.00
  16   5   0   60.09    5.50
 -17  -5   0  115.79    7.40
  17  -5   0  107.59    7.40
 -17  -5   0  108.99    7.30
 -17  -5   0  121.49   11.10
  17  -5   0  105.19    9.50
  17   5   0  109.59    7.70
 -17   5   0  117.99   11.50
 -18  -5   0  111.99    7.60
 -18  -5   0  114.69    7.80
 -18  -5   0  126.59   12.10
  18  -5   0  117.49   10.20
  18  -5   0  110.29    7.80
  18   5   0  114.89    8.40
 -18   5   0  121.89   12.30
  19  -5   0   -2.70    5.60
 -19  -5   0    2.30    3.10
 -19  -5   0    0.70    2.80
  19  -5   0   -1.50    3.30
 -19   5   0    9.80    6.50
  19   5   0    4.60    4.10
 -20  -5   0   82.49    6.90
 -20  -5   0   98.99   12.40
  20  -5   0   86.19    7.10
 -20  -5   0   78.69    6.70
  20  -5   0   81.49    9.20
 -20   5   0  101.29   12.50
  20   5   0   87.99    7.50
  21  -5   0   17.90    6.60
  21  -5   0   16.20    4.20
 -21  -5   0   16.00    3.40
 -21  -5   0   20.20    3.70
  21   5   0   24.30    5.10
  22  -5   0   19.10    4.50
 -22  -5   0   14.20    3.40
 -22  -5   0    9.10    3.70
  22  -5   0   14.60    6.60
  22   5   0   22.60    5.30
  23   5   0    5.30    5.20
   0   6   0   66.09    3.70
   0   6   0   50.79    5.20
   0   6   0   59.79    4.00
   1   6   0  107.29    6.40
   1   6   0  119.69    7.50
   1   6   0  117.79    6.50
   1   6   0  110.39    6.30
  -1   6   0  115.69    6.40
  -1   6   0  109.19    6.60
  -1   6   0  109.39    6.20
   1   6   0  116.69    6.40
  -1   6   0  121.09    7.70
  -1   6   0  115.49    6.40
   2  -6   0    4.60    1.40
   2   6   0    5.40    1.60
   2   6   0    6.30    1.60
  -2   6   0    4.80    1.50
  -2   6   0    6.60    1.30
  -2   6   0    3.90    3.20
   2   6   0    1.90    2.70
   2   6   0    2.40    1.50
  -2   6   0    2.10    1.80
   3  -6   0   13.10    2.30
  -3  -6   0   22.00    3.60
   3   6   0   19.80    3.00
  -3   6   0   21.10    3.90
  -3   6   0   18.40    2.90
   3   6   0   19.10    2.50
  -3   6   0   13.10    1.90
   3   6   0   20.90    2.20
  -3   6   0   20.00    2.90
   3   6   0   15.70    1.90
   4  -6   0  169.98    8.80
  -4  -6   0  166.98    9.50
  -4   6   0  162.48    9.20
  -4   6   0  170.38   10.40
  -4   6   0  160.38    9.10
  -4   6   0  156.88    8.60
   4   6   0  164.98    9.00
   4   6   0  170.08    9.40
   4   6   0  160.08    8.90
   5  -6   0    3.80    1.40
   5   6   0    3.90    1.70
   5   6   0    3.50    1.70
  -5   6   0    4.00    1.00
  -5   6   0    3.20    1.90
   5   6   0    4.70    2.30
  -5   6   0    6.40    3.70
  -5   6   0    3.20    1.90
   6  -6   0  145.19    7.80
  -6  -6   0  161.88    8.90
   6   6   0  129.79    8.10
   6   6   0  132.89    8.00
  -6   6   0  151.98    8.50
  -6   6   0  138.99    7.50
   6   6   0  145.99    8.00
   7  -6   0    1.20    3.50
   7   6   0    0.20    2.00
   7   6   0    0.10    2.10
  -7   6   0    1.20    2.10
  -7   6   0    2.70    0.90
   7   6   0    0.40    2.00
  -8  -6   0    5.80    2.70
   8  -6   0    2.40    3.70
   8  -6   0    7.60    1.90
   8   6   0    1.90    2.20
  -8   6   0    1.80    1.00
   8   6   0    2.00    2.10
   8   6   0    2.20    2.00
  -8   6   0    0.20    2.20
   9  -6   0    1.80    3.90
   9   6   0    0.40    2.20
   9   6   0   -0.50    1.80
  -9   6   0    1.00    0.90
 -10  -6   0  428.86   22.20
 -10  -6   0  408.96   21.40
  10  -6   0  453.45   21.30
  10  -6   0  405.96   22.30
 -10  -6   0  397.56   21.30
 -10   6   0  400.36   22.80
  10   6   0  401.26   21.10
  10   6   0  389.06   21.40
 -10   6   0  386.56   20.90
  11  -6   0  125.19    9.30
  11  -6   0  122.59    7.50
 -11  -6   0  126.59    7.50
 -11  -6   0  122.99    7.40
  11   6   0  126.19    7.10
  11   6   0  127.59    7.60
 -11   6   0  128.19    9.80
 -11   6   0  128.79    6.60
 -12  -6   0   10.60    2.30
 -12  -6   0   12.60    3.40
  12  -6   0    8.30    4.10
  12  -6   0    9.10    2.60
 -12  -6   0   11.50    2.10
  12   6   0    7.40    2.50
 -12   6   0    8.50    3.60
 -12   6   0    8.60    1.10
 -13  -6   0  281.57   14.80
  13  -6   0  290.37   14.80
 -13  -6   0  300.47   16.10
  13  -6   0  274.37   16.10
 -13  -6   0  265.97   14.70
 -13   6   0  289.17   17.00
  13   6   0  262.27   15.00
 -13   6   0  243.08   14.20
 -14  -6   0   30.00    4.20
 -14  -6   0   41.50    4.10
 -14  -6   0   24.50    4.60
  14  -6   0   31.70    3.90
  14  -6   0   32.10    6.60
 -14   6   0   32.40    8.20
  14   6   0   33.60    4.60
  15  -6   0   11.80    4.90
  15  -6   0    6.60    2.70
 -15  -6   0   12.20    2.50
 -15  -6   0   11.10    2.60
  15   6   0   11.60    3.30
 -15   6   0   11.00    4.40
  18  -6   0   40.30    8.10
 -18  -6   0   42.40    5.10
  18  -6   0   34.70    5.00
 -18  -6   0   43.30    5.30
 -18   6   0   53.99   11.10
  18   6   0   37.70    6.10
 -19  -6   0    2.70    3.20
  19  -6   0    5.50    6.10
 -19  -6   0   -1.20    7.60
 -19  -6   0    2.30    3.00
  19  -6   0   -0.70    3.50
  19   6   0    4.00    4.30
 -19   6   0   12.10    7.20
 -20  -6   0   21.90    3.80
  20  -6   0   23.30    6.80
  20  -6   0   17.50    4.00
 -20  -6   0   24.10    3.60
  20   6   0   23.40    4.90
  21  -6   0   -3.10    3.90
 -21  -6   0    4.10    7.90
 -21  -6   0   -9.00    3.50
  21  -6   0   -6.60    6.60
 -21  -6   0   -2.40    3.20
  21   6   0    3.10    4.70
 -21   6   0    9.70    8.60
 -22  -6   0   17.10    8.20
  22  -6   0   -2.90    6.90
  22  -6   0   -2.10    4.10
 -22  -6   0   -1.70    3.70
 -22  -6   0   -1.10    3.30
  22   6   0    0.40    5.20
 -23  -6   0    2.10    3.90
  23   6   0    6.80    5.40
 -24  -6   0   23.30    4.50
 -24  -6   0   22.70    4.20
  24  -6   0   26.00    7.70
  24  -6   0   33.70    5.30
   0   7   0   26.30    3.20
   0   7   0   26.70    2.50
   0   7   0   19.70    2.30
   0   7   0   24.50    4.70
   0   7   0   25.00    2.90
  -1   7   0  433.86   23.10
  -1   7   0  419.66   22.10
  -1   7   0  442.26   22.20
   1   7   0  429.46   22.20
  -1   7   0  429.76   22.30
   1   7   0  424.06   22.80
  -1   7   0  428.66   22.30
   1   7   0  419.86   22.10
   1   7   0  436.26   22.30
   2  -7   0  247.08   12.60
   2   7   0  255.87   12.50
  -2   7   0  224.68   12.40
  -2   7   0  233.08   12.80
  -2   7   0  252.87   12.70
   2   7   0  240.38   12.70
   2   7   0  233.58   12.50
   2   7   0  229.58   12.60
   2   7   0  230.28   13.40
  -2   7   0  228.58   13.80
   3  -7   0   66.19    4.10
  -3  -7   0   62.99    5.20
   3   7   0   67.39    5.40
   3   7   0   63.49    4.30
  -3   7   0   67.79    6.20
   3   7   0   55.39    4.30
  -3   7   0   55.69    3.80
   3   7   0   72.19    4.10
  -3   7   0   66.39    4.60
  -3   7   0   57.19    4.60
  -4  -7   0   23.90    4.30
   4  -7   0   20.00    2.10
  -4   7   0   21.60    3.40
  -4   7   0   22.80    2.60
   4   7   0   20.50    4.00
   4   7   0   20.70    2.90
   4   7   0   19.60    2.40
   4   7   0   22.30    3.10
  -4   7   0   22.30    5.30
  -4   7   0   20.40    2.10
   5  -7   0   91.39    5.50
   5   7   0   92.19    6.00
   5   7   0   87.09    6.20
   5   7   0   92.99    5.40
  -5   7   0  107.09    6.30
  -5   7   0   91.19    7.70
  -5   7   0  101.49    5.20
   5   7   0  104.89    6.00
  -5   7   0   88.09    6.00
   6   7   0   34.90    3.90
  -6   7   0   27.20    4.00
  -6   7   0   29.40    2.30
   6   7   0   29.20    3.50
   6   7   0   30.90    3.50
   7  -7   0   38.90    6.10
   7   7   0   44.20    4.00
  -7   7   0   44.60    2.80
  -7   7   0   44.60    4.70
   7   7   0   44.00    4.00
   7   7   0   42.40    4.00
   8  -7   0  159.78   10.60
   8  -7   0  177.38    9.10
  -8   7   0  162.38    8.60
   8   7   0  155.08    9.20
   8   7   0  170.48    9.30
  -8   7   0  179.58    9.90
   8   7   0  156.08    9.30
   9  -7   0  104.59    5.70
   9  -7   0   89.39    7.50
   9   7   0   85.79    6.00
   9   7   0   80.09    5.50
  -9   7   0   89.19    6.60
  -9   7   0   82.39    4.80
 -10  -7   0   92.39    6.00
  10  -7   0   96.39    8.10
  10  -7   0  110.49    6.00
 -10   7   0  101.89    7.00
 -10   7   0   90.89    5.10
  10   7   0   87.09    5.70
  10   7   0   89.79    6.20
 -11  -7   0   42.40    4.00
 -11  -7   0   53.29    6.50
  11  -7   0   44.10    6.70
 -11  -7   0   46.30    4.30
  11   7   0   38.50    4.30
  11   7   0   42.80    3.50
 -11   7   0   50.69    5.30
  12  -7   0   27.20    6.00
 -12  -7   0   29.30    3.90
  12  -7   0   31.50    3.50
 -12  -7   0   31.00    4.10
 -12  -7   0   33.10    6.40
  12   7   0   29.00    4.00
 -12   7   0   28.90    2.10
 -13  -7   0  228.68   13.10
  13  -7   0  242.48   14.50
  13  -7   0  257.07   13.00
 -13  -7   0  217.38   14.40
 -13  -7   0  242.68   13.10
  13   7   0  240.68   13.30
 -13   7   0  246.78   15.70
 -14  -7   0  207.68   11.70
 -14  -7   0  199.88   13.30
  14  -7   0  206.58   13.40
 -14  -7   0  202.98   11.60
  14  -7   0  206.58   11.50
 -14   7   0  217.08   14.60
  14   7   0  211.48   12.00
  15  -7   0   42.10    4.80
 -15  -7   0   54.29    5.00
  15  -7   0   57.29    7.90
 -15  -7   0   56.49    8.30
 -15  -7   0   52.79    5.10
  15   7   0   52.69    5.20
 -15   7   0   56.69    9.70
  16  -7   0   46.80    5.00
 -16  -7   0   57.89    5.60
  16  -7   0   52.99    8.30
 -16  -7   0   56.29    5.30
  16   7   0   50.39    5.90
 -16   7   0   66.99   10.60
 -17  -7   0  133.89    8.50
  17  -7   0  138.39    8.50
 -17  -7   0  119.69    8.60
  17  -7   0  133.59   11.10
 -17   7   0  138.29   13.50
  17   7   0  132.09    8.80
 -19  -7   0   38.90    5.70
  19  -7   0   42.90    5.40
  19  -7   0   45.20    8.90
 -19  -7   0   50.89    6.00
  19   7   0   50.69    6.20
 -20  -7   0   59.49    6.50
  20  -7   0   52.89    9.30
 -20  -7   0   56.99    6.20
  20  -7   0   52.29    6.00
 -20   7   0   78.69   13.10
  20   7   0   64.19    7.00
  21  -7   0    6.60    4.00
  21  -7   0    3.00    7.10
 -21  -7   0   11.10    3.90
 -21  -7   0   12.30    8.70
 -21  -7   0    7.40    3.60
  21   7   0   11.50    4.80
 -21   7   0   26.20    9.50
 -22  -7   0   22.50    4.30
  22  -7   0   22.20    7.80
 -22  -7   0   21.10    4.00
  22  -7   0   19.20    4.50
  22   7   0   28.10    5.70
  23  -7   0   24.30    4.90
 -23  -7   0   21.80    4.20
  23  -7   0   21.60    8.20
 -23  -7   0   22.60    4.40
  23   7   0   36.20    5.90
  24   7   0    8.00    5.90
 -25  -7   0    8.10    4.50
  25   7   0   23.20    6.00
 -26  -7   0   31.40    5.30
 -26  -7   0   22.00    4.80
  26  -7   0   33.50    5.80
   0   8   0    7.30    3.80
   0   8   0    8.00    1.70
   0   8   0    7.30    1.80
   0   8   0    8.80    1.90
   0   8   0    4.10    2.10
  -1   8   0  115.49    6.80
   1   8   0  117.99    6.50
  -1   8   0  114.09    6.30
   1   8   0  101.99    8.10
   1   8   0  108.49    6.60
   1   8   0  123.19    6.80
  -1   8   0  102.59    8.30
  -1   8   0  110.79    6.60
   2  -8   0   69.19    4.30
  -2   8   0   59.99    3.90
  -2   8   0   51.39    4.60
   2   8   0   57.39    4.40
   2   8   0   49.60    5.80
  -2   8   0   54.79    6.40
   2   8   0   62.29    4.30
   2   8   0   71.39    4.50
  -2   8   0   65.19    4.80
   3  -8   0   97.19    5.40
   3   8   0   72.49    5.30
   3   8   0   88.19    6.70
  -3   8   0   97.79    6.00
   3   8   0   91.29    5.50
  -3   8   0   76.19    5.80
   3   8   0   91.59    5.50
  -3   8   0   88.29    7.90
  -3   8   0   86.99    5.00
  -4  -8   0    4.80    2.40
   4  -8   0    1.60    1.70
  -4   8   0    3.00    2.40
  -4   8   0    4.30    1.40
   4   8   0    4.40    2.10
   4   8   0    5.10    2.10
   4   8   0    2.50    1.70
  -4   8   0    5.40    4.40
   4   8   0    4.90    3.10
  -4   8   0    4.50    2.00
   5  -8   0    1.00    1.70
   5   8   0    3.30    2.80
   5   8   0    3.40    2.10
   5   8   0    5.80    2.20
  -5   8   0    4.00    2.10
  -5   8   0    7.50    2.40
   5   8   0    6.30    1.60
  -5   8   0    3.40    4.30
  -5   8   0    3.10    1.30
   6  -8   0    0.40    1.70
   6   8   0    0.10    2.10
  -6   8   0   -0.30    1.10
   6   8   0   -0.20    2.60
  -6   8   0    1.40    2.10
   6   8   0    3.40    1.50
   6   8   0    0.00    2.00
  -7  -8   0  110.69    7.90
   7  -8   0  122.39    6.40
   7  -8   0  116.39    8.30
   7   8   0  103.49    6.70
  -7   8   0  112.59    7.30
   7   8   0  111.69    6.80
  -7   8   0  109.69    6.00
   7   8   0  106.79    6.90
   7   8   0   99.59    6.10
  -8  -8   0  110.29    7.90
   8  -8   0  105.69    8.50
   8  -8   0  115.09    6.50
  -8   8   0  104.59    5.80
   8   8   0  102.29    6.70
   8   8   0  109.89    6.70
   8   8   0  106.29    6.60
  -8   8   0  107.09    7.30
  -9  -8   0   56.39    6.30
   9  -8   0   60.19    6.90
   9  -8   0   62.09    4.30
  -9   8   0   50.79    5.30
   9   8   0   48.40    4.70
  -9   8   0   46.60    3.20
   9   8   0   53.89    4.20
  10  -8   0   99.29    8.70
 -10  -8   0  115.89    8.20
  10  -8   0  109.19    6.60
 -10   8   0  117.69    7.80
  10   8   0  103.89    6.80
 -10   8   0  102.59    5.70
  10   8   0   98.39    6.40
 -11  -8   0  109.39    6.80
  11  -8   0  121.29    9.10
 -11  -8   0  113.99    8.50
 -11  -8   0  116.69    7.00
  11  -8   0  107.89    6.90
  11   8   0  105.89    7.00
 -11   8   0  110.49    8.10
 -11   8   0   94.99    5.80
  12  -8   0   20.40    5.10
 -12  -8   0   25.80    6.60
 -12  -8   0   21.30    2.70
 -12  -8   0   18.30    2.70
  12   8   0   19.50    3.10
 -12   8   0   14.30    3.20
  13  -8   0  103.69    7.20
 -13  -8   0  112.19    7.20
 -13  -8   0  111.49    7.30
  13  -8   0  110.59    9.60
 -13  -8   0  126.29    9.30
  13   8   0  108.89    7.40
 -13   8   0  118.09    8.50
 -14  -8   0   16.10    2.90
 -14  -8   0   13.00    4.10
  14  -8   0   17.10    5.50
  14  -8   0   14.40    3.20
 -14  -8   0   14.00    2.70
  14   8   0   14.80    3.20
 -14   8   0   10.60    3.30
  15  -8   0   68.39    8.00
 -15  -8   0   64.29    5.60
 -15  -8   0   64.89    8.40
 -15  -8   0   65.69    5.80
  15  -8   0   47.00    5.10
  15   8   0   57.49    5.80
  16  -8   0   -1.60    3.10
 -16  -8   0    0.90    2.80
 -16  -8   0    2.70    3.00
 -16  -8   0    0.30    4.60
  16  -8   0   -0.50    5.70
  16   8   0    5.00    3.60
  17  -8   0   -4.90    6.00
 -17  -8   0   -2.20    3.20
 -17  -8   0    2.70    5.00
 -17  -8   0   -2.40    2.90
  17  -8   0   -7.00    3.20
  17   8   0   -0.30    3.70
  18  -8   0    7.30    3.50
 -18  -8   0   12.70    3.60
 -18  -8   0   12.80    3.30
  18  -8   0   12.50    6.70
  18   8   0   13.30    4.30
 -20   8   0   19.30    9.20
  21  -8   0   24.50    7.70
 -21  -8   0   16.60    4.00
 -21  -8   0   24.40    4.40
  21  -8   0   19.90    4.40
  21   8   0   26.50    5.50
  22  -8   0   34.20    5.00
  22  -8   0   42.10    8.60
 -22  -8   0   41.20    6.50
 -22  -8   0   41.60    5.10
  22   8   0   56.59    7.70
  23  -8   0   -5.80    7.90
 -23  -8   0   -4.10    3.80
  23  -8   0   -5.60    4.40
 -23  -8   0   -6.00    4.20
  23   8   0    2.10    5.40
  24  -8   0   -2.70    8.20
 -24  -8   0   -2.60    4.40
 -24  -8   0   -2.80    4.00
  24  -8   0   -4.20    4.60
  24   8   0    5.00    5.90
  25  -8   0   18.50    5.30
  25  -8   0   13.00    8.80
 -25  -8   0   13.90    4.90
 -25  -8   0   14.70    4.40
  25   8   0   33.30    6.60
  26   8   0   16.70    6.90
   0   9   0 1297.87   63.69
   0   9   0 1363.76   63.99
   0   9   0 1215.78   63.79
   0   9   0 1226.18   63.79
   0   9   0 1133.99   64.49
   1   9   0  155.18   10.10
   1   9   0  164.88    9.90
  -1   9   0  207.88   11.50
   1   9   0  188.28   10.10
  -1   9   0  192.98   10.10
  -1   9   0  155.28   10.20
  -1   9   0  161.88    9.70
  -1   9   0  177.18   10.00
   1   9   0  198.08   10.00
   1   9   0  210.68   11.40
   2  -9   0   52.49    3.60
   2   9   0   46.70    3.70
  -2   9   0   37.90    3.20
  -2   9   0   38.20    6.50
   2   9   0   46.00    5.50
   2   9   0   42.60    3.70
   2   9   0   43.70    3.90
  -2   9   0   33.40    4.00
   2   9   0   43.90    4.00
  -2   9   0   43.80    4.30
  -3  -9   0   43.70    5.60
   3  -9   0   52.09    4.00
   3   9   0   55.59    4.10
  -3   9   0   50.09    3.40
  -3   9   0   44.60    4.30
   3   9   0   43.50    5.50
  -3   9   0   42.90    6.90
   3   9   0   52.79    4.30
   3   9   0   52.89    3.80
  -3   9   0   52.59    4.40
  -4  -9   0    7.00    2.60
   4  -9   0   -0.90    1.80
   4   9   0    3.30    2.20
   4   9   0    5.90    2.20
  -4   9   0    3.50    4.50
   4   9   0    5.50    1.80
  -4   9   0    3.90    2.00
  -4   9   0    5.50    2.50
   4   9   0    2.30    3.20
  -4   9   0    3.20    1.30
   5  -9   0   36.40    3.50
   5   9   0   47.00    3.40
   5   9   0   41.60    5.00
  -5   9   0   46.10    7.10
  -5   9   0   50.69    4.80
   5   9   0   39.00    4.20
  -5   9   0   43.20    3.10
   5   9   0   49.90    4.00
  -6  -9   0  777.22   38.70
   6  -9   0  744.53   37.90
   6   9   0  719.93   38.30
   6   9   0  736.53   38.10
   6   9   0  704.63   37.80
   6   9   0  740.43   38.00
  -6   9   0  712.43   37.70
  -6   9   0  765.52   38.30
   7  -9   0   34.50    6.20
   7   9   0   23.10    2.50
  -7   9   0   25.50    2.20
  -7   9   0   21.50    3.00
   7   9   0   24.40    3.90
   7   9   0   27.00    3.70
   7   9   0   30.10    4.00
   8  -9   0    7.10    2.00
  -8  -9   0    6.10    2.70
   8  -9   0    1.20    4.10
   8   9   0    2.20    1.40
   8   9   0    1.80    2.40
   8   9   0    1.50    2.40
   8   9   0    3.20    2.30
  -8   9   0    2.00    1.10
  -8   9   0    3.10    2.50
   9  -9   0    7.00    4.20
  -9  -9   0    8.10    2.90
   9   9   0    6.50    1.40
  -9   9   0    4.40    1.10
  -9   9   0    3.60    2.50
   9   9   0    6.20    2.60
   9   9   0    8.60    2.40
  10  -9   0   34.00    6.30
  10  -9   0   42.90    3.80
 -10  -9   0   39.50    6.30
  10   9   0   33.70    4.20
  10   9   0   26.40    2.50
 -10   9   0   32.20    2.30
  10   9   0   34.00    4.10
 -10   9   0   37.40    5.10
 -11  -9   0    9.80    2.40
 -11  -9   0    8.90    2.40
  11  -9   0    9.20    4.70
 -11  -9   0    5.00    3.30
 -11   9   0    5.10    3.00
  11   9   0    9.20    2.80
  12  -9   0   53.69    7.40
  12  -9   0   61.79    4.80
 -12  -9   0   56.09    4.80
 -12  -9   0   53.79    5.00
 -12  -9   0   45.30    7.40
  12   9   0   52.19    5.10
 -12   9   0   64.59    6.30
  13  -9   0   35.40    7.30
 -13  -9   0   39.00    4.60
 -13  -9   0   31.60    7.10
 -13  -9   0   40.60    4.70
 -13   9   0   41.00    6.10
  13   9   0   39.80    4.90
 -14  -9   0   26.10    3.40
 -14  -9   0   20.30    3.10
  14  -9   0   25.00    6.10
  14  -9   0   28.30    3.90
 -14  -9   0   15.90    4.40
 -14   9   0   24.60    4.10
  14   9   0   24.70    3.70
  15  -9   0   62.89    5.70
 -15  -9   0   65.49    9.20
 -15  -9   0   68.19    5.90
 -15  -9   0   66.49    6.10
  15  -9   0   68.29    9.30
  15   9   0   70.19    6.30
 -15   9   0   84.19    8.00
  16  -9   0   34.10    7.10
 -16  -9   0   19.30    5.10
 -16  -9   0   25.30    3.60
 -16  -9   0   22.80    3.70
  16  -9   0   20.70    3.80
 -16   9   0   21.00    4.40
  16   9   0   26.20    4.30
  17  -9   0   31.00    4.10
 -17  -9   0   34.30    4.10
 -17  -9   0   26.40    3.90
  17  -9   0   36.60    7.60
 -17  -9   0   20.80    5.60
 -17   9   0   31.90    4.90
  17   9   0   36.30    5.90
  18  -9   0   44.30    8.10
  18  -9   0   31.40    4.40
 -18  -9   0   39.90    5.80
 -18  -9   0   39.80    5.60
 -18   9   0   34.30    5.20
  18   9   0   38.30    6.20
  19  -9   0    4.20    7.30
 -19  -9   0    5.40    3.80
 -19  -9   0    8.90    3.60
  19  -9   0    4.50    3.60
 -19   9   0    5.60    4.60
  19   9   0   10.00    4.80
 -20  -9   0   69.89    7.10
 -20  -9   0   67.89    6.60
  20  -9   0   57.49   10.50
  20  -9   0   61.39    6.20
 -20   9   0   64.39    8.30
  20   9   0   65.89    7.40
  22  -9   0   18.50    4.60
  22  -9   0   23.80    8.50
 -22  -9   0   25.70    4.90
 -22  -9   0   18.60    4.40
 -22   9   0   15.60    5.20
  22   9   0   29.20    5.90
 -23  -9   0    1.50    4.10
  23  -9   0   -0.20    4.40
  23  -9   0   -4.20    8.50
 -23  -9   0   -1.90    4.50
 -23   9   0    4.60    5.10
  23   9   0   10.50    5.70
 -24  -9   0    3.30    4.60
  24  -9   0   -1.90    8.80
 -24   9   0    4.50    5.50
  24   9   0   17.10    6.20
 -25  -9   0   11.80    4.50
  25  -9   0   13.40    9.50
 -25  -9   0   12.20    5.10
  25  -9   0   17.00    7.70
 -25   9   0   16.80    5.70
   0  10   0   26.30    3.40
   0  10   0   25.40    3.10
   0  10   0   30.60    3.50
   0  10   0   30.60    6.00
   0  10   0   20.10    2.50
  -1  10   0  102.49    6.20
  -1  10   0   89.19    8.20
   1  10   0  100.29    5.80
   1  10   0   88.49    5.90
  -1  10   0   90.69    6.00
   1  10   0   95.09    6.10
   1  10   0   85.89    7.70
  -1  10   0   81.59    6.10
  -1  10   0   98.69    5.60
   1  10   0  102.59    6.20
   2  10   0   14.10    2.20
   2  10   0   18.50    4.00
   2  10   0   15.60    2.30
  -2  10   0   18.30    4.70
  -2  10   0   14.10    1.90
  -2  10   0   12.90    2.20
  -2  10   0   16.10    2.60
   2  10   0   13.90    2.40
   2  10   0   11.20    2.00
   3 -10   0   49.00    4.00
  -3 -10   0   44.20    5.80
  -3  10   0   44.10    7.00
  -3  10   0   53.09    4.70
  -3  10   0   46.50    4.50
   3  10   0   48.70    4.30
  -3  10   0   46.40    3.40
   3  10   0   48.50    3.80
   3  10   0   46.90    5.80
   3  10   0   50.89    4.10
   4 -10   0   18.90    2.40
  -4 -10   0   28.10    5.30
   4  10   0   20.50    2.60
   4  10   0   24.00    2.90
   4  10   0   21.10    2.70
  -4  10   0   17.30    2.50
  -4  10   0   22.30    3.00
  -4  10   0   19.60    2.30
  -4  10   0   22.00    5.00
   4  10   0   22.80    4.80
  -5 -10   0   56.49    6.00
  -5  10   0   55.99    4.90
   5  10   0   49.20    4.60
   5  10   0   42.70    3.70
   5  10   0   47.70    5.40
  -5  10   0   52.89    3.40
   5  10   0   53.19    4.30
   6 -10   0   19.40    2.40
  -6  10   0   15.90    2.10
  -6  10   0   15.10    2.70
   6  10   0   21.20    2.80
   6  10   0   17.70    2.60
   6  10   0   20.10    2.60
   6  10   0   19.70    4.20
   7 -10   0   19.80    4.60
  -7 -10   0   25.20    5.50
   7 -10   0   19.00    3.10
   7  10   0   19.30    2.60
   7  10   0   17.70    4.30
  -7  10   0   18.80    2.90
  -7  10   0   19.60    2.20
   7  10   0   23.40    3.90
   7  10   0   20.20    2.70
   8 -10   0  103.19    5.90
   8 -10   0   85.09    8.00
  -8 -10   0  101.29    7.80
  -8  10   0  102.79    7.00
   8  10   0   97.09    6.30
   8  10   0   95.09    6.50
   8  10   0   83.79    6.50
   8  10   0   83.69    5.40
  -8  10   0   91.29    5.20
   9 -10   0   35.70    7.00
   9 -10   0   49.20    3.70
  -9 -10   0   41.00    6.00
  -9  10   0   39.90    5.60
   9  10   0   39.30    4.40
   9  10   0   36.80    3.00
   9  10   0   39.10    4.40
  -9  10   0   35.60    2.70
 -10 -10   0   38.00    6.70
  10 -10   0   43.80    4.00
  10 -10   0   30.90    6.70
 -10  10   0   41.70    5.80
  10  10   0   29.80    4.50
  11 -10   0    4.00    4.90
  11 -10   0   11.60    2.70
 -11 -10   0    8.40    2.60
 -11 -10   0   10.70    3.60
 -11  10   0    9.20    3.10
  11  10   0    6.30    3.00
 -12 -10   0  180.28   12.30
 -12 -10   0  189.68   11.00
  12 -10   0  198.88   13.20
 -12 -10   0  185.28   10.80
  12  10   0  178.08   11.00
 -12  10   0  193.78   12.00
 -13 -10   0   16.20    3.10
 -13 -10   0   13.90    4.30
 -13 -10   0   14.80    3.00
  13 -10   0   14.90    5.90
  13  10   0   16.50    3.60
 -13  10   0   13.80    3.70
 -14 -10   0   44.40    5.20
  14 -10   0   40.20    5.00
 -14 -10   0   35.40    7.80
 -14 -10   0   44.90    5.40
  14 -10   0   36.40    8.20
  14  10   0   44.00    5.60
 -14  10   0   47.00    6.90
 -15 -10   0    8.10    3.50
  15 -10   0    9.20    4.00
  15 -10   0   11.10    6.60
 -15 -10   0    9.40    4.70
 -15 -10   0   11.50    3.20
  15  10   0   11.80    4.00
 -15  10   0    7.10    4.00
 -16 -10   0   82.49    6.90
  16 -10   0   76.09   10.50
 -16 -10   0   85.29    7.10
  16 -10   0   78.99    6.70
 -16 -10   0   98.99   10.50
  16  10   0   78.69    7.30
 -16  10   0   90.49    8.50
 -17 -10   0    0.70    3.70
  17 -10   0    0.60    7.20
 -17 -10   0   -1.90    5.00
 -17 -10   0    2.50    3.50
  17 -10   0    0.70    3.60
 -17  10   0    2.60    4.40
  17  10   0    3.20    4.40
 -18 -10   0   -7.50    5.40
 -18 -10   0   -2.40    3.50
  18 -10   0   -5.40    7.40
 -18 -10   0   -1.80    3.80
  18 -10   0   -4.30    3.60
  18  10   0    1.60    4.60
 -18  10   0    2.50    4.60
 -19 -10   0    6.60    4.10
 -19 -10   0    3.10    3.70
  19 -10   0    3.50    7.60
 -19 -10   0   -0.40    5.80
  19 -10   0    0.20    3.80
  19  10   0    3.90    4.70
 -19  10   0    8.60    4.70
 -20 -10   0    2.50    4.20
 -20 -10   0    2.20    3.90
  20 -10   0    7.40    7.90
  20 -10   0   -0.90    4.00
 -20  10   0   -1.50    4.80
  20  10   0    3.90    5.10
  21 -10   0   19.90    4.50
 -21 -10   0   23.20    4.80
  21 -10   0   17.60    8.40
 -21 -10   0   24.00    4.50
 -21  10   0   25.10    5.40
  21  10   0   29.50    5.80
  22 -10   0    5.00    4.30
 -22 -10   0   15.80    4.80
 -22 -10   0   14.10    4.30
  22 -10   0    9.30    8.20
 -22  10   0   13.70    5.50
  22  10   0   19.20    5.70
 -23 -10   0   -1.50    4.60
  23 -10   0   -9.70    8.30
 -23 -10   0   -4.80    4.10
 -23  10   0    4.80    5.30
  23  10   0   11.10    6.00
  24 -10   0  -12.10    8.80
 -24 -10   0  -10.90    4.60
 -24 -10   0   -3.40    4.30
  24  10   0    2.70    5.90
 -24  10   0   -2.80    5.40
 -25 -10   0   -9.60    4.90
  25  10   0    9.40    6.40
 -25  10   0    2.30    5.90
   0  11   0  325.57   16.50
   0  11   0  280.47   16.30
   0  11   0  313.57   16.20
   0  11   0  306.57   17.70
   0  11   0  306.57   16.30
  -1  11   0    0.60    2.00
  -1  11   0   -0.10    2.10
   1  11   0    0.20    1.80
   1  11   0    0.40    3.90
  -1  11   0    2.30    2.30
  -1  11   0    2.10    4.30
  -1  11   0    0.80    1.80
   1  11   0    2.00    2.20
   1  11   0    0.30    2.10
   1  11   0    2.30    2.00
   2 -11   0    9.40    2.10
   2  11   0    6.40    2.10
   2  11   0    6.10    2.30
   2  11   0    7.00    4.00
  -2  11   0    7.90    4.50
   2  11   0    6.60    2.20
  -2  11   0    6.50    2.10
  -2  11   0    6.70    1.80
  -2  11   0    8.30    2.60
   2  11   0    4.80    1.90
   3 -11   0   15.10    2.30
  -3 -11   0   11.90    3.00
   3  11   0   18.80    4.10
  -3  11   0    9.10    2.30
  -3  11   0   12.10    1.90
   3  11   0   13.40    2.50
   3  11   0   17.40    2.30
  -3  11   0   16.20    5.00
   3  11   0   16.00    2.60
  -3  11   0   18.30    2.90
   4 -11   0   21.00    2.50
   4  11   0   16.00    2.40
   4  11   0   28.00    2.90
  -4  11   0   30.00    5.60
  -4  11   0   20.50    2.70
  -4  11   0   20.50    2.50
   4  11   0   24.10    4.20
   4  11   0   22.30    2.90
  -5 -11   0   63.99    6.60
   5 -11   0   41.40    4.10
   5  11   0   51.89    4.50
   5  11   0   54.19    4.80
  -5  11   0   50.09    3.50
   5  11   0   54.49    5.70
   5  11   0   52.99    3.90
  -5  11   0   49.10    5.30
   6 -11   0   -0.50    2.00
   6  11   0    1.50    3.20
   6  11   0    5.80    1.80
  -6  11   0    0.50    2.40
   6  11   0    2.80    2.40
   6  11   0    0.60    2.30
  -6  11   0    1.50    1.30
  -7 -11   0    9.20    3.20
   7 -11   0    5.10    4.50
   7 -11   0    5.40    2.20
  -7  11   0    9.00    2.70
   7  11   0    8.10    2.70
   7  11   0    8.60    3.30
   7  11   0    6.70    1.80
  -7  11   0    8.70    1.50
   7  11   0    8.30    2.60
   8 -11   0   -1.70    4.50
   8 -11   0    6.50    2.20
  -8 -11   0    3.10    3.00
   8  11   0    0.40    2.60
   8  11   0    1.10    1.60
  -8  11   0    1.30    1.30
   8  11   0    0.70    2.60
   8  11   0    0.30    2.90
  -8  11   0    1.30    2.60
   9 -11   0   53.59    4.20
  -9 -11   0   46.50    6.60
   9 -11   0   47.50    7.30
   9  11   0   43.70    5.20
  -9  11   0   43.80    5.70
  10 -11   0   53.19    4.50
 -10 -11   0   51.39    6.90
  10 -11   0   42.20    7.90
 -10  11   0   45.50    6.10
  10  11   0   42.40    5.50
  11 -11   0   40.50    4.50
  11 -11   0   34.10    7.60
 -11 -11   0   45.70    4.90
 -11 -11   0   36.80    7.10
 -11  11   0   50.79    6.70
  11  11   0   38.80    5.10
 -12 -11   0   92.29    6.90
 -12 -11   0   90.49    8.80
  12 -11   0   98.59   10.10
 -12 -11   0   93.99    6.70
 -12  11   0   86.69    8.40
  12  11   0   87.09    7.00
 -13 -11   0    5.70    4.20
 -13 -11   0    6.40    3.10
  13 -11   0    5.50    6.00
 -13 -11   0    5.10    2.90
 -13  11   0    0.10    3.70
  13  11   0    3.60    3.80
 -14 -11   0    0.40    4.40
 -14 -11   0    1.30    3.00
  14 -11   0    0.10    6.20
 -14 -11   0    0.30    3.20
  14  11   0   -0.30    3.90
 -14  11   0   -5.00    3.80
 -15 -11   0   60.19    6.30
 -15 -11   0   41.70    8.70
  15 -11   0   39.50    5.50
  15 -11   0   57.59    9.90
 -15 -11   0   60.49    6.10
  15  11   0   51.49    6.80
 -15  11   0   59.89    7.60
  16 -11   0   98.29    7.10
 -16 -11   0   83.59    7.50
  16 -11   0   69.99   11.00
 -16 -11   0   87.49   10.20
 -16 -11   0   84.49    7.30
  16  11   0   90.99    8.10
 -16  11   0  102.89    8.90
 -17 -11   0   10.00    4.00
 -17 -11   0   13.40    3.80
  17 -11   0   11.90    3.80
 -17 -11   0    6.40    5.30
  17 -11   0   14.10    7.60
 -17  11   0    9.20    4.70
  17  11   0   16.10    4.80
 -18 -11   0    1.30    5.60
  18 -11   0    2.10    7.80
 -18 -11   0    6.30    3.80
  18 -11   0    4.90    3.80
 -18 -11   0    4.70    4.10
 -18  11   0    4.80    4.90
  18  11   0    5.90    4.70
  19 -11   0   -4.60    8.00
 -19 -11   0   -7.30    5.60
 -19 -11   0   -0.10    4.20
 -19 -11   0   -0.20    3.80
  19 -11   0   -5.20    3.80
  19  11   0    3.00    5.00
 -19  11   0   -0.20    5.00
  20 -11   0    2.10    8.30
  20 -11   0    1.20    4.10
 -20 -11   0    5.30    4.10
 -20 -11   0    6.10    6.20
 -20 -11   0    1.90    4.40
 -20  11   0    7.50    5.30
  20  11   0    5.80    5.40
 -21 -11   0    3.90    4.70
 -21  11   0    4.30    5.30
  21  11   0    8.40    5.50
  22 -11   0   -2.90    8.60
 -22 -11   0    3.00    4.20
 -22 -11   0    7.10    4.70
 -22  11   0    2.40    5.50
  22  11   0   12.20    5.90
 -23 -11   0   -4.40    4.70
 -23 -11   0   -3.00    4.60
  23 -11   0  -13.80    8.80
 -23  11   0   -2.80    5.50
  23  11   0    2.60    6.20
 -24 -11   0    6.40    5.40
 -24 -11   0    3.10    4.60
  24 -11   0   -3.10    9.60
  24  11   0   20.60    6.80
 -24  11   0    3.00    5.90
   0  12   0  170.88   12.10
   0  12   0  179.18   10.20
   0  12   0  190.68   10.00
   0  12   0  170.98   10.30
   0  12   0  192.98   10.50
   1  12   0   69.89    5.60
   1  12   0   85.79    5.60
   1  12   0   75.09    5.40
  -1  12   0   78.99    5.20
  -1  12   0   85.39    8.40
  -1  12   0   71.79    5.70
   1  12   0   78.09    5.60
   1  12   0   83.69    7.70
  -1  12   0   87.89    5.90
   2 -12   0   84.09    5.40
   2  12   0   89.69    5.40
  -2  12   0   70.89    6.00
   2  12   0   71.99    5.60
   2  12   0   69.79    5.40
   2  12   0   77.49    7.70
   2  12   0   77.09    5.60
  -2  12   0   78.49    8.50
  -2  12   0   88.79    5.90
  -2  12   0   72.49    5.00
  -3 -12   0    1.60    2.90
   3 -12   0    2.00    2.10
   3  12   0    0.70    2.30
  -3  12   0    1.70    4.90
  -3  12   0   -1.90    2.10
   3  12   0    2.70    2.20
   3  12   0    3.70    3.90
  -3  12   0    0.40    1.70
   3  12   0    0.60    2.40
   4 -12   0   -0.50    2.10
  -4 -12   0    0.80    3.00
   4  12   0    2.80    2.10
   4  12   0    1.90    3.80
  -4  12   0   -0.40    2.20
   4  12   0    3.40    2.50
   4  12   0   -1.30    2.30
  -4  12   0    0.90    1.60
  -5 -12   0   49.30    6.70
   5 -12   0   28.30    3.90
   5  12   0   38.80    4.40
  -5  12   0   39.50    4.80
   5  12   0   42.30    6.00
   5  12   0   41.90    3.70
   5  12   0   40.80    4.40
  -5  12   0   37.10    3.30
  -6 -12   0    4.40    3.10
   6 -12   0    1.20    4.40
   6  12   0    0.90    2.50
   6  12   0    1.00    2.00
   6  12   0    2.80    2.70
   6  12   0    1.00    3.50
  -6  12   0   -0.40    1.50
  -6  12   0    0.10    2.50
   7 -12   0    0.00    2.20
  -7 -12   0    8.30    3.50
   7 -12   0    2.90    4.80
   7  12   0    1.40    2.90
  -7  12   0    2.30    1.50
   7  12   0    4.30    1.90
   7  12   0    1.30    2.70
  -7  12   0    3.60    2.70
   7  12   0    3.50    3.40
   8 -12   0    2.70    2.40
   8 -12   0    0.70    4.90
  -8 -12   0    4.40    3.40
   8  12   0   -1.50    2.80
   8  12   0    1.60    3.00
  -8  12   0    0.40    2.90
   9 -12   0   15.30    2.70
  -9 -12   0   11.60    3.70
   9 -12   0   14.70    5.60
  -9  12   0   12.10    3.30
   9  12   0   13.50    3.30
  10 -12   0   69.29    8.50
 -10 -12   0   60.09    7.80
  10 -12   0   76.09    5.40
 -10  12   0   71.39    7.10
  10  12   0   66.79    6.10
 -11 -12   0   34.90    5.10
 -11 -12   0   36.80    4.90
  11 -12   0   38.00    6.80
 -11 -12   0   27.90    7.40
 -11  12   0   27.50    4.40
  11  12   0   35.80    4.50
  12 -12   0    5.90    6.30
 -12 -12   0    7.50    3.00
  12 -12   0   16.70    3.30
 -12 -12   0    8.60    3.30
 -12 -12   0    5.80    4.20
 -12  12   0    6.00    3.90
  12  12   0    7.30    3.90
 -13 -12   0  115.99    8.30
 -13 -12   0  109.09   10.40
  13 -12   0  135.09    8.00
 -13 -12   0  115.09    8.50
  13 -12   0  120.49   11.80
  13  12   0  126.49    9.10
 -13  12   0  141.19    9.90
  14 -12   0   47.00    9.40
 -14 -12   0   53.19    6.50
 -14 -12   0   57.39    8.80
 -14 -12   0   53.89    6.00
 -14  12   0   62.09    8.40
  14  12   0   63.19    6.50
 -15 -12   0   28.20    4.10
  15 -12   0   32.50    5.40
 -15 -12   0   32.70    4.40
  15 -12   0   31.80    8.00
 -15 -12   0   25.30    5.50
 -15  12   0   24.20    5.00
  15  12   0   27.00    4.90
 -16 -12   0    7.60    5.30
  16 -12   0   13.90    7.70
 -16 -12   0   17.50    3.80
 -16 -12   0   15.50    4.10
  16 -12   0    9.80    4.50
 -16  12   0   10.30    4.60
  16  12   0   15.30    4.80
  17 -12   0   -4.60    3.70
 -17 -12   0   -1.70    4.10
  17 -12   0   -8.20    7.80
 -17 -12   0   -3.60    3.80
  17  12   0    0.40    4.70
 -17  12   0    0.70    4.80
  18 -12   0   21.50    8.70
 -18 -12   0   16.50    4.70
 -18 -12   0   21.20    4.50
  18 -12   0   20.20    5.10
 -18  12   0   24.00    5.50
  18  12   0   29.90    5.60
 -19 -12   0   -1.80    6.10
 -19 -12   0    6.10    4.10
 -19 -12   0    5.50    4.40
  19 -12   0    1.60    8.20
  19  12   0    8.10    5.40
 -19  12   0    8.20    5.40
 -20 -12   0    1.10    4.30
  20 -12   0    1.70    8.70
 -20 -12   0    2.50    4.60
 -20  12   0    4.10    5.40
  20  12   0    7.80    5.40
 -21 -12   0   23.90    5.20
  21 -12   0   19.30    9.40
 -21 -12   0   17.20    4.80
 -21  12   0   16.00    6.00
  21  12   0   30.40    6.00
 -22 -12   0   22.00    5.40
 -22 -12   0   16.60    4.80
  22 -12   0   19.30    9.50
  22  12   0   35.70    6.60
 -22  12   0   23.80    6.20
 -23 -12   0    6.20    5.10
 -23 -12   0    8.40    4.70
  23 -12   0    3.00    9.40
 -23  12   0    7.70    6.00
  23  12   0   25.50    6.70
   0  13   0    9.80    5.10
   0  13   0    6.60    2.80
   0  13   0    8.60    2.50
   0  13   0    2.90    2.30
   0  13   0    3.80    2.20
   1  13   0   35.10    4.00
   1  13   0   34.60    7.30
  -1  13   0   35.00    4.80
  -1  13   0   36.80    3.60
   1  13   0   37.10    4.50
   1  13   0   28.70    4.40
  -1  13   0   36.60    7.70
   1  13   0   36.30    4.30
  -1  13   0   35.50    3.80
   2 -13   0  102.89    6.50
   2  13   0   96.89    6.70
   2  13   0   97.99    6.50
   2  13   0   99.59    8.60
  -2  13   0   95.89    7.10
  -2  13   0  100.79    9.80
   2  13   0   94.79    6.50
  -2  13   0   91.89    6.00
   3 -13   0   25.90    3.70
   3  13   0   29.30    6.10
   3  13   0   26.80    4.40
   3  13   0   23.00    3.00
  -3  13   0   27.10    2.70
   3  13   0   28.50    3.20
  -3  13   0   21.90    3.10
   4 -13   0   26.40    4.00
  -4 -13   0   45.60    7.20
   4  13   0   31.00    6.50
  -4  13   0   31.50    3.30
   4  13   0   38.10    4.70
   4  13   0   33.00    3.90
  -4  13   0   34.30    4.90
   4  13   0   31.50    4.30
   5 -13   0   11.90    2.70
  -5 -13   0   12.80    3.70
   5 -13   0   18.20    5.30
  -5  13   0   15.90    2.10
  -5  13   0   14.60    3.00
   5  13   0   14.80    2.60
   5  13   0   21.50    3.40
   5  13   0   18.40    4.50
   5  13   0   17.80    3.00
   6 -13   0   29.30    5.90
   6  13   0   29.60    3.50
   6  13   0   36.00    3.60
  -6  13   0   28.30    3.10
   6  13   0   26.60    5.90
  -6  13   0   22.20    3.50
   6  13   0   30.70    4.90
   7 -13   0    6.70    5.40
   7 -13   0    1.20    2.50
  -7 -13   0    9.00    3.90
   7  13   0    6.80    3.20
   7  13   0    3.50    2.90
   7  13   0    9.20    3.70
  -7  13   0    6.50    3.10
   8 -13   0   -0.90    2.50
  -8 -13   0   -1.50    3.70
   8 -13   0   -4.80    5.50
  -8  13   0   -1.50    3.00
   8  13   0   -0.30    3.20
  -9 -13   0    4.30    3.90
   9 -13   0    1.30    5.60
   9 -13   0    5.00    2.70
  -9  13   0    0.50    3.50
   9  13   0    0.60    3.40
  10 -13   0    1.40    6.00
  10 -13   0    3.40    2.80
 -10 -13   0    2.80    4.00
  10  13   0   -1.30    3.50
 -10  13   0   -3.30    3.40
  11 -13   0   13.40    3.20
 -11 -13   0    7.80    4.20
  11 -13   0   10.90    6.20
 -11 -13   0    6.60    3.20
 -11 -13   0    6.10    3.40
 -11  13   0    3.60    4.00
  11  13   0    5.40    3.90
  12 -13   0   15.80    3.30
 -12 -13   0    9.20    3.40
  12 -13   0   11.10    6.90
 -12 -13   0    7.70    4.40
 -12 -13   0    8.90    3.60
  12  13   0   11.10    4.30
 -12  13   0    5.50    4.30
  13 -13   0    9.30    3.70
  13 -13   0    3.50    6.90
 -13 -13   0    0.70    3.60
 -13 -13   0    1.40    3.40
 -13 -13   0    0.80    4.50
  13  13   0    3.70    4.40
 -13  13   0    1.50    4.40
  14 -13   0   37.40    8.10
 -14 -13   0   41.60    5.90
 -14 -13   0   41.40    6.10
 -14  13   0   27.30    5.30
  14  13   0   33.30    5.20
 -15 -13   0   40.90    9.20
 -15 -13   0   47.60    6.40
 -15 -13   0   50.79    6.70
  15 -13   0   45.10   10.50
  15  13   0   41.00    6.40
 -15  13   0   37.50    5.60
 -16 -13   0    3.30    3.80
 -16 -13   0   -5.60    5.10
 -16 -13   0    4.10    4.10
  16 -13   0    1.50    7.60
  16  13   0    5.20    4.80
 -16  13   0    5.80    5.00
 -17 -13   0    1.50    4.10
  17 -13   0   -8.30    8.20
 -17 -13   0   -6.40    4.30
  17  13   0    6.50    5.10
 -17  13   0   -0.10    4.90
  18 -13   0   -1.30    8.50
 -18 -13   0    3.90    4.20
 -18 -13   0    4.70    4.60
 -18  13   0    6.50    5.30
  18  13   0   11.10    5.30
 -19 -13   0   97.09    8.40
 -19 -13   0   96.59    9.00
  19 -13   0   94.19   12.90
  19  13   0  103.29    9.00
 -19  13   0  106.89   10.40
 -20 -13   0   94.49    8.80
  20 -13   0   88.49   12.90
 -20 -13   0   83.09    8.50
 -20  13   0   81.99   10.90
  20  13   0   98.29    8.90
 -21 -13   0   17.00    4.80
 -21 -13   0   16.50    5.10
  21 -13   0   20.10    9.40
 -21  13   0    6.40    5.90
  21  13   0   26.40    6.20
  22 -13   0   -0.20    9.60
 -22 -13   0   -1.00    4.80
 -22 -13   0    0.30    5.30
 -22  13   0    7.40    6.00
  22  13   0   12.30    6.30
   0  14   0  155.88    9.50
   0  14   0  153.18    8.80
   0  14   0  146.29   11.70
   0  14   0  151.38    9.20
   1 -14   0   15.90    2.80
   1  14   0   12.30    5.40
   1  14   0   13.90    3.00
   1  14   0   16.00    3.10
   1  14   0   15.30    2.80
   1  14   0   11.60    2.70
  -1  14   0   12.70    2.80
  -1  14   0   17.00    2.50
   2 -14   0    6.80    2.60
   2  14   0    1.20    2.60
   2  14   0    5.20    2.80
  -2  14   0    2.50    2.20
   2  14   0    5.30    3.00
   2  14   0    2.40    4.90
  -2  14   0    3.10    2.60
  -3 -14   0   55.09    7.80
   3 -14   0   55.89    5.10
   3  14   0   57.79    5.10
  -3  14   0   62.99    6.10
  -3  14   0   52.79    4.50
   3  14   0   61.19    5.60
   3  14   0   64.29    7.90
   3  14   0   60.89    5.10
   4 -14   0   11.60    2.80
   4 -14   0   16.40    5.40
  -4 -14   0   18.60    4.10
   4  14   0   17.50    3.50
   4  14   0   14.90    3.00
  -4  14   0   15.10    3.20
   4  14   0   13.30    4.90
  -4  14   0   14.90    2.40
   4  14   0   18.10    2.90
  -5 -14   0  121.89    9.70
   5 -14   0   95.09    9.90
  -5  14   0  101.39    6.40
   5  14   0   92.59    8.70
  -5  14   0  114.59    8.20
   5  14   0  114.09    7.20
   5  14   0   95.69    6.70
   5  14   0  101.39    7.60
   6 -14   0   78.09    8.80
  -6 -14   0   77.99    8.70
   6  14   0   74.79    6.60
   6  14   0   68.49    6.20
   6  14   0   72.29    5.50
   6  14   0   77.39   10.10
  -6  14   0   65.99    7.20
   7 -14   0   22.70    6.30
   7 -14   0   13.00    3.00
  -7  14   0   18.20    3.70
   7  14   0   22.50    3.70
   7  14   0   22.50    3.90
   8 -14   0   42.60    8.40
  -8 -14   0   52.79    8.20
   8 -14   0   37.30    4.70
  -8  14   0   50.49    6.60
   8  14   0   41.60    5.90
   9 -14   0   37.00    7.30
  -9 -14   0   42.70    8.30
   9 -14   0   37.00    4.50
  -9  14   0   33.60    4.70
   9  14   0   34.10    4.70
  10 -14   0   17.60    3.20
 -10 -14   0   14.00    4.50
 -10 -14   0   16.40    3.70
  10 -14   0   12.00    6.70
 -10  14   0    9.80    4.20
  10  14   0   14.30    4.30
  11 -14   0   10.30    3.30
 -11 -14   0    6.40    3.70
 -11 -14   0   11.20    3.50
 -11 -14   0    4.50    4.50
  11 -14   0    5.00    6.60
 -11  14   0    6.60    4.30
  11  14   0    8.60    4.10
  12 -14   0    8.40    7.20
 -12 -14   0   12.10    3.90
 -12 -14   0    1.70    4.70
  12 -14   0    7.40    3.50
 -12 -14   0    5.40    3.50
 -12  14   0    7.30    4.40
  12  14   0    8.20    4.30
  13 -14   0   -0.40    7.50
 -13 -14   0    2.90    3.80
 -13 -14   0    4.30    3.50
 -13 -14   0   -0.90    4.70
 -13  14   0    0.10    4.50
  13  14   0    4.40    4.40
 -14 -14   0   11.20    5.10
 -14 -14   0   19.50    4.10
  14 -14   0   17.80    7.90
 -14 -14   0   22.40    4.40
 -14  14   0   21.90    5.10
  14  14   0   22.20    5.20
  15 -14   0    5.90    7.60
 -15 -14   0    3.50    4.20
 -15 -14   0   -2.70    5.20
 -15 -14   0    5.10    3.90
  15  14   0    7.60    5.10
 -15  14   0    4.50    5.00
  16 -14   0    7.90    8.50
 -16 -14   0    5.10    4.00
 -16 -14   0    7.50    4.50
 -16  14   0    5.30    5.30
  16  14   0   12.60    5.30
 -17 -14   0   20.00    4.80
  17 -14   0   24.60    9.10
 -17 -14   0   21.40    5.00
 -17  14   0   19.30    5.80
  17  14   0   25.50    5.70
 -18 -14   0    5.60    4.80
  18 -14   0    2.60    9.20
 -18 -14   0    6.00    4.50
 -18  14   0    8.90    5.70
  18  14   0   14.90    5.60
  19 -14   0    8.00    9.20
 -19 -14   0    8.00    4.90
 -19 -14   0   11.20    4.80
  19  14   0   18.30    5.80
 -19  14   0    5.70    5.90
  20 -14   0    2.40    9.70
 -20 -14   0    1.20    4.70
 -20 -14   0   -0.50    5.00
 -20  14   0   -0.90    5.80
  20  14   0   15.80    5.90
  21 -14   0    3.10    9.50
 -21 -14   0    8.80    5.00
 -21 -14   0    1.10    5.10
 -21  14   0    3.70    6.20
  21  14   0   19.30    6.30
   0  15   0    2.40    2.50
   0  15   0    0.70    2.70
   1 -15   0    6.60    2.80
  -1  15   0   -1.20    2.40
   1  15   0    1.10    2.70
   1  15   0    0.00    2.60
   1  15   0    3.50    3.00
  -1  15   0   -0.80    2.70
   2 -15   0    5.40    2.80
  -2  15   0    0.90    2.30
   2  15   0    2.10    3.20
   2  15   0    2.90    2.80
  -2  15   0    2.40    2.90
   3 -15   0    0.80    2.80
  -3 -15   0    2.20    3.90
   3 -15   0    1.80    5.20
   3  15   0    1.50    2.90
  -3  15   0   -2.20    2.20
   3  15   0    0.50    5.00
   3  15   0    1.20    3.30
  -3  15   0    1.60    3.10
   4 -15   0   49.90    8.70
  -4 -15   0   65.49    8.70
   4 -15   0   48.70    4.90
  -4  15   0   46.40    4.40
   4  15   0   60.39    5.90
   4  15   0   52.99    5.40
  -4  15   0   53.99    6.50
   4  15   0   46.40    7.80
   5 -15   0   -1.20    5.70
   5 -15   0   -5.30    2.80
  -5 -15   0    4.60    4.10
   5  15   0   -4.00    3.10
   5  15   0    0.50    3.60
   5  15   0   -2.50    4.80
  -5  15   0   -1.40    3.20
   6 -15   0   22.70    6.60
  -6 -15   0   35.90    8.20
   6  15   0   19.70    3.80
  -6  15   0   22.70    4.00
   6  15   0   24.10    4.20
   7 -15   0    2.20    2.90
  -7 -15   0   11.20    4.60
   7 -15   0   12.50    6.40
   7  15   0    8.50    3.90
  -7  15   0    3.80    3.70
   8 -15   0   13.50    6.70
  -8 -15   0   10.30    4.50
   8  15   0   10.70    4.00
  -8  15   0    6.00    3.70
  -9 -15   0    2.40    4.40
   9 -15   0   -1.20    6.80
   9 -15   0    0.40    3.00
  -9  15   0    1.00    3.90
   9  15   0    6.40    4.00
  10 -15   0   43.70   10.20
 -10 -15   0   43.00    5.80
 -10 -15   0   32.50    8.40
 -10 -15   0   49.40    6.10
  10  15   0   41.80    6.50
 -10  15   0   31.60    5.20
 -11 -15   0   55.99    6.40
 -11 -15   0   65.79    6.70
  11 -15   0   54.59   10.70
 -11 -15   0   63.09    8.90
  11  15   0   53.49    7.20
 -11  15   0   56.99    8.60
  12 -15   0   13.40    7.90
 -12 -15   0    4.50    4.90
 -12 -15   0   13.70    4.20
 -12 -15   0   14.60    3.90
  12  15   0   12.30    4.80
 -12  15   0   12.00    4.80
  13 -15   0   13.00    8.10
 -13 -15   0    0.10    5.00
 -13 -15   0    7.00    4.20
 -13 -15   0    6.30    4.00
  13  15   0    7.30    4.90
 -13  15   0    7.90    5.10
 -14 -15   0    2.20    4.20
 -14 -15   0    5.10    3.90
  14 -15   0   -2.50    7.90
  14  15   0    6.80    4.80
 -14  15   0    4.70    5.00
 -15 -15   0    0.70    4.10
  15 -15   0    1.20    8.10
 -15 -15   0    4.20    4.50
  15  15   0    7.00    5.00
 -15  15   0    4.20    5.20
  16 -15   0   -1.70    8.20
 -16 -15   0    3.60    4.60
 -16 -15   0    2.70    4.30
 -16  15   0    1.40    5.40
  16  15   0    8.10    5.30
 -17 -15   0   -2.40    4.30
 -17 -15   0   -3.40    4.70
  17 -15   0   -3.10    9.40
  17  15   0    3.40    5.50
 -17  15   0    0.80    5.50
 -18 -15   0   -2.90    4.90
  18 -15   0   -9.60    9.20
 -18 -15   0   -1.40    4.70
  18  15   0    2.50    6.00
 -18  15   0   -2.50    5.80
 -19 -15   0   15.30    4.80
 -19 -15   0   12.30    5.20
  19 -15   0   12.40   10.00
 -19  15   0    5.50    6.30
  19  15   0   23.80    6.30
  20 -15   0   -3.30   10.10
 -20 -15   0   -3.80    4.80
 -20 -15   0   -4.10    5.20
  20  15   0   12.30    6.10
 -20  15   0    2.70    6.20
   0 -16   0  132.59   10.00
   0  16   0  108.29    8.50
   0  16   0  114.79    7.60
   1 -16   0   25.20    5.90
   1 -16   0   28.60    4.60
  -1  16   0   31.60    4.30
   1  16   0   28.50    3.50
  -1  16   0   21.10    3.60
   1  16   0   33.60    5.30
   2 -16   0    1.50    3.10
   2 -16   0    6.60    5.70
  -2  16   0    4.40    2.60
  -2  16   0    5.20    3.10
   2  16   0    4.10    3.00
   2  16   0    5.90    3.30
  -3 -16   0   11.90    4.60
   3 -16   0   15.60    3.30
   3 -16   0   15.10    6.20
  -3  16   0   15.50    2.80
   3  16   0   16.60    3.50
   3  16   0   21.30    3.90
  -3  16   0   13.20    3.50
  -4 -16   0   13.40    4.70
   4 -16   0   13.20    6.20
   4 -16   0    4.70    3.10
  -4  16   0   13.00    3.60
   4  16   0   13.20    3.90
   4  16   0   14.20    3.60
   5 -16   0   23.50    3.60
   5 -16   0   26.50    7.00
  -5 -16   0   35.60    8.60
   5  16   0   35.60    5.90
   5  16   0   25.70    4.10
  -5  16   0   23.90    4.20
   6 -16   0   39.40    8.70
   6 -16   0   32.30    4.00
  -6  16   0   45.60    7.00
   6  16   0   52.29    6.30
   7 -16   0   53.09   10.20
  -7 -16   0   71.19   10.10
  -7  16   0   63.19    8.00
   7  16   0   72.29    7.10
  -8 -16   0    7.00    4.80
   8 -16   0   12.00    7.10
   8  16   0   10.70    4.50
  -8  16   0   10.90    4.10
   9 -16   0   13.70    7.30
  -9 -16   0   17.10    4.10
  -9 -16   0    5.90    4.80
  -9  16   0    4.20    4.20
   9  16   0   12.30    4.60
 -10 -16   0   27.80    4.60
 -10 -16   0   19.20    5.20
  10 -16   0   27.60    7.90
 -10 -16   0   26.60    4.30
  10  16   0   25.40    4.90
 -10  16   0   18.90    4.90
 -11 -16   0   32.00    4.60
  11 -16   0   32.30    8.50
 -11 -16   0   31.50    4.80
 -11  16   0   24.30    5.30
  11  16   0   32.60    5.10
  12 -16   0   -0.70    7.90
 -12 -16   0    0.70    3.90
 -12 -16   0    0.70    4.20
  12  16   0    4.80    4.80
 -12  16   0    1.50    4.90
  13 -16   0   18.40    8.50
 -13 -16   0   13.00    4.40
 -13 -16   0   20.60    4.70
 -13  16   0   13.40    5.40
  13  16   0   20.40    5.20
 -14 -16   0    4.90    4.20
 -14 -16   0    6.30    4.50
  14 -16   0   12.10    8.50
 -14  16   0    5.90    5.30
  14  16   0    9.00    5.30
 -15 -16   0    0.70    4.70
 -15 -16   0    6.10    4.30
  15 -16   0    1.10    8.40
  15  16   0    6.10    5.20
 -15  16   0   -1.60    5.50
  16 -16   0   31.70    9.90
 -16 -16   0   24.20    5.20
 -16 -16   0   30.40    5.60
 -16  16   0   32.00    6.40
  16  16   0   46.50    7.10
 -17 -16   0   -5.90    4.90
 -17 -16   0   -1.40    4.80
  17 -16   0   -8.50    9.10
 -17  16   0   -3.00    5.80
  17  16   0    8.80    5.70
 -18 -16   0  -10.00    5.00
 -18 -16   0   -2.70    4.70
  18 -16   0   -8.90    9.90
 -18  16   0   -4.50    6.10
  18  16   0    3.80    5.90
  19 -16   0   -8.20   10.10
 -19 -16   0    0.20    5.00
 -19 -16   0   -0.20    5.40
  19  16   0   10.30    6.20
 -19  16   0    3.00    6.40
   0 -17   0   10.00    5.50
   0 -17   0   15.20    3.30
   0  17   0    7.70    3.30
   0  17   0   10.30    3.00
   1 -17   0    0.60    3.10
   1 -17   0   -4.10    5.40
  -1  17   0   -5.60    2.60
  -1  17   0   -3.10    3.20
   1  17   0   -0.70    3.30
   1  17   0   -4.80    2.90
  -2 -17   0   -4.90    4.40
  -2 -17   0    3.10    4.40
   2 -17   0    0.90    3.10
   2 -17   0    1.40    5.80
   2  17   0    0.40    3.40
   2  17   0   -2.20    3.30
  -2  17   0    0.00    2.60
  -2  17   0   -2.20    3.40
   3 -17   0   -3.00    3.10
  -3 -17   0   -1.10    4.60
   3 -17   0    3.00    5.90
  -3 -17   0   -1.00    4.40
  -3  17   0   -0.90    3.30
   3  17   0   -3.20    3.40
   3  17   0    2.60    3.70
  -4 -17   0    3.90    4.70
   4 -17   0    1.70    3.90
   4 -17   0    2.30    6.40
  -4  17   0   -0.30    3.50
   4  17   0    7.20    3.90
   4  17   0    0.10    3.60
  -5 -17   0   13.80    5.00
   5 -17   0    3.50    6.80
   5  17   0   14.20    4.30
  -5  17   0    9.90    3.90
   6 -17   0  151.48   12.70
  -6 -17   0  160.18   13.00
   6  17   0  156.78   10.50
  -6  17   0  151.58   11.20
   7 -17   0    3.90    7.20
  -7 -17   0    1.70    4.90
  -7  17   0   -1.30    4.00
   7  17   0    2.70    4.40
  -8 -17   0   11.10    4.20
  -8 -17   0    6.20    5.00
   8 -17   0   15.30    7.60
  -8  17   0   11.10    4.40
   8  17   0   10.60    4.80
   9 -17   0   -7.30    7.60
  -9 -17   0    0.60    3.70
  -9 -17   0   -1.30    5.00
  -9 -17   0    1.50    4.10
   9  17   0    1.60    4.80
  -9  17   0   -1.80    4.30
 -10 -17   0    2.10    4.20
  10 -17   0   -3.40    7.90
 -10 -17   0   -0.70    3.80
 -10  17   0   -1.00    4.80
  10  17   0    2.60    4.90
 -11 -17   0    1.00    3.90
  11 -17   0    2.10    7.90
 -11 -17   0    3.80    4.30
 -11  17   0    3.10    4.80
  11  17   0    7.00    4.80
 -12 -17   0   10.60    4.50
  12 -17   0    3.30    8.10
 -12 -17   0   -0.30    4.00
  12  17   0    5.80    4.90
 -12  17   0   -2.00    5.10
 -13 -17   0    3.60    4.60
  13 -17   0   -3.30    8.30
 -13 -17   0    1.20    4.10
 -13  17   0    0.70    5.40
  13  17   0    5.10    5.10
 -14 -17   0    2.00    4.30
  14 -17   0   -0.30    8.60
 -14 -17   0    0.70    4.70
  14  17   0    3.50    5.40
 -14  17   0   -1.80    5.30
 -15 -17   0   10.80    5.10
  15 -17   0    9.60    9.10
 -15 -17   0   10.90    4.60
 -15  17   0   13.00    5.90
  15  17   0   14.40    5.70
  16 -17   0   12.50    9.70
 -16 -17   0   15.30    5.20
 -16 -17   0    8.90    5.50
  16  17   0   14.70    5.90
 -16  17   0    3.90    6.00
 -17 -17   0    4.00    5.00
 -17 -17   0   -0.60    5.30
  17 -17   0   -0.50    9.80
  17  17   0    5.90    5.90
 -17  17   0    0.50    6.10
   0 -18   0    9.90    3.40
   0 -18   0    4.20    5.60
   0  18   0    4.20    3.40
   0  18   0    6.60    3.10
   1 -18   0    4.70    5.90
   1 -18   0    7.30    4.40
  -1 -18   0   -1.00    5.20
  -1  18   0    2.70    3.40
  -1  18   0    2.80    3.00
   1  18   0    2.80    3.30
  -2 -18   0    2.10    5.00
   2 -18   0    7.20    6.30
  -2 -18   0    5.50    4.90
   2  18   0   -0.70    3.50
   2  18   0    6.80    3.70
  -2  18   0   -1.70    3.40
   3 -18   0   31.90    7.20
  -3 -18   0   21.70    5.50
  -3  18   0   18.80    4.10
   3  18   0   31.00    4.30
   4 -18   0    4.60    6.70
  -4 -18   0    0.40    4.80
  -4  18   0    1.60    3.80
   4  18   0    4.40    4.10
   5 -18   0   24.30    7.50
  -5 -18   0   18.00    5.50
   5  18   0   21.40    4.60
  -5  18   0   19.70    4.40
  -6 -18   0    3.50    5.20
   6 -18   0    7.70    7.20
   6  18   0    9.70    4.60
  -6  18   0    3.10    4.20
   7 -18   0    4.00    7.60
  -7 -18   0    0.40    5.40
  -7 -18   0    3.00    4.10
  -7  18   0    1.40    4.30
   7  18   0    5.50    4.70
  -8 -18   0   -6.00    4.10
  -8 -18   0   -3.30    3.70
   8 -18   0   -3.30    7.40
  -8  18   0   -2.90    4.40
   8  18   0   -0.10    4.80
   9 -18   0    7.50    8.30
  -9 -18   0   11.00    4.40
  -9 -18   0    5.80    4.20
   9  18   0   10.80    5.20
  -9  18   0    3.30    4.80
 -10 -18   0    2.70    4.10
 -10 -18   0   11.20    4.60
  10 -18   0    1.90    8.00
 -10  18   0   -2.30    4.90
  10  18   0    2.50    5.10
  11 -18   0    0.90    8.40
 -11 -18   0    2.30    4.60
 -11 -18   0    1.00    4.20
 -11  18   0    2.20    5.00
  11  18   0    3.90    5.30
 -12 -18   0    3.60    4.70
  12 -18   0    3.10    8.80
 -12 -18   0    6.70    4.50
 -12  18   0   -5.80    5.10
  12  18   0    5.60    5.30
 -13 -18   0    5.50    4.70
  13 -18   0    8.90    9.00
 -13 -18   0    2.90    5.10
 -13  18   0    3.90    5.80
  13  18   0   11.30    5.50
 -14 -18   0   14.80    5.40
 -14 -18   0   15.50    4.90
  14 -18   0   11.70    9.50
 -14  18   0    7.80    5.80
  14  18   0   19.60    5.70
 -15 -18   0    0.10    5.30
 -15 -18   0    1.30    5.00
  15 -18   0   -4.20    9.40
  15  18   0    7.30    6.00
 -15  18   0    0.40    5.80
   0 -19   0   57.89    9.40
  -1 -19   0   16.10    6.00
  -1 -19   0   16.50    5.30
   1 -19   0   22.80    6.70
  -1  19   0   10.10    3.80
   2 -19   0    8.70    6.70
  -2 -19   0    4.70    5.20
  -2  19   0   -0.30    3.70
  -3 -19   0    6.50    5.30
   3 -19   0   14.70    7.10
   3  19   0   12.20    5.10
  -3  19   0    3.50    4.00
   4 -19   0   40.30    8.10
  -4 -19   0   46.80   10.30
   4  19   0   52.59    6.30
  -4  19   0   34.70    5.10
  -5 -19   0    0.00    5.70
   5 -19   0    8.20    7.50
   5  19   0    4.00    4.40
  -5  19   0   -1.00    4.10
   6 -19   0    0.50    7.60
  -6 -19   0    3.70    4.10
   6  19   0    1.80    4.70
  -6  19   0   -4.90    4.20
   7 -19   0    2.10    7.90
  -7 -19   0    2.30    3.90
  -7 -19   0   -1.40    4.30
  -7  19   0   -5.60    4.50
   7  19   0    3.90    5.00
   8 -19   0   15.60    8.20
  -8 -19   0   15.30    4.70
  -8 -19   0   12.40    4.00
  -8  19   0    5.30    4.80
   8  19   0   17.30    5.30
  -9 -19   0    7.00    4.20
   9 -19   0    3.60    8.60
  -9 -19   0    8.60    4.60
  -9  19   0    1.70    4.90
   9  19   0   10.00    5.30
 -10 -19   0    8.90    4.50
 -10 -19   0    9.40    4.80
  10 -19   0    3.50    8.40
 -10  19   0    0.00    5.00
  10  19   0    9.60    5.50
 -11 -19   0    3.10    4.20
 -11 -19   0    2.60    4.80
  11 -19   0   -0.20    8.90
  11  19   0    8.50    5.60
 -11  19   0   -6.60    5.30
  12 -19   0    5.10    9.00
 -12 -19   0    6.90    4.90
 -12 -19   0    7.20    4.50
 -12  19   0    3.40    5.60
  12  19   0   12.30    5.80
 -13 -19   0    1.30    4.80
  13 -19   0    0.30    9.30
 -13 -19   0    4.20    5.00
  13  19   0    2.10    5.90
 -13  19   0   -2.90    5.80
   0 -20   0   17.00    6.70
  -1 -20   0   10.20    5.40
   1 -20   0   11.40    6.80
   2 -20   0   31.40    7.60
  -2 -20   0   25.10    6.00
  -2  20   0   17.70    4.40
  -3 -20   0    9.70    7.30
   3 -20   0    7.20    7.40
  -3  20   0    3.60    4.10
  -4 -20   0   -0.50    4.00
   4 -20   0   -2.60    7.40
  -4  20   0   -6.30    4.40
  -5 -20   0    1.70    4.20
   5 -20   0    4.30    7.80
  -5 -20   0    3.20    3.80
  -5  20   0   -4.80    4.20
  -6 -20   0    5.40    4.00
  -6 -20   0    6.50    4.30
   6 -20   0    0.20    7.90
  -6  20   0    3.00    4.60
   7 -20   0   14.70    8.30
  -7 -20   0   14.20    4.40
  -7 -20   0   16.60    4.70
   7  20   0   16.90    5.60
  -7  20   0    2.80    4.80
  -8 -20   0    0.70    4.50
   8 -20   0   -2.60    8.30
  -8 -20   0   -1.70    4.10
  -8  20   0   -3.40    4.80
   8  20   0   -1.60    5.20
  -9 -20   0   13.60    4.50
  -9 -20   0   14.70    5.00
   9 -20   0    6.90    9.10
   9  20   0   20.30    5.90
  -9  20   0    6.80    5.30
  10 -20   0   17.30    9.00
 -10 -20   0   12.80    5.20
 -10 -20   0   14.90    4.80
  10  20   0   10.40    5.90
 -10  20   0    2.40    5.60
   0 -21   0   48.90   11.80
   1 -21   0   57.29   11.10
   2 -21   0   23.40    7.90
  -2  21   0   10.80    4.40
  -3 -21   0   10.50    3.80
  -3 -21   0   12.00    4.30
   3 -21   0   14.70    7.90
  -3  21   0    2.10    4.20
  -4 -21   0    8.90    4.00
  -4 -21   0    7.80    4.30
   4 -21   0    3.20    7.90
  -4  21   0    0.80    4.50
   5 -21   0   -5.30    8.00
  -5 -21   0    0.50    4.00
  -5 -21   0    1.40    4.40
  -5  21   0   -8.40    4.60
  -6 -21   0   -0.50    4.10
   6 -21   0   -7.70    8.20
  -6 -21   0   -3.90    4.30
  -6  21   0  -10.30    4.60
 -23   0   1   52.89   12.20
 -22   0   1   15.30    7.60
  22   0  -1    3.20    4.80
 -21   0   1   77.39    6.10
 -21   0   1  103.99   11.10
 -21   0   1   83.19    6.80
  21   0  -1   90.49    7.70
 -20   0   1   -0.70    2.30
 -20   0   1   10.20    6.00
 -20   0   1   -2.30    2.10
  20   0  -1    0.20    3.80
 -19   0   1  286.07   15.20
 -19   0   1  314.37   18.50
 -19   0   1  261.07   15.10
  19   0  -1  284.37   15.90
  19   0  -1  278.07   16.00
  18   0  -1   -2.70    3.20
 -18   0   1   -0.60    2.00
 -18   0   1   -0.60    1.80
 -18   0   1    3.60    4.70
  17   0  -1  324.77   17.10
 -17   0   1  321.47   18.80
  17   0  -1  325.07   17.50
 -17   0   1  312.77   16.70
 -17   0   1  304.57   16.70
 -16   0   1    1.20    3.50
 -16   0   1   -1.50    1.70
 -16   0   1   -0.90    1.60
  16   0  -1   -1.10    2.50
  16   0  -1   -3.20    3.10
  15   0  -1   56.99    5.30
  15   0  -1   51.39    4.90
 -15   0   1   48.50    3.90
 -15   0   1   62.69    7.80
 -15   0   1   61.69    4.10
 -14   0   1   -3.00    3.00
 -14   0   1   -0.60    1.60
 -14   0   1    0.10    1.50
  14   0  -1   -1.30    2.30
  14   0  -1   -2.00    2.80
  13   0  -1   -1.10    2.30
 -13   0   1    2.10    1.60
 -13   0   1   -4.10    2.90
 -13   0   1    0.10    1.50
  13   0  -1   -0.90    2.80
 -12   0   1   -0.80    1.50
  12   0  -1   -1.20    2.20
  12   0  -1   -1.40    2.70
 -12   0   1   -3.20    1.50
  11   0  -1  951.60   48.70
 -11   0   1  949.40   48.40
  11   0  -1  966.80   48.50
 -11   0   1  938.11   48.30
 -11   0   1  924.51   49.20
 -10   0   1    1.70    1.40
  10   0  -1    0.40    2.40
  10   0  -1   -0.20    1.80
 -10   0   1    1.30    1.30
   9   0  -1  682.63   35.40
  -9   0   1  678.83   35.90
   9   0  -1  707.33   35.30
  -9   0   1  701.23   35.20
  -9   0   1  668.03   35.20
   8   0  -1   -0.40    2.00
   8   0  -1    1.40    1.40
  -8   0   1    2.90    1.10
  -8   0   1    1.70    1.20
  -8   0   1    1.20    2.10
  -7   0   1 1825.12   94.29
  -7   0   1 1841.42   96.09
   7   0  -1 1871.51   94.79
   7   0  -1 1819.92   95.09
  -7   0   1 1868.61   94.39
  -6   0   1   -0.20    1.00
   6   0  -1    0.80    1.70
   6   0  -1   -0.50    1.20
  -6   0   1    0.60    1.00
   5   0  -1  232.78   12.00
  -5   0   1  252.97   11.80
  -5   0   1  199.18   11.80
  -4   0   1    0.70    0.70
   4   0  -1    0.50    0.90
  -4   0   1    1.10    0.70
   4   0  -1    1.20    1.20
  -3   0   1 1986.20  106.49
  -3   0   1 2149.28  111.49
  -3   0   1 2053.49  105.89
   3   0  -1 1947.11  107.49
   3   0  -1 2074.39  104.69
   2   0  -1   -0.40    0.50
  -2   0   1    0.30    0.40
   2   0  -1   -0.10    0.30
  -2   0   1    0.00    0.30
  -2   0   1   -0.20    0.30
   1   0  -1    0.10    0.10
  -1   0   1    0.00    0.10
   1   0  -1    0.00    0.10
   1   0  -1    0.10    0.10
  -1   0   1    0.00    0.10
  -1   0   1    0.00    0.10
   1   0   1    0.10    0.10
  -1   0  -1    0.10    0.20
  -1   0  -1    0.60    0.20
   1   0   1    0.30    0.30
  -1   0  -1    0.00    0.10
   1   0   1    0.00    0.20
   2   0   1    0.40    0.40
   2   0   1   -0.10    0.70
   2   0   1    0.00    0.40
  -2   0  -1    0.20    0.50
  -2   0  -1    0.00    0.70
  -2   0  -1    0.00    0.40
   2   0   1    0.50    0.40
  -2   0  -1    0.10    0.40
   3   0   1   23.70    1.50
   3   0   1   25.40    1.60
  -3   0  -1   18.60    2.50
  -4   0  -1   -0.80    0.70
  -4   0  -1   -1.00    0.70
   4   0   1    1.00    1.00
  -4   0  -1   -1.10    1.80
   4   0   1   -0.60    1.40
  -5   0  -1  373.56   21.40
   5   0   1  421.46   20.80
  -5   0  -1  382.26   20.60
  -5   0  -1  413.36   20.60
   5   0   1  419.06   20.70
   6   0   1    1.10    1.30
  -6   0  -1   -0.60    1.00
  -6   0  -1   -1.80    2.20
  -6   0  -1    0.70    0.90
   6   0   1   -0.90    1.80
  -7   0  -1 3036.20  160.48
  -7   0  -1 3040.30  158.48
   7   0   1 3162.58  159.28
  -7   0  -1 3113.99  158.38
   7   0   1 3156.88  158.88
  -8   0  -1   -0.40    1.10
   8   0   1   -0.60    2.00
   8   0   1    1.10    1.50
  -8   0  -1   -0.70    1.00
  -8   0  -1   -0.60    2.30
  -9   0  -1  765.62   38.70
   9   0   1  749.03   39.00
   9   0   1  825.52   38.90
  -9   0  -1  717.23   38.80
  -9   0  -1  733.23   39.50
  10   0   1    2.80    2.40
  10   0   1    4.30    1.90
 -10   0  -1    2.80    1.30
 -11   0  -1  712.83   36.80
  11   0   1  677.23   36.00
 -11   0  -1  684.33   35.70
  11   0   1  716.13   35.90
 -11   0  -1  693.03   35.70
 -12   0  -1    0.30    1.50
 -12   0  -1   -0.40    1.40
  12   0   1   -3.20    2.60
  12   0   1   -3.50    2.20
 -13   0  -1  556.74   27.60
 -13   0  -1  541.15   28.90
  13   0   1  532.35   28.00
  13   0   1  534.75   27.80
 -13   0  -1  509.55   27.50
 -14   0  -1   -0.20    1.50
  14   0   1    1.00    2.40
 -14   0  -1   -2.30    3.20
 -14   0  -1   -0.50    1.40
  14   0   1   -0.90    2.80
 -15   0  -1   54.29    4.00
 -15   0  -1   58.79    3.90
  15   0   1   56.49    5.10
  15   0   1   57.69    5.00
 -15   0  -1   58.29    7.70
  16   0   1   -2.80    3.00
 -16   0  -1    0.30    3.60
 -16   0  -1   -0.10    1.50
  16   0   1   -1.50    2.70
 -16   0  -1   -0.80    1.70
  17   0   1  182.98   10.90
 -17   0  -1  183.08   10.10
  17   0   1  181.98   10.70
 -17   0  -1  197.78   13.10
 -17   0  -1  173.38   10.00
 -18   0  -1    6.10    4.80
 -18   0  -1   -1.90    1.90
  18   0   1    0.40    3.30
 -18   0  -1   -2.10    1.80
  18   0   1   -3.20    3.60
 -19   0  -1   91.29    6.10
 -19   0  -1  103.09    6.30
  19   0   1  102.69    7.60
 -20   0  -1   -1.40    2.00
  20   0   1   -0.30    3.90
 -20   0  -1   10.10    6.30
 -20   0  -1   -1.80    2.30
  21   0   1   65.69    7.30
 -21   0  -1   92.09   11.60
  22   0   1   -3.60    4.60
 -22   0  -1   22.30    7.80
 -26  -1   1  173.58   16.20
 -26   1   1  155.68   15.40
 -25  -1   1  139.09   14.70
 -25   1   1  122.19   13.80
  22  -1  -1  125.69    9.00
 -22  -1   1  101.99    8.00
 -22  -1   1  112.39    7.50
  22   1  -1  133.69    9.20
 -21  -1   1   65.79    5.30
 -21  -1   1   60.09    5.10
  21  -1  -1   61.69    6.80
  21   1  -1   63.79    6.70
  20  -1  -1    5.20    4.00
 -20  -1   1    5.50    2.30
 -20  -1   1    2.80    2.50
  20  -1  -1    0.40    4.60
 -20  -1   1   16.20    6.30
 -20   1   1   15.00    6.60
 -20   1   1    3.80    2.20
  20   1  -1    7.70    4.20
 -19  -1   1    7.80    2.40
  19  -1  -1    6.10    4.40
  19  -1  -1    7.90    3.70
 -19  -1   1   15.40    5.70
 -19  -1   1    7.20    2.30
 -19   1   1   15.20    5.50
  19   1  -1    6.00    3.70
 -19   1   1    7.70    2.10
 -19   1   1    6.40    2.20
  18  -1  -1   -2.30    3.80
 -18  -1   1    0.50    2.10
  18  -1  -1    3.70    3.20
 -18  -1   1   -1.90    1.90
 -18  -1   1    7.60    4.90
 -18   1   1   -2.50    1.80
  18   1  -1    0.40    3.30
 -18   1   1   -3.00    1.90
 -18   1   1    3.20    4.50
  17  -1  -1   69.49    6.30
 -17  -1   1   72.99    5.00
 -17  -1   1   67.79    4.80
  17  -1  -1   70.29    5.70
 -17   1   1   71.19    4.70
  17   1  -1   60.09    5.90
 -17   1   1   61.59    4.60
  17   1  -1   70.19    5.90
 -17   1   1   82.09    8.50
 -16  -1   1   26.60    3.20
 -16  -1   1   27.80    3.40
 -16  -1   1   35.70    7.40
  16  -1  -1   28.10    4.20
  16  -1  -1   22.80    4.90
 -16   1   1   24.80    3.00
 -16   1   1   37.80    7.00
  16   1  -1   19.70    4.40
 -16   1   1   27.60    3.00
  16   1  -1   29.90    4.10
 -15  -1   1   29.90    3.10
  15  -1  -1   29.20    3.70
  15  -1  -1   28.20    4.70
 -15  -1   1   28.90    3.20
 -15  -1   1   25.10    4.20
 -15   1   1   28.70    6.50
 -15   1   1   27.60    2.80
  15   1  -1   29.30    3.90
 -15   1   1   27.30    3.00
  15   1  -1   24.10    4.20
  14  -1  -1   14.20    3.40
 -14  -1   1   13.50    2.00
 -14  -1   1   13.60    1.90
  14  -1  -1   10.40    2.50
 -14  -1   1    9.90    3.50
 -14   1   1   12.90    1.70
  14   1  -1   12.30    3.00
 -14   1   1    8.80    3.20
 -14   1   1   12.30    1.70
  14   1  -1   14.30    2.60
  13  -1  -1   37.10    4.60
 -13  -1   1   41.00    3.40
  13  -1  -1   40.40    4.00
 -13  -1   1   42.00    3.30
 -13  -1   1   27.00    7.00
  13   1  -1   36.20    4.20
 -13   1   1   28.30    4.00
 -13   1   1   38.40    3.20
 -13   1   1   39.00    3.00
  13   1  -1   37.20    3.90
 -12  -1   1    8.00    1.70
  12  -1  -1    7.70    3.20
 -12  -1   1   11.10    1.90
  12  -1  -1   12.00    2.40
 -12   1   1   12.80    1.60
  12   1  -1    7.50    2.40
 -12   1   1    9.00    1.50
  12   1  -1    9.80    2.70
 -11  -1   1    2.80    1.50
  11  -1  -1    1.80    2.90
  11  -1  -1    1.00    2.00
 -11  -1   1    1.40    1.60
 -11   1   1    3.40    1.40
  11   1  -1    0.60    2.10
 -11   1   1    2.20    1.40
  11   1  -1    3.90    2.50
  10  -1  -1   28.60    3.10
 -10  -1   1   19.60    2.70
 -10  -1   1   15.00    3.30
  10  -1  -1   18.90    4.10
 -10  -1   1   23.10    2.60
 -10   1   1   24.30    2.30
  10   1  -1   20.60    3.00
 -10   1   1   23.20    2.40
  10   1  -1   19.20    3.30
  -9  -1   1  248.18   12.50
  -9  -1   1  266.87   13.70
   9  -1  -1  239.48   12.60
  -9  -1   1  223.28   12.50
   9  -1  -1  226.88   13.00
   9   1  -1  238.48   12.70
  -9   1   1  228.28   12.40
  -9   1   1  255.77   12.40
   9   1  -1  227.58   12.60
  -9   1   1  231.58   13.40
   8  -1  -1   26.80    3.70
   8  -1  -1   31.80    2.70
  -8  -1   1   25.80    2.50
  -8  -1   1   24.90    2.50
  -8   1   1   22.40    4.30
  -8   1   1   25.20    2.30
   8   1  -1   27.70    3.00
   8   1  -1   30.90    2.90
  -8   1   1   27.20    2.20
  -7  -1   1  283.17   14.40
  -7  -1   1  271.77   14.40
   7  -1  -1  277.77   14.40
  -7  -1   1  261.47   15.10
   7  -1  -1  273.67   14.80
   7   1  -1  273.47   14.50
   7   1  -1  285.07   14.50
  -7   1   1  263.97   15.00
  -7   1   1  299.97   14.30
  -7   1   1  286.97   14.30
   6  -1  -1  355.46   18.40
   6  -1  -1  353.06   18.60
  -6  -1   1  361.56   18.40
  -6  -1   1  349.57   18.30
  -6   1   1  329.57   18.80
  -6   1   1  368.06   18.30
   6   1  -1  361.56   18.40
  -6   1   1  381.66   18.30
   6   1  -1  347.37   18.40
  -5  -1   1 1903.31   98.59
  -5  -1   1 1947.21   98.79
   5  -1  -1 1983.90   98.79
  -5  -1   1 1660.23  106.89
   5  -1  -1 1889.91  113.89
  -5   1   1 1833.92  100.09
  -5   1   1 2053.69   99.09
   5   1  -1 1974.50   98.99
  -5   1   1 2039.80   98.49
   5   1  -1 1984.00   98.99
  -4  -1   1  163.78   10.00
  -4  -1   1  185.98   10.00
   4  -1  -1  208.58   10.00
   4  -1  -1  193.98   10.30
   4   1  -1  211.08   10.10
  -4   1   1  214.78    9.90
  -4   1   1  169.28   10.00
   4   1  -1  198.88   10.10
  -3  -1   1  234.18   11.90
   3  -1  -1  236.68   11.90
  -3  -1   1  253.97   12.10
  -3  -1   1  231.88   11.90
   3  -1  -1  229.28   12.10
   3   1  -1  225.68   12.00
   3   1  -1  225.58   12.00
  -3   1   1  220.48   12.20
  -3   1   1  233.98   11.90
  -3   1   1  231.68   11.90
  -2  -1   1  208.88   10.90
   2  -1  -1  209.38   11.00
  -2  -1   1  230.78   10.90
   2  -1  -1  222.08   10.80
  -2  -1   1  218.18   10.90
  -2  -1   1  208.88   10.80
   2   1  -1  216.38   10.90
  -2   1   1  196.88   10.80
   2   1  -1  208.08   10.90
  -2   1   1  197.48   11.10
   1   1  -1    0.50    0.40
  -1   1   1    0.20    0.20
  -1   1   1    0.00    0.20
   1   1  -1    0.10    0.30
   0  -1   1    0.00    0.10
   0  -1   1   -0.10    0.10
   0  -1  -1   -0.10    0.20
   0   1  -1    0.00    0.20
   0   1   1    0.20    0.10
   0   1   1    0.00    0.20
   0   1   1    0.10    0.20
   0   1  -1    0.30    0.20
   0   1  -1    0.00    0.20
   0   1   1    0.10    0.30
   0   1  -1    0.10    0.40
   0   1  -1    0.00    0.20
  -1   1  -1   61.69    3.30
  -2  -1  -1  213.98    9.90
   2  -1   1  182.68    9.60
  -2   1  -1  201.28    9.60
   2   1   1  175.28    9.60
  -2   1  -1  178.68    9.80
   2   1   1  176.18    9.60
  -2   1  -1  177.88    9.90
   3  -1   1   54.99    3.20
   3  -1   1   63.99    3.20
   3  -1   1   52.09    3.40
  -3  -1  -1   57.49    3.90
   3   1   1   72.59    3.40
  -3   1  -1   70.49    3.20
  -3   1  -1   66.29    4.00
   3   1   1   68.09    3.40
   3   1   1   62.89    3.30
  -3   1  -1   56.69    3.40
  -3   1  -1   62.09    3.20
  -3   1  -1   53.29    4.00
   4  -1   1    2.60    1.10
  -4  -1  -1    5.40    1.60
  -4   1  -1    0.70    1.90
  -4   1  -1    4.30    1.10
   4   1   1    2.80    1.10
   4   1   1    1.70    1.00
  -4   1  -1    0.90    0.60
   4   1   1    0.50    1.00
  -4   1  -1    2.80    0.60
   5  -1   1 1249.88   63.59
   5  -1   1 1171.18   63.89
  -5  -1  -1 1322.37   73.79
   5   1   1 1193.88   63.39
  -5   1  -1 1247.08   63.19
  -5   1  -1 1232.08   64.99
  -5   1  -1 1275.87   63.19
   5   1   1 1251.47   63.19
   5   1   1 1197.58   63.59
   6  -1   1    9.50    1.50
  -6  -1  -1    8.70    1.30
   6  -1   1    9.20    2.30
   6   1   1   10.60    1.50
   6   1   1    8.60    1.60
  -6   1  -1   11.30    1.40
  -6   1  -1    6.80    1.00
  -7  -1  -1   28.10    2.60
   7  -1   1   30.70    3.70
  -7  -1  -1   33.60    2.50
   7  -1   1   34.20    2.70
  -7   1  -1   31.40    2.30
  -7   1  -1   35.90    2.30
   7   1   1   33.80    2.70
   7   1   1   30.40    2.80
   8  -1   1  497.45   25.50
   8  -1   1  523.85   25.20
  -8  -1  -1  427.76   25.80
  -8  -1  -1  495.35   25.10
  -8  -1  -1  469.85   25.10
   8   1   1  518.85   25.20
  -8   1  -1  467.45   25.80
   8   1   1  491.95   25.20
  -8   1  -1  509.75   25.00
  -8   1  -1  485.95   25.00
   9  -1   1   90.79    5.10
  -9  -1  -1   87.89    4.90
   9  -1   1   81.19    5.90
  -9  -1  -1   82.69    5.00
  -9   1  -1   82.09    4.80
   9   1   1   84.19    5.30
   9   1   1   94.79    5.20
  -9   1  -1   92.89    4.80
  -9   1  -1   70.19    6.60
 -10  -1  -1   27.80    2.80
  10  -1   1   25.40    3.30
  10  -1   1   22.30    4.00
 -10  -1  -1   26.70    2.70
  10   1   1   24.70    3.30
 -10   1  -1   29.40    2.40
  10   1   1   22.30    3.20
 -10   1  -1   26.40    2.30
 -11  -1  -1  143.99    7.90
  11  -1   1  146.29    8.20
 -11  -1  -1  131.39   10.60
 -11  -1  -1  148.69    7.90
  11  -1   1  143.49    8.80
 -11   1  -1  151.58    7.80
  11   1   1  145.29    8.20
  11   1   1  149.09    8.30
 -11   1  -1  148.49    7.70
 -11   1  -1  123.89    9.70
 -12  -1  -1  145.89   10.80
  12  -1   1  162.28    8.30
 -12  -1  -1  134.59    8.00
 -12  -1  -1  146.49    7.90
  12  -1   1  135.89    8.80
 -12   1  -1  123.29   10.00
  12   1   1  160.08    8.50
  12   1   1  143.29    8.40
 -12   1  -1  151.48    7.80
 -12   1  -1  139.19    7.80
 -13  -1  -1  171.88    8.70
 -13  -1  -1  148.39    8.60
  13  -1   1  156.78    9.50
 -13  -1  -1  173.78   11.40
  13  -1   1  159.18    9.10
 -13   1  -1  147.99    8.50
 -13   1  -1  155.88   10.80
  13   1   1  151.98    9.10
  13   1   1  153.28    9.10
 -13   1  -1  169.08    8.60
 -14  -1  -1  207.28   13.40
 -14  -1  -1  213.38   11.20
  14  -1   1  218.48   11.60
  14  -1   1  207.68   12.00
 -14  -1  -1  212.38   11.20
 -14   1  -1  194.38   13.10
 -14   1  -1  205.88   11.10
  14   1   1  216.68   11.70
  14   1   1  210.48   11.60
 -14   1  -1  201.28   11.00
 -15  -1  -1   22.00    2.90
 -15  -1  -1   32.40    7.20
  15  -1   1   20.60    3.00
  15  -1   1   26.00    4.60
 -15  -1  -1   29.20    3.10
 -15   1  -1   24.70    2.80
  15   1   1   26.40    3.80
  15   1   1   22.20    4.00
 -15   1  -1   19.70    2.70
 -15   1  -1   29.00    6.80
 -16  -1  -1    9.80    2.00
  16  -1   1   11.50    2.90
 -16  -1  -1   11.00    4.10
  16  -1   1    9.50    3.60
 -16  -1  -1    7.70    1.80
 -16   1  -1    8.90    1.70
 -16   1  -1    9.50    3.80
  16   1   1    4.40    3.10
 -16   1  -1    8.40    1.60
  16   1   1    8.80    2.90
  17  -1   1    2.10    2.80
 -17  -1  -1    5.70    4.40
  17  -1   1    0.10    3.60
 -17  -1  -1    2.00    1.90
 -17  -1  -1    0.10    1.80
 -17   1  -1   -0.20    1.60
  17   1   1    1.80    2.90
 -17   1  -1    5.30    4.00
 -17   1  -1   -1.00    1.70
  17   1   1   -4.70    3.20
 -18  -1  -1    9.00    5.10
 -18  -1  -1   -2.00    1.80
  18  -1   1   -2.30    3.80
  18  -1   1   -1.40    3.20
 -18  -1  -1   -3.80    2.00
 -18   1  -1   -3.00    1.70
 -18   1  -1    7.40    4.70
 -18   1  -1   -2.80    1.80
  18   1   1   -1.20    3.10
 -19  -1  -1   16.30    6.00
  19  -1   1    7.90    3.50
  19  -1   1    5.10    4.30
 -19  -1  -1    6.70    2.40
 -19  -1  -1    6.10    2.20
 -19   1  -1   13.40    5.50
  19   1   1    7.00    3.80
 -19   1  -1    3.70    2.00
 -19   1  -1    5.80    2.70
  20  -1   1    5.80    3.80
 -20  -1  -1   17.10    6.70
 -20  -1  -1    5.10    2.50
 -20  -1  -1    6.50    2.40
  20   1   1    6.40    4.00
  21  -1   1    0.00    4.30
 -21  -1  -1   -1.90    2.50
 -21  -1  -1   -1.70    2.30
 -21   1  -1   10.30    6.90
  21   1   1    0.30    4.20
 -22  -1  -1  103.09   11.80
  22  -1   1   64.49    7.70
 -22   1  -1   92.19   11.90
  22   1   1   75.69    8.00
 -25  -2   1  128.69   13.00
 -25   2   1  113.69   13.90
 -23  -2   1    6.30    2.80
  23  -2  -1   12.40    4.70
 -23  -2   1    6.90    3.60
  23   2  -1   17.40    5.10
 -22  -2   1   -2.20    2.50
 -22  -2   1   -3.90    2.80
  22  -2  -1   -1.20    4.40
  22   2  -1    1.70    4.80
 -21  -2   1   43.70    4.80
 -21  -2   1   53.69    5.00
  21  -2  -1   50.69    6.40
  21  -2  -1   42.00    7.10
  21   2  -1   46.90    6.20
  20  -2  -1   -6.30    4.70
 -20  -2   1   -3.00    2.60
  20  -2  -1    1.90    3.80
 -20  -2   1   11.50    6.30
 -20  -2   1   -1.20    2.50
  20   2  -1    3.70    4.00
 -19  -2   1    5.30    2.40
  19  -2  -1    6.20    4.70
 -19  -2   1   15.60    6.00
  19  -2  -1    6.90    3.60
 -19  -2   1    9.80    2.60
  19   2  -1   10.00    3.70
 -19   2   1   14.00    5.70
 -19   2   1    6.30    2.50
 -18  -2   1   56.39    4.70
 -18  -2   1   58.19    4.90
  18  -2  -1   59.89    5.60
 -18  -2   1   68.39    9.60
  18  -2  -1   53.49    6.70
 -18   2   1   56.39    4.20
  18   2  -1   57.49    5.70
 -18   2   1   60.39    4.10
 -18   2   1   75.59    9.50
 -17  -2   1    1.10    2.10
 -17  -2   1    2.30    1.90
  17  -2  -1   -1.30    3.90
  17  -2  -1    2.20    2.80
 -17  -2   1    3.80    4.40
  17   2  -1    3.10    3.00
 -17   2   1   -0.60    1.50
 -17   2   1    5.20    4.00
 -17   2   1    2.20    1.70
 -16  -2   1    8.00    4.10
 -16  -2   1    6.10    1.90
  16  -2  -1    5.50    2.70
  16  -2  -1    5.80    3.70
 -16  -2   1    2.90    2.00
 -16   2   1    3.10    1.60
 -16   2   1    5.60    1.50
  16   2  -1    5.10    2.80
 -16   2   1    7.20    3.60
 -15  -2   1  140.19   10.50
 -15  -2   1  123.79    7.30
  15  -2  -1  124.69    8.40
  15  -2  -1  139.19    7.70
 -15  -2   1  131.99    7.20
 -15   2   1  120.69    6.90
  15   2  -1  117.29    7.70
  15   2  -1  107.69    7.80
 -15   2   1  120.99    9.80
 -14  -2   1    4.50    3.90
 -14  -2   1    5.70    1.80
 -14  -2   1    6.70    1.90
  14  -2  -1    5.10    2.40
  14  -2  -1    6.00    3.50
 -14   2   1    3.10    3.00
 -14   2   1    6.00    1.40
  14   2  -1    3.90    2.50
  14   2  -1    4.10    2.70
 -14   2   1    6.00    1.50
  13  -2  -1    8.50    3.40
 -13  -2   1   11.40    3.90
  13  -2  -1    8.60    2.30
 -13  -2   1    9.20    1.90
 -13  -2   1    7.00    1.80
 -13   2   1    7.30    1.50
  13   2  -1    8.90    2.70
 -13   2   1    5.70    1.40
 -13   2   1    1.90    3.00
  13   2  -1    6.50    2.40
 -12  -2   1    1.50    1.80
 -12  -2   1    0.20    1.60
  12  -2  -1    0.20    3.20
 -12  -2   1   -3.50    3.80
  12  -2  -1    1.40    2.10
  12   2  -1    2.50    2.50
 -12   2   1    0.60    1.30
 -12   2   1   -0.30    1.40
  12   2  -1   -2.40    2.20
 -11  -2   1    1.40    1.60
  11  -2  -1    1.00    2.00
  11  -2  -1    1.70    3.10
 -11  -2   1    2.00    1.70
  11   2  -1    5.60    2.40
 -11   2   1    1.20    1.30
 -11   2   1    0.30    1.30
  11   2  -1   -3.80    2.10
 -10  -2   1   17.80    2.00
  10  -2  -1   14.80    2.10
 -10  -2   1   14.90    1.80
  10  -2  -1   15.90    3.20
 -10   2   1   15.50    1.60
  10   2  -1   21.30    3.10
 -10   2   1   18.80    2.20
  10   2  -1   10.20    2.30
  -9  -2   1   38.90    3.00
   9  -2  -1   32.80    2.90
   9  -2  -1   33.30    4.20
  -9  -2   1   30.90    2.80
  -9   2   1   30.00    2.40
   9   2  -1   31.00    3.20
  -9   2   1   39.60    2.50
   9   2  -1   36.60    3.20
  -9   2   1   30.20    4.90
  -8  -2   1  107.29    6.80
   8  -2  -1   95.39    6.50
   8  -2  -1  103.19    5.60
  -8  -2   1   94.69    5.60
  -8  -2   1   96.29    5.60
   8   2  -1   98.99    5.80
   8   2  -1   99.99    5.80
  -8   2   1   90.19    6.90
  -8   2   1  101.59    5.40
  -8   2   1   98.89    5.30
  -7  -2   1  573.54   28.80
   7  -2  -1  563.74   28.80
  -7  -2   1  568.94   28.50
   7  -2  -1  586.14   28.50
  -7  -2   1  553.74   28.40
   7   2  -1  554.64   28.50
   7   2  -1  512.85   28.40
  -7   2   1  518.35   29.00
  -7   2   1  573.14   28.30
  -7   2   1  542.05   28.30
   6  -2  -1    2.20    2.20
  -6  -2   1    0.70    1.20
  -6  -2   1    4.20    1.90
   6  -2  -1    2.50    1.20
  -6  -2   1    1.40    1.20
  -6   2   1    0.60    0.90
  -6   2   1    0.10    1.80
   6   2  -1    5.50    1.60
   6   2  -1    1.20    1.40
  -6   2   1    2.30    0.80
  -5  -2   1  123.49    6.70
  -5  -2   1  123.09    6.70
   5  -2  -1  126.69    7.40
   5  -2  -1  135.49    6.70
  -5   2   1  124.09    6.50
   5   2  -1  122.19    6.80
  -5   2   1  113.29    7.50
   5   2  -1  125.39    6.70
   4  -2  -1 2025.90  101.79
  -4  -2   1 1997.80  101.29
  -4  -2   1 1960.40  104.39
  -4  -2   1 1869.11  107.49
   4   2  -1 2020.40  100.79
  -4   2   1 1919.41  102.29
  -4   2   1 1962.80  100.19
   4   2  -1 1955.20  100.59
  -3  -2   1   41.30    2.70
  -3  -2   1   38.80    2.50
   3  -2  -1   38.00    3.40
   3   2  -1   41.10    2.60
  -3   2   1   45.10    2.30
   2  -2  -1   75.89    4.10
   2  -2  -1   74.99    4.60
   2   2  -1   79.99    4.20
   2   2  -1   71.59    4.40
  -2   2   1   85.89    4.40
  -2   2   1   80.89    4.10
   1  -2  -1   21.70    1.20
   1  -2  -1   20.20    1.90
   1   2  -1   17.60    1.40
   1   2  -1   18.40    1.30
   1   2  -1   18.70    1.80
   1   2  -1   19.80    1.50
  -1   2   1   17.50    1.60
  -1   2   1   18.10    1.30
   0   2   1  196.38   10.40
   0   2   1  196.68   10.20
   0   2  -1  200.78   10.30
   0   2   1  202.28   10.30
   0   2  -1  204.88   10.30
   0   2  -1  191.38   10.50
   0   2  -1  205.78   10.20
   1  -2   1   26.50    1.50
   1  -2   1   21.10    1.60
   1   2   1   21.20    1.90
  -1   2  -1   27.10    1.70
  -1   2  -1   26.10    1.40
   1   2   1   26.00    1.60
   1   2   1   22.40    1.60
  -1   2  -1   20.00    2.40
  -2  -2  -1  911.91   48.90
  -2  -2  -1 1084.19   50.49
   2  -2   1  944.01   49.50
  -2   2  -1  921.11   49.99
   2   2   1  944.51   49.00
  -2   2  -1 1028.30   49.20
   2   2   1  916.81   49.10
  -2   2  -1  932.81   50.09
   2   2   1  922.41   49.00
   3  -2   1  906.11   45.10
  -3  -2  -1  846.62   45.60
  -3   2  -1  844.12   45.00
   3   2   1  950.30   49.40
   3   2   1  891.61   45.20
  -3   2  -1  809.32   46.00
  -3   2  -1  906.91   46.10
   4  -2   1 1451.15   89.89
  -4  -2  -1 1601.64  100.49
  -4   2  -1 1779.12   85.89
  -4   2  -1 1794.72   87.19
   4   2   1 1784.02   89.69
  -4   2  -1 1613.94   87.39
  -5  -2  -1 3573.44  163.78
   5  -2   1 2673.83  168.98
   5   2   1 3124.39  162.28
  -5   2  -1 3112.09  166.28
  -5   2  -1 3416.26  162.18
  -5   2  -1 3051.99  163.68
  -5   2  -1 3233.48  164.08
  -5   2  -1 3283.97  163.58
   5   2   1 2957.60  164.08
   5   2   1 3248.07  162.08
   6  -2   1  146.39    8.10
   6  -2   1  159.98    8.70
   6   2   1  143.99    8.10
   6   2   1  140.99    8.00
  -6   2  -1  151.78    7.80
   6   2   1  138.89    7.90
  -6   2  -1  170.88    8.90
   7  -2   1  837.52   39.80
   7  -2   1  794.82   40.10
  -7  -2  -1  748.73   40.30
  -7   2  -1  828.22   39.60
   7   2   1  693.13   39.60
  -7   2  -1  802.22   40.40
  -7   2  -1  725.33   40.60
   7   2   1  784.12   39.80
   8  -2   1   12.60    1.70
  -8  -2  -1    9.90    1.50
   8  -2   1   12.10    2.90
  -8  -2  -1    9.40    2.50
  -8  -2  -1   11.90    1.60
  -8   2  -1    7.40    2.30
  -8   2  -1   14.70    1.50
   8   2   1   14.20    2.10
   8   2   1   16.30    2.60
  -8   2  -1   11.40    1.60
  -9  -2  -1   14.00    1.70
  -9  -2  -1   17.50    2.30
   9  -2   1   16.60    3.20
   9  -2   1   18.00    2.80
  -9   2  -1   15.20    1.90
   9   2   1   18.00    2.50
  -9   2  -1   20.30    1.80
   9   2   1   17.80    2.80
  10  -2   1  159.98    9.80
  10  -2   1  169.28    9.00
 -10  -2  -1  154.98    8.90
 -10  -2  -1  158.08    8.80
 -10   2  -1  162.68    8.60
  10   2   1  167.88    8.90
 -10   2  -1  165.48    8.60
  10   2   1  165.08    9.10
  11  -2   1  297.17   14.60
 -11  -2  -1  269.47   14.50
  11  -2   1  274.27   15.20
 -11  -2  -1  278.77   14.40
 -11   2  -1  283.37   14.20
  11   2   1  278.77   14.60
  11   2   1  278.87   14.50
 -11   2  -1  275.07   14.20
 -11   2  -1  228.88   15.60
 -12  -2  -1   -0.90    4.90
 -12  -2  -1    8.00    1.80
  12  -2   1    7.30    3.30
 -12  -2  -1    5.20    1.70
  12  -2   1    5.60    2.30
  12   2   1    2.30    2.30
 -12   2  -1    7.60    1.30
 -12   2  -1    4.80    1.30
  12   2   1    7.40    2.20
 -13  -2  -1  415.76   22.70
  13  -2   1  407.86   21.70
 -13  -2  -1  401.76   21.00
 -13  -2  -1  407.26   21.00
  13  -2   1  422.46   21.20
 -13   2  -1  400.36   20.80
 -13   2  -1  389.66   20.80
  13   2   1  412.86   21.30
  13   2   1  412.66   21.20
 -13   2  -1  374.86   22.30
  14  -2   1   29.50    5.00
 -14  -2  -1   28.20    5.00
 -14  -2  -1   29.50    3.20
 -14  -2  -1   30.40    3.10
  14  -2   1   33.80    3.90
 -14   2  -1   26.40    2.50
  14   2   1   19.40    3.60
 -14   2  -1   28.30    6.10
 -14   2  -1   23.90    2.70
  14   2   1   33.70    4.20
 -15  -2  -1  150.68   11.30
 -15  -2  -1  140.29    7.80
 -15  -2  -1  136.29    7.70
  15  -2   1  134.89    8.00
  15  -2   1  137.39    8.90
  15   2   1  139.39    8.30
 -15   2  -1  123.69    7.40
 -15   2  -1  138.19   10.40
  15   2   1  126.59    8.00
 -15   2  -1  133.79    7.40
 -16  -2  -1   -0.80    1.70
 -16  -2  -1   -2.50    1.90
  16  -2   1   -1.70    2.60
 -16  -2  -1    0.70    4.20
  16  -2   1   -2.40    3.60
  16   2   1   -1.90    2.80
 -16   2  -1    1.80    3.40
 -16   2  -1   -2.30    1.50
 -16   2  -1   -0.10    1.40
 -17  -2  -1   20.30    5.00
 -17  -2  -1   14.00    2.20
  17  -2   1   11.70    3.10
 -17  -2  -1   13.80    2.40
  17  -2   1   15.40    4.20
  17   2   1   12.00    3.20
 -17   2  -1   11.10    1.80
 -17   2  -1   15.90    4.10
 -17   2  -1    9.60    1.80
  18  -2   1   54.99    6.50
  18  -2   1   51.39    5.50
 -18  -2  -1   50.39    4.40
 -18  -2  -1   55.19    4.60
 -18   2  -1   45.10    4.40
  18   2   1   51.19    5.50
 -18   2  -1   70.29    9.40
 -19  -2  -1   36.20    4.30
  19  -2   1   41.80    5.50
 -19  -2  -1   34.20    4.20
  19  -2   1   36.00    6.40
 -19  -2  -1   44.50   11.10
 -19   2  -1   52.39    9.70
  19   2   1   41.90    6.00
  20  -2   1    1.40    4.80
 -20  -2  -1   18.90    7.00
 -20  -2  -1    2.50    2.60
  20  -2   1    1.00    3.70
 -20  -2  -1    1.50    2.30
  20   2   1    6.50    4.10
 -21  -2  -1   48.00    4.80
 -21  -2  -1   50.59    5.10
  21  -2   1   50.59    6.40
  21   2   1   50.49    6.40
 -22  -2  -1   47.90    5.10
  22  -2   1   46.10    6.20
 -22  -2  -1   43.20    4.80
  22   2   1   55.39    7.10
 -27  -3   1  275.37   19.20
 -27   3   1  245.38   20.50
  24  -3  -1   14.90    5.10
 -24  -3   1    5.30    4.40
  24   3  -1   20.10    5.40
 -23  -3   1   31.00    3.90
  23  -3  -1   38.60    6.40
 -23  -3   1   26.10    3.60
  23   3  -1   39.50    5.80
  22  -3  -1    6.60    4.30
  22   3  -1    8.00    5.00
 -21  -3   1   61.39    6.20
  21  -3  -1   78.89    7.00
 -21  -3   1   71.59    6.00
  21  -3  -1   62.69    8.30
 -21   3   1   95.29   12.00
  21   3  -1   82.59    7.60
  20  -3  -1   -4.10    3.60
 -20  -3   1   -1.80    2.80
 -20  -3   1    8.20    6.40
  20  -3  -1   -6.70    4.90
 -20  -3   1   -2.00    2.50
 -20   3   1   11.30    6.70
  20   3  -1   -1.30    4.20
 -19  -3   1    5.40    2.50
  19  -3  -1    3.60    4.80
  19  -3  -1    0.60    3.50
 -19  -3   1    4.30    2.70
 -19  -3   1   13.90    5.90
  19   3  -1    9.20    3.90
 -19   3   1   14.90    5.80
  18  -3  -1   -4.30    3.20
 -18  -3   1    0.50    2.40
 -18  -3   1    6.30    5.10
 -18  -3   1    1.00    2.20
  18  -3  -1   -0.80    4.60
  18   3  -1    0.70    3.40
 -18   3   1    7.50    4.80
  17  -3  -1   97.69    6.70
 -17  -3   1   86.99    6.30
 -17  -3   1   99.89    9.90
  17  -3  -1   89.89    8.10
 -17  -3   1   92.89    6.20
 -17   3   1   97.09    5.40
 -17   3   1  100.59   10.20
  17   3  -1   93.49    7.00
 -16  -3   1    8.40    2.20
  16  -3  -1    9.50    2.80
  16  -3  -1    9.50    4.10
 -16  -3   1    9.50    2.30
 -16  -3   1   13.40    4.80
 -16   3   1    9.80    3.80
  16   3  -1    7.40    2.70
 -16   3   1    6.50    1.50
  16   3  -1    8.90    3.00
 -16   3   1    9.80    1.50
  15  -3  -1   33.10    4.00
 -15  -3   1   30.90    3.80
 -15  -3   1   33.70    5.20
 -15  -3   1   36.60    3.70
  15  -3  -1   29.90    5.80
 -15   3   1   34.60    7.00
  15   3  -1   33.70    4.10
 -15   3   1   34.00    2.60
  15   3  -1   29.10    3.70
 -15   3   1   24.60    2.80
 -14  -3   1   69.99    8.70
 -14  -3   1   75.79    5.00
 -14  -3   1   76.99    5.10
  14  -3  -1   73.69    5.00
  14  -3  -1   72.69    6.60
 -14   3   1   70.89    7.60
 -14   3   1   69.39    4.30
  14   3  -1   68.79    5.00
 -14   3   1   68.39    4.20
  14   3  -1   70.39    5.30
 -13  -3   1  146.39   11.30
 -13  -3   1  154.58    8.50
  13  -3  -1  153.48    9.60
 -13  -3   1  160.08    8.40
  13  -3  -1  157.88    8.60
  13   3  -1  158.78    8.80
 -13   3   1  141.79    7.90
  13   3  -1  148.09    8.60
 -13   3   1  136.69   10.40
 -13   3   1  141.69    8.00
 -11  -3   1   99.39    6.30
 -11  -3   1  109.19    6.20
  11  -3  -1  108.99    7.70
  11  -3  -1  114.79    6.40
 -11   3   1   91.19    5.90
  11   3  -1  111.59    6.50
  11   3  -1  107.69    6.70
 -11   3   1  107.29    5.80
  10  -3  -1   45.40    5.20
 -10  -3   1   40.70    3.60
 -10  -3   1   40.20    3.40
  10  -3  -1   42.20    3.50
 -10   3   1   36.60    2.60
 -10   3   1   37.00    2.80
  10   3  -1   37.50    3.80
   9  -3  -1  115.89    7.70
  -9  -3   1  110.59    8.10
  -9  -3   1  112.09    6.60
  -9  -3   1  119.69    6.60
   9  -3  -1  123.09    6.50
  -9   3   1  112.69    6.10
   9   3  -1  117.19    6.50
   9   3  -1  119.89    6.70
  -9   3   1  102.09    8.10
   8  -3  -1   10.10    1.60
  -8  -3   1   16.70    4.30
  -8  -3   1    7.80    1.50
  -8  -3   1    9.80    1.60
   8  -3  -1    9.80    2.90
  -8   3   1    5.60    2.40
  -8   3   1    9.10    1.00
   8   3  -1   10.50    2.30
   8   3  -1    9.90    1.80
  -7  -3   1  428.76   22.50
  -7  -3   1  467.35   22.90
   7  -3  -1  435.46   23.00
  -7  -3   1  431.76   22.40
   7  -3  -1  467.05   22.50
   7   3  -1  432.56   22.40
  -7   3   1  408.06   22.30
  -7   3   1  423.86   23.20
   7   3  -1  428.66   22.50
   6  -3  -1   50.09    3.40
  -6  -3   1   44.20    3.30
   6  -3  -1   51.59    4.50
  -6  -3   1   58.69    3.50
   6   3  -1   46.70    3.20
  -6   3   1   44.90    2.80
   6   3  -1   41.90    3.40
  -6   3   1   53.89    4.90
  -5  -3   1  254.07   13.40
  -5  -3   1  284.37   13.80
  -5  -3   1  259.67   13.50
   5  -3  -1  259.27   14.00
  -5   3   1  249.58   14.10
   5   3  -1  240.38   13.40
  -5   3   1  262.27   13.20
   5   3  -1  255.57   13.50
  -4  -3   1 1856.81   89.99
   4  -3  -1 1829.92   89.09
   4  -3  -1 1732.43   90.39
   4   3  -1 1674.63   89.39
  -4   3   1 1735.83   89.09
  -4   3   1 1705.73   89.69
   4   3  -1 1643.34   89.19
   3  -3  -1 3759.02  189.98
   3  -3  -1 3800.12  191.88
  -3  -3   1 3943.71  198.48
  -3   3   1 3610.44  191.78
   3   3  -1 3356.76  199.68
   3   3  -1 3844.92  190.18
   3   3  -1 3602.94  190.58
  -3   3   1 3851.41  190.88
   2  -3  -1  134.19    6.40
  -2  -3   1  119.59    6.70
  -2   3   1  116.09    6.30
   2   3  -1  125.49    6.50
  -2   3   1  109.29    6.60
   2   3  -1  126.39    6.90
   2   3  -1  114.99    6.40
   1   3  -1   12.40    1.60
  -1   3   1   15.50    1.70
   1   3  -1   11.40    1.80
  -1   3   1   13.70    2.90
  -1   3   1   12.40    1.50
  -1   3   1   12.20    1.80
   1   3  -1   14.10    2.10
  -1   3   1    9.80    1.40
   1   3  -1   12.70    1.50
   0   3   1  124.19    6.80
   0   3   1  125.99    7.30
   0   3  -1  129.69    6.90
   0   3   1  145.89    6.80
   0   3  -1  129.19    6.70
   0   3  -1  128.69    6.80
   0   3   1  132.59    6.90
   0   3   1  127.09    6.80
   0   3  -1  117.59    7.30
   1  -3   1    6.00    1.00
  -1   3  -1    5.90    1.00
   1   3   1    6.30    1.70
  -1   3  -1    7.70    0.90
   1   3   1   10.80    1.60
   1   3   1    6.50    1.10
  -1   3  -1    5.40    2.30
   1   3   1    7.90    1.10
  -2  -3  -1 2711.13  159.48
   2  -3   1 3038.70  146.39
  -2   3  -1 2885.11  148.09
  -2   3  -1 2742.43  147.59
   2   3   1 2916.71  146.69
  -2   3  -1 2886.51  146.49
   2   3   1 2560.54  153.38
  -2   3  -1 2994.30  146.79
   2   3   1 2886.61  145.99
   2   3   1 2970.50  146.39
   3  -3   1    2.40    1.00
  -3  -3  -1    3.90    1.60
   3   3   1   -0.80    1.40
  -3   3  -1    0.90    0.60
  -3   3  -1   -1.00    2.40
  -3   3  -1   -1.50    1.50
   3   3   1   -0.90    1.10
   3   3   1    1.10    1.30
  -3   3  -1    0.00    1.30
  -4  -3  -1  668.93   38.10
   4  -3   1  777.02   38.30
  -4   3  -1  745.13   38.90
  -4   3  -1  832.82   38.40
   4   3   1  725.43   38.40
   4   3   1  748.23   38.10
   4   3   1  725.33   38.10
  -4   3  -1  750.52   39.40
   5  -3   1  401.06   21.00
  -5   3  -1  465.25   21.10
   5   3   1  393.96   21.10
  -5   3  -1  401.06   21.70
  -5   3  -1  411.96   21.70
   5   3   1  378.86   21.00
  -6  -3  -1   38.40    4.10
   6   3   1   35.90    2.90
   6   3   1   35.20    3.00
  -6   3  -1   35.90    4.50
   7  -3   1  334.47   17.90
  -7  -3  -1  374.76   18.50
   7  -3   1  355.46   18.40
   7   3   1  345.77   17.70
  -7   3  -1  341.57   18.60
   7   3   1  341.37   17.90
   7   3   1  342.97   17.90
  -7   3  -1  321.87   17.60
   8  -3   1  269.57   14.60
   8  -3   1  266.37   13.90
  -8   3  -1  274.87   13.60
   8   3   1  263.97   14.00
  -8   3  -1  264.57   14.90
   8   3   1  269.07   13.70
  -8   3  -1  247.18   13.60
   9  -3   1   10.20    2.00
  -9  -3  -1   10.30    1.80
   9  -3   1   10.70    3.30
  -9  -3  -1   14.10    1.70
   9   3   1   10.30    2.10
  -9   3  -1   14.30    1.60
  -9   3  -1    7.40    2.70
  -9   3  -1   11.10    1.10
  10  -3   1  107.79    6.30
 -10  -3  -1   99.99    6.10
 -10  -3  -1  112.59    8.90
  10  -3   1   93.49    7.40
 -10  -3  -1   94.89    6.20
 -10   3  -1  104.29    5.50
 -10   3  -1   96.39    5.60
  10   3   1  112.29    5.90
 -11  -3  -1  181.48    9.90
 -11  -3  -1  192.38   10.00
  11  -3   1  201.68   10.00
  11  -3   1  185.88   11.00
  11   3   1  193.08    9.80
 -11   3  -1  180.58    9.50
 -11   3  -1  182.58    9.50
  11   3   1  153.38   10.10
 -11   3  -1  161.48   11.60
  12  -3   1   21.90    3.50
 -12  -3  -1   25.50    3.10
  12  -3   1   25.60    5.30
 -12  -3  -1   33.20    3.30
  12   3   1   22.70    2.90
 -12   3  -1   20.20    2.00
 -12   3  -1   18.50    3.50
 -13  -3  -1  214.98   11.30
  13  -3   1  219.58   11.30
 -13  -3  -1  215.78   11.20
  13  -3   1  214.38   12.40
 -13   3  -1  209.08   10.80
  13   3   1  186.98   11.40
 -13   3  -1  194.28   13.00
 -13   3  -1  205.18   10.80
  13   3   1  202.18   11.20
 -14  -3  -1  137.99    8.10
  14  -3   1  147.69    8.30
  14  -3   1  155.18    9.50
 -14  -3  -1  153.98    8.20
  14   3   1  129.09    8.10
 -14   3  -1  144.09    7.60
 -14   3  -1  139.79   10.30
 -14   3  -1  132.39    7.60
 -15  -3  -1    1.80    1.80
  15  -3   1    0.20    3.70
  15  -3   1   -0.60    2.50
 -15  -3  -1   -4.60    5.20
 -15  -3  -1   -0.30    1.90
  15   3   1   -0.40    2.50
 -15   3  -1   -0.30    1.20
 -15   3  -1    0.80    1.20
 -15   3  -1    2.60    3.30
 -16  -3  -1   32.80    3.90
  16  -3   1   32.90    5.60
  16  -3   1   33.50    4.30
 -16  -3  -1   29.30    3.60
 -16  -3  -1   44.30    8.30
 -16   3  -1   32.20    2.60
 -16   3  -1   28.70    2.90
 -16   3  -1   42.00    7.70
  16   3   1   35.10    4.70
 -17  -3  -1   31.60    4.20
 -17  -3  -1   42.00    8.70
 -17  -3  -1   29.70    3.80
  17  -3   1   28.20    5.70
  17  -3   1   27.60    4.60
  17   3   1   32.10    4.70
 -17   3  -1   42.30    8.30
  18  -3   1   49.99    5.50
 -18  -3  -1   53.19    4.80
 -18  -3  -1   52.99    9.80
 -18  -3  -1   47.70    4.70
  18  -3   1   48.30    6.90
  18   3   1   50.99    5.60
 -18   3  -1   69.49    9.70
 -19  -3  -1   -2.60    2.40
  19  -3   1   -4.00    3.50
 -19  -3  -1   -0.20    2.60
 -19  -3  -1    6.60    6.20
  19  -3   1   -2.60    4.80
  19   3   1    0.50    3.60
 -19   3  -1    6.20    5.90
 -20  -3  -1   17.80    7.50
 -20  -3  -1   17.10    3.00
 -20  -3  -1   12.80    2.80
  20  -3   1   16.00    5.60
  20  -3   1   15.70    4.20
  20   3   1   22.90    4.50
 -20   3  -1   27.50    7.10
  21  -3   1   -6.40    4.10
 -21  -3  -1   -0.30    2.50
 -21  -3  -1   11.20    7.90
 -21  -3  -1   -1.70    2.80
  21  -3   1   -4.40    5.20
 -21   3  -1   17.60    7.40
  21   3   1    5.10    4.60
  22  -3   1    7.90    4.50
 -22  -3  -1    7.20    3.10
  22   3   1   17.40    5.00
 -28  -3  -1  328.57   21.90
  25  -4  -1   36.30    5.80
  25   4  -1   40.50    6.70
  23  -4  -1   44.10    6.40
 -23  -4   1   31.60    4.00
  23  -4  -1   33.60    7.30
 -23  -4   1   34.80    4.30
  23   4  -1   47.90    7.30
  22  -4  -1   -2.60    5.80
  22  -4  -1   -2.20    4.20
 -22   4   1   20.30    8.30
  22   4  -1    2.80    4.90
  21  -4  -1    4.40    4.10
  21  -4  -1    1.40    5.70
 -21  -4   1    2.90    3.20
 -21  -4   1   15.30    7.50
 -21  -4   1    2.90    2.90
  21   4  -1   10.60    4.60
 -21   4   1   27.40    8.00
  20  -4  -1    0.30    3.70
 -20  -4   1    1.10    2.80
  20  -4  -1   -3.20    5.40
 -20  -4   1    3.30    3.10
  20   4  -1    1.90    4.20
 -19  -4   1    9.40    6.30
 -19  -4   1    1.90    2.70
 -19  -4   1    1.90    3.00
  19  -4  -1    2.80    3.50
  19  -4  -1    0.60    5.40
  19   4  -1    7.70    4.00
 -19   4   1    9.50    6.10
  18  -4  -1   63.89    8.00
  18  -4  -1   57.79    5.80
 -18  -4   1   64.49    5.60
 -18  -4   1   62.59    5.40
 -18  -4   1   70.09   10.30
 -18   4   1   78.09   10.40
  18   4  -1   62.49    6.00
  17  -4  -1   -0.90    2.90
 -17  -4   1    1.10    2.30
 -17  -4   1    2.10    2.60
 -17  -4   1    9.20    5.30
  17  -4  -1   -0.90    4.60
 -17   4   1    4.90    4.30
  17   4  -1    0.70    3.10
 -16  -4   1    8.80    2.30
 -16  -4   1    9.80    2.50
 -16  -4   1    5.30    5.40
  16  -4  -1    9.20    2.70
  16  -4  -1    8.20    4.50
 -16   4   1   11.10    4.00
  16   4  -1    9.30    3.00
 -16   4   1   13.70    1.90
 -15  -4   1   27.20    2.80
 -15  -4   1   22.70    6.10
  15  -4  -1   22.20    3.80
 -15  -4   1   21.70    2.60
  15  -4  -1   26.10    4.80
  15   4  -1   24.40    4.10
 -15   4   1   29.30    7.40
  15   4  -1   25.70    3.40
 -15   4   1   27.30    2.20
 -14  -4   1    4.80    1.90
  14  -4  -1    7.80    2.40
  14  -4  -1   10.00    4.10
 -14  -4   1    6.40    2.10
  14   4  -1    7.40    2.20
 -14   4   1    7.40    1.20
 -14   4   1    4.10    3.30
  14   4  -1    6.50    2.60
  13  -4  -1   16.30    2.50
 -13  -4   1   21.30    3.30
  13  -4  -1   22.50    4.20
 -13  -4   1   19.40    2.40
 -13   4   1   16.90    3.70
  13   4  -1   19.10    2.90
  13   4  -1   17.30    3.10
 -13   4   1   14.30    1.80
 -12  -4   1   68.19    4.60
  12  -4  -1   67.79    6.20
 -12  -4   1   71.19    4.80
  12  -4  -1   65.49    4.70
  12   4  -1   65.19    4.50
 -12   4   1   58.69    3.70
 -12   4   1   58.89    7.30
  12   4  -1   63.09    5.00
 -11  -4   1  256.87   13.20
 -11  -4   1  255.67   13.10
  11  -4  -1  241.98   14.10
  11  -4  -1  263.17   13.10
  11   4  -1  234.38   12.90
 -11   4   1  226.18   12.60
 -11   4   1  235.38   14.70
  11   4  -1  243.98   13.30
 -10  -4   1   51.29    3.90
  10  -4  -1   51.39    4.00
 -10  -4   1   53.69    4.00
  10  -4  -1   53.99    5.90
  10   4  -1   49.80    4.20
 -10   4   1   42.40    6.60
  10   4  -1   44.70    3.70
 -10   4   1   46.50    2.90
   9  -4  -1   68.19    4.50
  -9  -4   1   77.29    4.60
   9  -4  -1   71.59    6.00
  -9  -4   1   64.69    4.40
  -9   4   1   75.59    6.90
  -9   4   1   57.89    3.70
   9   4  -1   58.59    4.60
   9   4  -1   60.29    4.30
   8  -4  -1   12.90    2.00
   8  -4  -1   11.90    3.40
  -8  -4   1   11.50    1.70
  -8  -4   1   13.50    1.90
  -8  -4   1    9.50    2.50
   8   4  -1   10.50    2.30
   8   4  -1   14.50    2.10
  -8   4   1   12.20    1.40
  -8   4   1   10.70    2.80
  -7  -4   1   63.79    5.20
   7  -4  -1   54.49    5.20
  -7  -4   1   51.39    4.00
   7  -4  -1   62.79    3.80
  -7  -4   1   57.39    3.90
   7   4  -1   54.49    3.80
  -7   4   1   62.69    3.30
   7   4  -1   60.09    4.10
  -7   4   1   51.19    5.40
  -6  -4   1 1747.03   90.59
  -6  -4   1 1810.72   91.39
   6  -4  -1 1609.14   94.39
   6  -4  -1 1781.42   91.39
   6   4  -1 1740.03   90.39
  -6   4   1 1927.21   90.29
   6   4  -1 1749.53   90.89
   5  -4  -1    1.10    2.60
  -5   4   1    1.70    1.60
  -5   4   1    2.00    0.90
   5   4  -1    0.80    1.50
   4  -4  -1  126.99    7.30
   4  -4  -1  116.69    6.20
   4   4  -1  119.59    6.70
  -4   4   1  110.99    6.80
   4   4  -1  110.09    6.40
   4   4  -1  113.79    6.40
  -4   4   1  113.89    6.10
  -3  -4   1  467.75   21.20
   3  -4  -1  399.76   20.80
  -3   4   1  401.26   21.00
   3   4  -1  386.76   21.10
   3   4  -1  392.36   20.90
   3   4  -1  394.16   20.80
  -3   4   1  394.26   20.70
   2  -4  -1  103.29    5.80
   2   4  -1  102.89    5.90
   2   4  -1   93.19    6.40
   2   4  -1  119.89    5.90
  -2   4   1  112.59    5.80
  -2   4   1  123.19    6.10
  -2   4   1   97.39    6.90
  -1   4   1  664.73   33.70
   1   4  -1  659.83   36.20
  -1   4   1  639.94   33.60
  -1   4   1  647.84   34.10
   1   4  -1  685.53   33.90
   1   4  -1  643.54   33.80
  -1   4   1  614.44   33.60
  -1   4   1  669.43   34.00
   1   4  -1  668.53   33.90
   0   4  -1   56.59    3.60
   0   4   1   63.19    3.70
   0   4  -1   57.09    3.30
   0   4  -1   51.69    4.60
   0   4  -1   51.89    3.50
   0   4   1   49.50    3.50
   0   4   1   60.09    3.50
   0   4   1   52.39    4.40
   0   4  -1   58.49    3.50
   0   4   1   53.99    3.40
   1   4   1  470.05   23.90
   1   4   1  436.16   23.80
   1   4   1  450.75   24.10
   1   4   1  477.55   23.80
  -1   4  -1  489.75   23.90
  -1   4  -1  427.46   24.30
  -1   4  -1  498.65   23.90
   1   4   1  508.45   24.20
  -1   4  -1  423.36   23.80
   2  -4   1 1594.24   78.39
  -2  -4  -1 1565.24   79.69
   2   4   1 1510.95   78.49
   2   4   1 1517.35   78.29
  -2   4  -1 1485.25   78.89
   2   4   1 1558.64   78.09
  -2   4  -1 1508.45   77.99
  -2   4  -1 1517.95   79.49
   2   4   1 1492.45   78.79
  -2   4  -1 1512.65   78.39
   3  -4   1    8.80    1.30
  -3  -4  -1    6.10    1.80
  -3   4  -1    9.70    3.10
  -3   4  -1    6.30    1.60
   3   4   1    7.10    1.30
   3   4   1    9.90    1.90
  -3   4  -1    3.90    1.50
   3   4   1    7.70    1.10
   3   4   1    5.40    1.50
  -3   4  -1    7.40    0.90
  -4   4  -1   19.80    3.30
  -4   4  -1    9.80    1.30
   4   4   1   14.20    2.10
   4   4   1   16.70    2.40
   4   4   1   13.10    1.80
   5  -4   1  445.66   22.50
  -5  -4  -1  496.25   22.90
  -5   4  -1  409.26   22.30
   5   4   1  424.16   22.40
  -5   4  -1  426.66   23.20
  -5   4  -1  431.76   23.20
   5   4   1  412.36   22.50
  -5   4  -1  474.75   22.60
   5   4   1  407.46   22.50
   6  -4   1    9.60    1.60
  -6  -4  -1   10.10    2.20
   6   4   1    7.20    1.80
  -6   4  -1   10.80    1.90
   6   4   1    6.40    1.70
  -6   4  -1    7.60    3.40
  -6   4  -1    7.20    2.30
   7  -4   1   73.69    4.70
   7   4   1   73.19    4.90
   7   4   1   76.59    4.80
  -7   4  -1   81.19    6.50
   8  -4   1   86.59    6.80
   8  -4   1  100.29    5.60
  -8  -4  -1  103.29    6.90
   8   4   1   87.99    5.50
   8   4   1   81.19    5.50
  -8   4  -1   80.79    7.20
   9  -4   1    1.80    3.40
   9  -4   1   -3.10    2.10
   9   4   1    0.40    2.00
  -9   4  -1   -2.60    2.60
  10  -4   1  402.46   21.40
 -10  -4  -1  388.86   20.50
  10  -4   1  419.46   20.60
 -10  -4  -1  443.46   21.70
 -10  -4  -1  402.16   20.50
 -10   4  -1  379.76   21.70
  10   4   1  384.26   20.60
  10   4   1  372.76   20.30
 -10   4  -1  354.36   20.10
 -11  -4  -1  363.66   19.40
  11  -4   1  402.96   19.50
  11  -4   1  381.76   20.40
 -11  -4  -1  403.66   20.60
 -11  -4  -1  379.36   19.50
 -11   4  -1  334.07   19.00
  11   4   1  355.06   19.20
 -11   4  -1  362.56   20.80
  11   4   1  364.76   19.60
  12  -4   1  154.18    8.40
 -12  -4  -1  148.79    8.30
  12  -4   1  153.48    9.70
 -12  -4  -1  149.99    8.20
 -12   4  -1  132.29   10.20
 -12   4  -1  136.79    7.60
  12   4   1  144.49    8.40
  12   4   1  144.59    7.90
 -13  -4  -1   27.80    3.30
  13  -4   1   26.70    3.70
 -13  -4  -1   30.00    3.50
  13  -4   1   27.10    5.50
  13   4   1   30.70    3.80
  13   4   1   31.30    2.90
 -13   4  -1   25.40    6.30
 -13   4  -1   28.40    2.10
 -14  -4  -1    1.60    2.10
 -14  -4  -1    3.20    1.90
  15  -4   1  120.99    8.70
  15  -4   1  117.39    7.10
 -15  -4  -1  117.49    7.10
 -15  -4  -1  111.79    7.00
 -15   4  -1  105.49    6.20
 -15   4  -1  123.89   10.00
  15   4   1  116.99    7.40
  16  -4   1   13.00    2.90
  16  -4   1   17.50    4.60
 -16  -4  -1   15.70    2.40
 -16  -4  -1   14.10    2.50
 -16   4  -1   15.60    4.10
  16   4   1   12.60    3.10
 -17  -4  -1   70.09    5.60
  17  -4   1   71.19    5.90
 -17  -4  -1   58.89    9.60
 -17  -4  -1   72.29    5.40
  17  -4   1   77.29    7.50
 -17   4  -1   84.49    9.60
  17   4   1   69.69    6.00
 -18  -4  -1  208.28   11.80
  18  -4   1  199.98   12.10
 -18  -4  -1  212.08   11.90
  18  -4   1  213.28   13.50
 -18   4  -1  219.48   15.40
  18   4   1  212.28   12.50
  19  -4   1  151.78   10.00
 -19  -4  -1  179.48   13.70
 -19  -4  -1  153.28    9.50
  19  -4   1  153.98   11.20
 -19  -4  -1  160.48    9.70
 -19   4  -1  180.08   13.90
  19   4   1  152.38   10.10
  20  -4   1   58.59    6.40
  20  -4   1   63.39    8.30
 -20  -4  -1   62.19    5.90
 -20  -4  -1   78.99   12.30
 -20  -4  -1   59.99    5.70
  20   4   1   64.99    6.90
 -20   4  -1   81.29   11.60
 -21  -4  -1   -3.80    3.00
 -21  -4  -1    0.00    2.90
  21  -4   1   -1.70    4.00
  21  -4   1   -1.20    5.70
 -21  -4  -1    6.60    7.40
  21   4   1    4.30    4.50
 -22  -4  -1   18.90    3.30
 -22  -4  -1   21.60    3.50
  22  -4   1   18.30    6.20
  22  -4   1   20.80    4.60
  22   4   1   26.80    5.20
 -23  -4  -1    9.40    3.10
  23  -4   1   10.30    4.60
 -23  -4  -1   12.00    3.40
  23   4   1   18.80    5.30
  24   4   1   13.30    5.50
  24   5  -1   13.60    5.60
  23   5  -1    6.00    5.30
  22  -5  -1    6.80    4.30
  22  -5  -1   -1.60    6.20
 -22  -5   1    4.40    3.20
 -22  -5   1    6.30    3.60
  22   5  -1   12.30    5.10
 -21  -5   1    0.30    3.30
  21  -5  -1    0.30    6.30
  21  -5  -1    1.60    4.00
 -21  -5   1   20.20    7.60
 -21  -5   1    0.80    3.10
  21   5  -1    6.00    4.70
  20  -5  -1   -1.80    3.60
 -20  -5   1    2.40    3.00
 -20  -5   1    5.80    7.00
 -20  -5   1    0.10    3.20
  20  -5  -1   -0.80    6.20
 -20   5   1   11.90    7.60
  20   5  -1    5.10    4.40
  19  -5  -1   53.39    8.30
 -19  -5   1   58.59    5.60
 -19  -5   1   49.50    5.70
  19  -5  -1   54.49    5.80
 -19  -5   1   66.59   11.00
 -19   5   1   65.29   11.30
  19   5  -1   63.29    6.80
 -18  -5   1    0.60    6.20
 -18  -5   1    4.00    2.90
 -18  -5   1    3.70    2.60
  18  -5  -1    0.40    5.40
  18  -5  -1    2.40    3.20
  18   5  -1    5.00    3.60
 -18   5   1    7.60    5.60
  17  -5  -1   19.70    3.30
  17  -5  -1   17.40    5.50
 -17  -5   1   19.00    7.00
 -17  -5   1   16.00    2.80
 -17  -5   1   18.10    3.00
 -17   5   1   17.80    5.20
  17   5  -1   16.00    3.50
  16  -5  -1  101.69    6.60
 -16  -5   1   91.19    6.60
 -16  -5   1  100.19    6.40
  16  -5  -1   97.79    8.70
  16   5  -1  101.79    7.20
 -16   5   1   97.89   10.30
 -15  -5   1   58.69    4.70
 -15  -5   1   63.09    4.90
  15  -5  -1   62.69    7.10
  15  -5  -1   58.19    4.80
  15   5  -1   59.89    5.20
 -15   5   1   69.89    8.80
 -15   5   1   51.89    3.50
 -14  -5   1   16.20    2.50
  14  -5  -1   15.20    2.60
 -14  -5   1   12.80    2.30
  14  -5  -1   15.60    4.40
 -14   5   1   17.70    1.70
  14   5  -1   15.30    2.80
 -14   5   1   12.90    3.90
 -13  -5   1   32.70    3.60
 -13  -5   1   22.90    4.30
 -13  -5   1   26.20    3.90
  13  -5  -1   30.10    5.50
  13  -5  -1   34.50    3.60
  13   5  -1   38.30    3.10
  13   5  -1   31.40    3.90
 -13   5   1   30.70    2.20
 -13   5   1   27.00    7.10
 -12  -5   1   56.59    4.50
 -12  -5   1   56.49    7.10
  12  -5  -1   54.89    6.30
 -12  -5   1   51.09    4.30
  12  -5  -1   46.40    4.20
 -12   5   1   41.90    3.10
  12   5  -1   49.90    4.50
 -12   5   1   56.99    7.40
  12   5  -1   56.39    3.90
 -11  -5   1    1.40    2.00
  11  -5  -1    1.40    3.80
 -11  -5   1   -0.90    1.80
  11  -5  -1   -3.20    2.00
 -11  -5   1    1.70    3.30
 -11   5   1   -1.00    3.00
  11   5  -1   -0.50    1.90
 -11   5   1   -0.50    1.00
  11   5  -1    0.10    2.20
  10  -5  -1  189.18   11.40
  10  -5  -1  193.68   10.10
 -10  -5   1  183.78   10.00
 -10  -5   1  182.48   10.10
 -10  -5   1  207.48   11.70
  10   5  -1  165.68    9.90
 -10   5   1  179.48    9.50
  10   5  -1  175.98   10.20
 -10   5   1  172.18   11.90
   9  -5  -1    4.10    2.50
  -9  -5   1    9.40    2.10
  -9  -5   1   10.90    2.00
   9  -5  -1   15.80    3.90
  -9   5   1    7.60    3.10
   9   5  -1    8.40    2.10
   9   5  -1   11.30    2.40
  -9   5   1   12.00    1.20
  -8  -5   1  304.37   16.40
  -8  -5   1  351.86   17.10
   8  -5  -1  291.97   16.20
   8  -5  -1  308.37   17.20
  -8  -5   1  318.07   16.30
   8   5  -1  303.87   16.40
   8   5  -1  290.97   16.30
  -8   5   1  323.87   16.00
   7  -5  -1   15.60    3.60
   7   5  -1   17.10    2.90
   7   5  -1   21.70    3.00
  -7   5   1   27.90    1.80
  -7   5   1   29.20    4.10
   6  -5  -1  398.26   19.70
  -6  -5   1  388.66   20.20
   6  -5  -1  372.56   20.40
   6   5  -1  369.96   19.80
  -6   5   1  391.06   20.10
  -6   5   1  379.86   19.50
   6   5  -1  371.06   19.90
   5  -5  -1   27.60    4.20
   5  -5  -1   25.20    2.30
  -5  -5   1   29.40    3.60
   5   5  -1   27.30    3.20
   5   5  -1   25.50    2.80
  -5   5   1   27.60    2.00
  -5   5   1   29.00    3.40
   5   5  -1   25.40    2.80
  -4  -5   1    2.40    1.60
   4  -5  -1   -2.50    1.10
  -4   5   1    1.00    1.50
   4   5  -1    1.00    2.20
   4   5  -1    0.30    1.50
  -4   5   1    1.10    1.00
   4   5  -1    0.30    1.50
  -3  -5   1  249.08   12.30
   3  -5  -1  237.08   11.80
  -3   5   1  213.18   11.70
   3   5  -1  229.08   12.30
   3   5  -1  223.08   12.00
  -3   5   1  214.88   12.10
   3   5  -1  220.58   11.90
   2  -5  -1   29.00    2.30
  -2   5   1   24.10    2.20
  -2   5   1   25.00    4.40
   2   5  -1   25.40    2.50
   2   5  -1   27.80    2.60
   2   5  -1   26.40    2.50
   2   5  -1   23.60    3.80
  -2   5   1   23.80    3.00
  -2   5   1   23.10    2.80
  -1   5   1  992.60   51.99
  -1   5   1 1016.80   51.99
   1   5  -1 1003.50   51.79
   1   5  -1  992.50   52.29
  -1   5   1  996.00   51.89
   1   5  -1 1038.10   52.29
  -1   5   1 1006.70   52.39
   1   5  -1 1013.80   54.19
   1   5  -1 1043.90   52.19
  -1   5   1 1006.60   51.99
   0   5   1  573.24   30.50
   0   5  -1  627.54   30.60
   0   5  -1  587.44   30.50
   0   5   1  565.54   30.90
   0   5  -1  559.24   30.90
   0   5   1  593.24   30.60
   0   5   1  646.14   30.60
   0   5   1  615.64   30.70
   0   5  -1  615.54   30.40
   0   5  -1  568.44   30.50
  -1   5  -1  412.26   21.30
  -1   5  -1  406.06   22.00
   1   5   1  420.46   21.40
   1   5   1  408.06   21.80
  -1   5  -1  412.16   21.40
   1   5   1  429.56   21.50
   1   5   1  414.76   21.40
  -1   5  -1  412.46   21.40
   1   5   1  414.76   21.30
  -1   5  -1  421.06   21.50
   2  -5   1   13.10    2.00
  -2  -5  -1   12.60    2.00
  -2   5  -1   12.60    1.70
   2   5   1   14.30    1.70
  -2   5  -1   15.10    3.20
  -2   5  -1   17.60    2.00
   2   5   1   16.20    2.00
   2   5   1   13.10    2.20
  -2   5  -1   15.40    1.60
   2   5   1   16.10    2.60
   3  -5   1   71.49    4.00
   3   5   1   62.89    4.00
   3   5   1   59.19    4.10
  -3   5  -1   67.59    5.60
  -3   5  -1   57.49    3.60
   3   5   1   65.79    4.70
  -3   5  -1   64.29    4.40
   4  -5   1  360.66   16.50
  -4  -5  -1  311.87   17.10
   4   5   1  304.27   16.60
   4   5   1  334.77   16.70
  -4   5  -1  334.57   17.40
   4   5   1  305.57   16.30
   4   5   1  313.37   16.60
  -4   5  -1  305.97   16.60
  -4   5  -1  300.97   16.30
  -4   5  -1  309.67   16.70
   5   5   1   11.10    1.70
   5   5   1   13.70    1.90
  -5   5  -1   11.40    3.40
  -5   5  -1   13.10    1.30
  -5   5  -1   21.50    2.90
  -5   5  -1   13.70    2.00
   5   5   1    8.80    1.90
   6  -5   1  300.97   15.30
  -6   5  -1  296.97   16.40
   6   5   1  286.77   15.40
  -6   5  -1  273.27   15.00
  -6   5  -1  333.77   15.50
   6   5   1  279.37   15.40
   6   5   1  282.97   15.30
   7  -5   1  396.76   20.40
  -7  -5  -1  396.76   21.00
  -7   5  -1  373.36   21.40
   7   5   1  414.46   20.50
   7   5   1  393.66   20.50
   7   5   1  385.36   20.30
   8  -5   1  318.97   18.20
  -8  -5  -1  392.06   19.10
   8  -5   1  350.46   19.00
   8   5   1  340.87   18.30
  -8   5  -1  356.56   19.50
   8   5   1  337.27   18.30
  -9  -5  -1  266.57   15.30
   9  -5   1  299.27   14.20
   9  -5   1  268.37   15.30
   9   5   1  258.77   14.30
  -9   5  -1  242.58   15.50
  10  -5   1   64.99    5.40
  10  -5   1   79.09    7.10
  10   5   1   80.89    5.40
 -10   5  -1   67.89    7.50
 -11  -5  -1    0.60    1.80
  11  -5   1   -3.90    2.30
 -11  -5  -1    0.20    1.90
 -11  -5  -1    0.40    3.20
  11  -5   1   -0.40    3.80
  11   5   1    1.40    2.30
 -11   5  -1   -1.60    2.90
 -11   5  -1    0.30    0.80
  12  -5   1   30.80    5.90
 -12  -5  -1   32.90    3.80
  12  -5   1   30.70    3.70
 -12  -5  -1   33.10    3.60
 -12  -5  -1   38.40    6.80
 -12   5  -1   26.70    6.70
  12   5   1   33.00    3.90
 -12   5  -1   32.60    2.10
 -13  -5  -1   78.39    8.50
  13  -5   1   86.19    5.70
 -13  -5  -1   78.99    5.50
  13  -5   1   76.29    7.40
 -13  -5  -1   80.09    5.60
  13   5   1   91.29    4.80
 -13   5  -1   80.89    8.30
  13   5   1   79.89    5.80
 -14  -5  -1   16.40    2.40
  14  -5   1   18.00    4.60
 -14  -5  -1   16.10    2.50
  14  -5   1   16.30    2.80
 -14  -5  -1   17.10    4.20
 -14   5  -1   18.70    1.70
 -14   5  -1   15.40    3.90
  14   5   1   14.30    3.00
  15  -5   1   27.10    6.50
 -15  -5  -1   29.40    4.00
  15  -5   1   24.70    4.00
 -15  -5  -1   29.00    4.20
 -15   5  -1   39.90    8.00
  15   5   1   32.20    4.30
 -16  -5  -1  240.78   13.10
  16  -5   1  237.08   14.60
  16  -5   1  243.08   13.20
 -16  -5  -1  237.28   13.20
 -16   5  -1  241.08   15.80
  16   5   1  230.58   13.40
 -17  -5  -1   72.99    6.00
  17  -5   1   75.19    8.30
 -17  -5  -1   79.49    5.80
  17  -5   1   68.49    6.00
 -17   5  -1   84.69   10.50
  17   5   1   77.79    6.30
 -18  -5  -1   10.60    2.90
 -18  -5  -1   14.70    7.90
  18  -5   1    4.50    3.40
 -18  -5  -1    8.30    2.70
  18  -5   1    6.90    5.40
 -18   5  -1   13.20    5.80
  18   5   1    9.40    3.80
 -19  -5  -1   17.70    7.80
  19  -5   1   14.00    3.90
 -19  -5  -1   13.00    3.30
  19  -5   1   13.20    5.90
 -19  -5  -1   13.30    3.10
 -19   5  -1   27.00    7.00
  19   5   1   19.00    4.30
  20  -5   1    2.20    3.70
 -20  -5  -1    6.00    3.30
 -20  -5  -1    5.30    3.00
  20  -5   1    5.80    5.90
 -20  -5  -1    4.40    7.20
  20   5   1    9.40    4.50
  21  -5   1    7.70    6.10
 -21  -5  -1   13.40    8.10
 -21  -5  -1    7.50    3.20
 -21  -5  -1    2.90    3.50
  21  -5   1    8.00    4.20
  21   5   1   14.20    4.70
  22  -5   1    9.90    6.60
  22  -5   1   17.40    4.60
 -22  -5  -1    9.60    3.40
 -22  -5  -1   10.20    3.70
  22   5   1   19.60    5.20
  23  -5   1    7.00    6.40
  23  -5   1    6.60    4.70
  23   5   1   20.20    5.40
  24  -6  -1    0.80    4.70
  24   6  -1   11.20    5.60
 -23  -6   1   -8.30    3.70
  23  -6  -1   -6.70    4.40
 -23  -6   1   -3.70    3.40
  23   6  -1    3.40    5.20
  22  -6  -1    7.60    4.20
 -22  -6   1    9.10    3.80
 -22  -6   1    8.30    3.50
  22  -6  -1    3.70    7.00
  22   6  -1   14.50    5.10
 -21  -6   1    7.30    7.70
 -21  -6   1   -0.40    3.20
 -21  -6   1   -1.50    3.50
  21  -6  -1   -4.40    6.70
  21  -6  -1   -8.30    3.80
 -21   6   1   11.10    8.90
  21   6  -1    0.40    4.80
  20  -6  -1  169.68   13.00
 -20  -6   1  171.98   10.80
 -20  -6   1  184.78   14.00
 -20  -6   1  171.38   10.60
  20  -6  -1  163.68   10.60
 -20   6   1  201.48   16.10
  20   6  -1  169.78   11.20
  19  -6  -1   -1.40    6.00
  19  -6  -1   -0.90    3.40
 -19  -6   1    1.00    3.00
 -19  -6   1   -3.40    7.30
 -19  -6   1    1.90    3.30
 -19   6   1    9.10    7.00
  19   6  -1    5.50    4.20
  18  -6  -1    1.60    3.30
  18  -6  -1    3.80    5.70
 -18  -6   1    4.10    3.10
 -18  -6   1    0.70    2.80
 -18   6   1    2.90    6.20
  18   6  -1    4.90    3.80
  16  -6  -1   86.29    6.20
  16  -6  -1   86.69    8.70
 -16  -6   1   89.59    6.30
 -16  -6   1   88.39    6.50
  16   6  -1   84.39    6.60
 -16   6   1   90.49   10.40
 -15  -6   1  204.08   12.30
 -15  -6   1  172.48   10.10
  15  -6  -1  170.68   10.00
  15  -6  -1  176.68   11.60
 -15  -6   1  167.88   10.20
  15   6  -1  168.98   10.40
 -15   6   1  180.18   13.40
  14  -6  -1   -1.10    2.40
 -14  -6   1   -1.90    3.70
 -14  -6   1    2.10    2.30
 -14  -6   1    2.20    2.10
  14  -6  -1    1.10    4.30
 -14   6   1    4.30    1.50
 -14   6   1    3.10    3.80
  14   6  -1    2.80    2.60
 -13  -6   1    2.80    3.40
 -13  -6   1    4.80    2.10
 -13  -6   1    6.00    2.30
  13  -6  -1    5.20    4.20
  13  -6  -1    3.30    2.30
 -13   6   1    4.80    3.60
 -13   6   1    5.30    1.10
  13   6  -1    5.80    2.50
 -12  -6   1  242.08   12.50
 -12  -6   1  225.88   12.60
  12  -6  -1  245.78   12.40
 -12  -6   1  213.08   13.80
  12  -6  -1  228.48   13.90
  12   6  -1  232.48   12.70
 -12   6   1  232.88   11.90
 -12   6   1  223.38   14.60
  12   6  -1  229.78   12.30
  11  -6  -1   24.10    2.80
  11  -6  -1   18.10    4.50
 -11  -6   1   24.50    3.40
 -11  -6   1   24.00    3.50
  11   6  -1   24.90    3.00
 -11   6   1   16.70    3.70
  11   6  -1   19.10    2.80
 -11   6   1   24.50    1.90
 -10  -6   1   11.40    2.20
 -10  -6   1    6.00    2.00
  10  -6  -1    5.00    2.80
  10  -6  -1    8.50    4.10
  10   6  -1    8.50    2.20
  10   6  -1    9.00    2.40
 -10   6   1   13.30    1.60
   9  -6  -1   -0.30    3.80
  -9  -6   1    2.40    1.90
  -9  -6   1    1.30    1.80
  -9  -6   1    5.20    2.70
  -9   6   1    0.50    1.00
  -9   6   1    0.70    2.30
   9   6  -1   -0.40    2.10
   9   6  -1   -0.20    2.20
   8  -6  -1   44.20    5.60
  -8  -6   1   42.50    3.70
  -8   6   1   42.00    4.70
   8   6  -1   42.20    4.00
   8   6  -1   40.50    4.00
  -8   6   1   43.90    2.70
  -7  -6   1  440.26   22.90
   7  -6  -1  417.66   23.10
   7  -6  -1  432.86   22.20
   7   6  -1  415.26   22.40
  -7   6   1  455.65   22.70
  -7   6   1  428.16   22.00
   7   6  -1  416.26   22.40
  -6  -6   1  158.38    9.20
   6  -6  -1  148.19    9.50
   6  -6  -1  153.28    8.30
   6   6  -1  138.19    8.70
  -6   6   1  164.18    9.00
  -6   6   1  152.58    8.00
   6   6  -1  145.89    8.50
   6   6  -1  165.28    8.50
   5  -6  -1   14.30    2.20
   5  -6  -1   23.70    4.60
  -5  -6   1   19.40    3.60
  -5   6   1   15.70    1.80
   5   6  -1   18.10    3.30
  -5   6   1   13.60    2.10
   5   6  -1   15.10    2.10
   5   6  -1   15.60    2.10
   4  -6  -1  418.96   22.90
  -4  -6   1  437.16   23.30
  -4   6   1  481.25   23.20
   4   6  -1  422.96   23.30
   4   6  -1  461.25   23.00
   4   6  -1  435.16   23.00
  -4   6   1  459.95   22.80
   3  -6  -1 1540.75   76.89
  -3  -6   1 1564.84   78.09
  -3   6   1 1495.15   77.29
  -3   6   1 1504.55   78.29
   3   6  -1 1537.75   77.19
   3   6  -1 1479.95   77.19
   3   6  -1 1460.55   77.19
  -3   6   1 1426.46   76.79
   2  -6  -1  172.38    8.30
   2   6  -1  170.88    8.40
  -2   6   1  176.28    8.50
   2   6  -1  141.29    8.30
  -2   6   1  134.19    8.20
  -2   6   1  130.89    8.50
   2   6  -1  135.59    8.40
  -2   6   1  170.68    9.70
   2   6  -1  153.68    8.50
   2   6  -1  164.38    9.10
   1   6  -1   16.90    2.60
  -1   6   1   14.70    3.30
  -1   6   1   15.50    2.10
  -1   6   1   15.00    1.80
   1   6  -1   18.50    2.20
   1   6  -1   18.70    2.60
   1   6  -1   14.60    3.20
  -1   6   1   15.80    2.20
   0   6  -1    0.20    1.30
   0   6  -1   -0.10    1.50
   0   6  -1    1.10    1.30
   0   6   1    0.00    2.80
   0   6   1    0.30    1.60
   0   6   1    0.00    1.40
   0   6  -1   -0.30    3.00
   0   6  -1   -0.60    1.60
   0   6   1    0.90    1.40
   0   6   1    0.10    1.30
   1   6   1    7.40    1.60
  -1   6  -1    5.50    1.30
   1   6   1    4.80    1.50
   1   6   1   10.50    2.90
  -1   6  -1   10.70    3.20
  -1   6  -1    3.60    1.40
  -1   6  -1    6.50    1.70
   1   6   1    4.60    1.40
   2  -6   1   15.10    2.20
   2   6   1   16.60    1.80
  -2   6  -1   17.00    1.80
   2   6   1   15.00    2.30
  -2   6  -1   12.50    3.50
  -2   6  -1   14.60    2.10
   2   6   1   13.90    2.90
   2   6   1   13.10    1.70
  -2   6  -1   18.10    2.90
   3  -6   1   78.29    4.60
  -3  -6  -1   82.49    5.90
  -3   6  -1   71.59    6.30
  -3   6  -1   81.99    4.30
   3   6   1   84.79    4.80
   3   6   1   68.89    5.30
  -3   6  -1   84.09    5.20
  -3   6  -1   76.79    4.90
   3   6   1   76.39    4.80
   3   6   1   65.49    4.40
  -4  -6  -1    6.50    2.10
   4  -6   1   10.30    1.60
   4   6   1   11.20    1.90
  -4   6  -1    6.80    2.00
   4   6   1   10.20    1.80
  -4   6  -1   10.80    3.50
  -4   6  -1    8.50    1.80
  -4   6  -1   11.20    1.50
   4   6   1   11.20    2.30
   4   6   1    8.20    1.40
  -5  -6  -1    5.80    2.10
   5  -6   1    8.90    1.60
   5   6   1    6.20    2.10
   5   6   1    4.10    1.80
  -5   6  -1    6.00    1.00
   5   6   1    5.70    1.20
  -5   6  -1    5.00    2.10
  -5   6  -1    5.10    1.80
  -5   6  -1    3.90    3.50
   5   6   1    6.50    1.80
  -6  -6  -1   11.00    2.40
  -6   6  -1   14.10    2.30
  -6   6  -1   13.90    4.20
  -6   6  -1    4.70    2.10
   6   6   1   12.70    2.10
   6   6   1   12.10    1.30
   6   6   1    9.90    2.00
   6   6   1    8.50    2.10
   7  -6   1   18.80    2.80
  -7   6  -1   12.30    2.40
  -7   6  -1   12.10    4.20
   7   6   1   12.70    2.20
   7   6   1   11.60    2.10
   7   6   1   11.90    2.30
   8  -6   1   10.60    2.10
  -8  -6  -1    7.60    2.90
   8   6   1    9.60    2.30
   8   6   1   10.80    1.90
   8   6   1    8.30    2.30
  -9  -6  -1   23.90    5.80
   9  -6   1   18.80    4.10
  -9   6  -1   10.00    3.30
   9   6   1   15.60    2.50
   9   6   1   17.40    2.50
 -10  -6  -1  130.99    8.40
  10  -6   1  105.19    8.60
  10   6   1  105.59    7.00
 -10   6  -1   99.79    9.10
  11  -6   1  263.87   15.50
  11  -6   1  260.17   14.20
 -11  -6  -1  260.27   14.10
  11   6   1  253.87   14.20
 -11   6  -1  284.07   16.10
  12  -6   1   97.49    7.90
 -12  -6  -1   96.69    6.10
 -12  -6  -1   95.39    8.40
 -12  -6  -1   95.09    6.30
  12  -6   1   98.39    6.30
 -12   6  -1   97.89    9.00
  12   6   1   99.59    6.60
 -13  -6  -1   96.89    6.30
 -13  -6  -1   98.59    6.50
 -13  -6  -1  100.99    8.30
  13  -6   1  101.29    6.30
  13  -6   1   98.89    8.40
  13   6   1   94.09    6.60
 -13   6  -1   94.19    9.50
 -14  -6  -1   16.70    2.50
 -14  -6  -1   13.00    4.20
 -14  -6  -1   15.00    2.60
  14  -6   1   19.80    4.90
  14  -6   1   14.10    2.90
  14   6   1   15.30    3.10
 -14   6  -1   13.70    4.20
 -15  -6  -1    8.20    2.70
 -15  -6  -1    8.30    2.40
  15  -6   1    6.20    2.80
  15  -6   1    6.10    4.90
 -15   6  -1    8.30    4.30
  15   6   1    6.70    3.10
  16  -6   1   19.80    5.50
 -16  -6  -1   18.40    3.00
 -16  -6  -1   19.00    2.90
  16  -6   1   16.40    3.20
 -16   6  -1   21.60    5.20
  16   6   1   19.20    3.60
 -17  -6  -1   35.60    5.00
 -17  -6  -1   34.40    4.80
  17  -6   1   30.90    4.00
  17  -6   1   38.70    7.80
  17   6   1   33.90    5.10
 -17   6  -1   46.40   10.20
  19  -6   1  189.68   11.30
  19  -6   1  193.08   13.40
 -19  -6  -1  193.48   11.40
 -19  -6  -1  189.08   11.20
 -19  -6  -1  161.58   15.10
  19   6   1  192.18   11.80
 -19   6  -1  216.28   16.30
  20  -6   1   -0.80    6.30
 -20  -6  -1   -1.80    7.80
 -20  -6  -1   -1.90    3.30
 -20  -6  -1   -1.90    3.10
  20  -6   1   -4.70    3.80
  20   6   1    1.20    4.30
 -20   6  -1   10.60    7.80
  21  -6   1   -6.80    6.50
  21  -6   1   -3.70    3.90
 -21  -6  -1   -1.20    3.60
 -21  -6  -1   -0.20    3.20
  21   6   1   -0.90    4.80
  22  -6   1   -2.20    4.30
 -22  -6  -1   -3.00    3.60
  22  -6   1   -4.50    6.60
 -22  -6  -1    9.40    8.40
 -22  -6  -1   -0.50    3.30
  22   6   1    8.10    5.00
  23  -6   1   30.10    7.70
 -23  -6  -1   31.90    4.60
 -23  -6  -1   25.90    4.20
  23  -6   1   33.40    5.10
  23   6   1   45.60    7.00
 -24  -6  -1    8.20    3.70
  24  -6   1   12.60    4.90
  24  -6   1    1.60    9.30
  24   6   1   23.20    6.00
 -27  -7   1   27.00    5.00
 -27  -7   1   25.10    5.30
  25  -7  -1   12.60    5.10
  25   7  -1   25.10    6.20
  24  -7  -1    4.60    4.80
  24   7  -1   18.30    6.00
  23  -7  -1   -3.00    7.60
 -23  -7   1   -0.10    3.60
 -23  -7   1   -6.40    3.90
  23  -7  -1   -4.70    4.40
  23   7  -1    5.60    5.30
  22  -7  -1   -7.90    7.30
  22  -7  -1   -1.30    4.10
 -22  -7   1    9.20    8.10
 -22  -7   1   -1.20    3.50
 -22  -7   1   -4.30    3.80
  22   7  -1    2.60    4.90
  21  -7  -1   -0.10    3.90
 -21  -7   1    3.70    3.40
  21  -7  -1   -2.10    7.10
 -21  -7   1    1.10    3.80
  21   7  -1    8.60    5.00
 -21   7   1   15.20    9.20
  20  -7  -1    0.20    3.70
  20  -7  -1   -1.50    6.90
 -20  -7   1    0.60    3.30
 -20  -7   1    1.20    3.70
 -20  -7   1   -1.00    8.50
 -20   7   1   11.60    8.50
  20   7  -1    4.80    4.60
  19  -7  -1   31.40    5.00
 -19  -7   1   27.90    3.90
  19  -7  -1   28.00    7.20
 -19  -7   1   33.40    4.20
  19   7  -1   30.80    4.80
 -19   7   1   39.30    8.40
  17  -7  -1   31.00    4.60
 -17  -7   1   33.80    3.90
 -17  -7   1   38.60    5.10
  17  -7  -1   36.30    8.20
 -17   7   1   45.20   10.90
  17   7  -1   39.10    5.80
 -16  -7   1   63.89    5.40
  16  -7  -1   58.29    5.20
  16  -7  -1   62.99    8.40
 -16  -7   1   62.09    5.60
 -16   7   1   65.39   10.40
  16   7  -1   60.29    6.10
 -15  -7   1   95.09    9.00
 -15  -7   1   85.09    6.10
  15  -7  -1   80.69    8.70
 -15  -7   1   78.89    5.90
  15  -7  -1   71.79    5.80
 -15   7   1   85.19   10.30
  15   7  -1   78.69    6.70
 -14  -7   1  368.46   19.70
 -14  -7   1  330.47   18.40
 -14  -7   1  347.17   18.50
  14  -7  -1  362.26   18.40
  14  -7  -1  345.77   19.90
  14   7  -1  321.07   18.50
 -13  -7   1   10.80    3.60
  13  -7  -1   13.10    4.80
 -13  -7   1   10.50    2.40
  13  -7  -1   12.50    2.60
 -13  -7   1   10.50    2.50
  13   7  -1   12.50    2.90
 -12  -7   1   29.60    3.90
 -12  -7   1   26.10    6.10
 -12  -7   1   28.50    3.80
  12  -7  -1   26.50    4.00
  12  -7  -1   28.30    6.40
  12   7  -1   28.00    4.40
  12   7  -1   35.60    3.30
 -12   7   1   26.80    2.20
 -12   7   1   32.20    5.00
 -11  -7   1  148.39    9.90
 -11  -7   1  144.79    8.40
 -11  -7   1  150.68    8.50
  11  -7  -1  147.59   10.20
  11   7  -1  143.89    8.30
 -11   7   1  153.68    9.50
  11   7  -1  140.99    8.60
 -11   7   1  142.19    7.70
 -10  -7   1   43.10    4.40
 -10  -7   1   43.70    4.00
 -10  -7   1   44.50    6.20
  10  -7  -1   51.29    6.60
 -10   7   1   43.10    5.20
 -10   7   1   45.10    2.90
  10   7  -1   43.90    4.30
  10   7  -1   50.99    4.00
   9  -7  -1  136.29    7.10
   9  -7  -1  120.39    9.10
  -9  -7   1  120.39    7.30
  -9  -7   1  120.59    7.50
  -9  -7   1  137.29    8.70
  -9   7   1  121.19    6.60
  -9   7   1  131.19    8.20
   9   7  -1  115.19    7.50
   9   7  -1  118.09    7.40
   8  -7  -1    9.60    4.00
   8  -7  -1   19.90    2.60
   8   7  -1   12.50    2.60
  -8   7   1   12.50    1.30
  -8   7   1   13.40    2.60
   8   7  -1   10.10    2.40
   7  -7  -1   62.29    4.00
   7  -7  -1   49.70    6.40
  -7  -7   1   66.99    5.90
   7   7  -1   51.69    4.40
  -7   7   1   53.49    3.40
  -7   7   1   59.39    5.30
   7   7  -1   46.30    4.70
   6  -7  -1  124.99    7.10
  -6  -7   1  139.29    8.30
   6  -7  -1  125.39    8.90
  -6   7   1  126.39    7.80
   6   7  -1  124.09    7.60
   6   7  -1  126.19    7.40
  -6   7   1  128.79    6.80
   6   7  -1  125.19    7.80
   5  -7  -1   15.20    2.00
  -5  -7   1   17.10    4.20
   5  -7  -1   22.70    3.90
  -5   7   1   20.30    2.10
   5   7  -1   20.90    2.40
  -5   7   1   18.40    2.40
   5   7  -1   20.60    3.20
   5   7  -1   24.00    2.40
   4  -7  -1    3.70    1.60
  -4  -7   1    9.00    2.10
   4   7  -1    5.60    2.00
  -4   7   1    5.30    1.80
   4   7  -1    6.10    2.90
   4   7  -1    8.10    1.90
  -4   7   1    6.20    1.30
  -3  -7   1    1.20    1.80
   3  -7  -1    0.80    1.50
   3   7  -1    0.50    1.70
   3   7  -1    2.10    1.80
  -3   7   1    3.10    1.70
  -3   7   1    1.70    1.30
   3   7  -1   -0.20    2.90
   3   7  -1    0.40    1.60
  -3   7   1    0.60    2.00
  -3   7   1    0.50    3.50
   2  -7  -1  130.69    6.90
   2   7  -1  113.39    8.20
  -2   7   1  129.09    7.30
   2   7  -1  123.59    7.00
   2   7  -1  122.29    6.90
  -2   7   1  119.59    6.80
   2   7  -1  137.59    7.10
  -2   7   1  120.39    8.60
   2   7  -1  125.69    7.20
  -2   7   1  123.59    7.10
  -1   7   1    8.40    1.70
   1   7  -1    5.90    3.40
  -1   7   1   14.60    2.10
  -1   7   1    9.10    1.80
  -1   7   1   12.50    1.70
   1   7  -1   14.40    2.00
  -1   7   1    7.50    3.50
   1   7  -1   11.60    1.70
   1   7  -1    7.10    1.90
   1   7  -1    8.60    1.60
   0   7  -1   19.10    2.90
   0   7  -1   19.00    2.20
   0   7  -1   19.90    1.90
   0   7   1   17.90    3.60
   0   7  -1   17.20    3.70
   0   7   1   16.80    2.60
   0   7   1   18.30    2.10
   0   7   1   19.60    1.90
   0   7   1   15.60    1.90
   0   7  -1   16.30    2.80
   1   7   1   52.89    4.00
  -1   7  -1   54.89    4.20
   1   7   1   65.59    4.00
  -1   7  -1   64.09    4.30
  -1   7  -1   47.60    5.80
   1   7   1   47.50    5.50
  -1   7  -1   59.39    3.70
   1   7   1   71.29    4.30
   1   7   1   62.49    3.90
   2  -7   1  928.71   45.00
  -2   7  -1  853.11   45.00
   2   7   1  852.61   44.90
  -2   7  -1  862.41   45.10
   2   7   1  902.11   45.50
   2   7   1  857.81   45.20
  -2   7  -1  895.01   45.80
  -2   7  -1  883.61   45.20
   2   7   1  875.11   45.00
  -3  -7  -1  345.77   18.20
   3  -7   1  341.57   17.50
   3   7   1  335.47   17.40
   3   7   1  329.87   17.60
   3   7   1  340.07   17.60
  -3   7  -1  340.67   17.70
   3   7   1  331.57   18.00
  -3   7  -1  333.67   17.30
  -3   7  -1  331.17   18.70
  -3   7  -1  337.47   17.70
   4  -7   1  270.67   14.20
  -4  -7  -1  305.87   15.10
  -4   7  -1  256.67   15.40
   4   7   1  273.87   14.30
  -4   7  -1  274.37   14.50
  -4   7  -1  260.87   13.90
  -4   7  -1  282.07   14.40
   4   7   1  254.87   14.00
   4   7   1  265.97   14.30
   4   7   1  257.87   14.60
  -5  -7  -1  332.07   18.40
   5  -7   1  351.36   17.60
   5   7   1  349.37   17.70
   5   7   1  342.77   17.90
  -5   7  -1  336.37   17.30
   5   7   1  313.97   17.40
  -5   7  -1  338.07   18.90
  -5   7  -1  317.07   17.80
   5   7   1  337.17   17.70
  -5   7  -1  356.56   18.00
  -6  -7  -1  131.99    8.30
   6  -7   1  128.69    6.80
  -6   7  -1  113.49    7.10
  -6   7  -1  122.29    7.40
   6   7   1  123.49    7.00
   6   7   1  114.19    6.30
   6   7   1  109.99    7.00
  -6   7  -1  110.79    9.10
  -6   7  -1  110.79    6.20
   6   7   1  106.69    6.90
   7  -7   1  182.58    9.50
  -7  -7  -1  172.58   10.80
   7   7   1  163.48    9.60
  -7   7  -1  199.68   10.20
   7   7   1  148.99    9.10
   7   7   1  185.68    9.70
   7   7   1  172.88    9.70
  -7   7  -1  168.78   11.60
  -7   7  -1  179.08    9.10
   8  -7   1  128.49    6.70
  -8  -7  -1  110.29    8.10
  -8   7  -1  120.89    7.60
   8   7   1   99.19    6.10
   8   7   1  114.39    7.00
   8   7   1  120.79    7.10
   8   7   1  116.29    6.70
  -8   7  -1  113.59    6.10
   9  -7   1    6.10    2.20
  -9  -7  -1    4.20    2.90
   9  -7   1    1.70    3.90
  -9   7  -1    1.50    2.40
   9   7   1    0.00    2.20
   9   7   1    0.20    2.20
   9   7   1    0.60    1.70
  10  -7   1   17.30    4.40
 -10  -7  -1   13.10    3.20
  10   7   1   14.90    2.60
  11  -7   1   19.00    4.60
 -11  -7  -1   16.50    3.40
  11   7   1   15.00    2.80
 -12  -7  -1  100.89    6.60
 -12  -7  -1  118.59    6.80
  12  -7   1  108.09    8.80
  12  -7   1  101.19    6.80
 -12   7  -1  112.49   10.00
  12   7   1   96.99    6.80
 -13  -7  -1  182.68   10.60
  13  -7   1  195.28   10.50
 -13  -7  -1  178.88   10.40
 -13  -7  -1  181.88   12.20
  13  -7   1  180.78   12.00
  13   7   1  180.68   10.70
 -13   7  -1  190.78   13.40
  14  -7   1   -2.20    2.70
 -14  -7  -1    2.80    2.50
 -14  -7  -1   -0.60    3.60
 -14  -7  -1    2.50    2.20
  14  -7   1    0.60    4.80
  14   7   1    3.00    2.70
 -14   7  -1    3.00    4.10
 -15  -7  -1    0.70    4.10
 -15  -7  -1    0.70    2.40
  15  -7   1   -5.70    2.80
 -15  -7  -1   -1.80    2.60
  15  -7   1   -2.90    5.10
 -15   7  -1    2.30    4.70
  15   7   1    1.60    3.00
 -16  -7  -1    2.30    2.70
  16  -7   1   -0.70    3.00
 -16  -7  -1    7.10    2.90
  16  -7   1    2.90    5.40
  16   7   1    3.70    3.40
 -16   7  -1    5.10    5.30
  17  -7   1   76.49    9.20
 -17  -7  -1   69.99    6.10
  17  -7   1   70.29    6.10
 -17  -7  -1   73.99    6.30
 -17   7  -1   89.49   11.80
  17   7   1   74.59    6.70
  19  -7   1    7.80    6.60
  19   7   1    8.10    4.40
 -19   7  -1   19.00    7.90
 -20  -7  -1  149.19    9.40
 -20  -7  -1  144.89    9.60
  20  -7   1  137.99    9.40
  20  -7   1  138.09   12.00
  20   7   1  139.49   10.00
 -20   7  -1  162.98   15.30
  21  -7   1   -4.80    6.90
 -21  -7  -1    0.30    8.30
  21  -7   1   -4.70    3.90
 -21  -7  -1   -1.00    3.30
 -21  -7  -1    0.60    3.70
 -21   7  -1   13.50    9.20
  21   7   1    4.10    4.80
  22  -7   1   -3.90    7.20
 -22  -7  -1    0.70    3.60
 -22  -7  -1   -0.20    4.00
  22  -7   1   -6.80    4.20
 -22  -7  -1   12.00    8.80
  22   7   1    5.50    5.20
  23  -7   1   -4.70    7.40
 -23  -7  -1    0.00    3.60
 -23  -7  -1   -1.00    4.00
  23  -7   1   -1.30    4.40
  23   7   1    6.30    5.40
  24  -7   1   13.80    8.10
 -24  -7  -1   16.60    4.10
  24  -7   1   17.10    5.00
 -24  -7  -1   15.80    4.50
  24   7   1   32.70    6.30
 -26  -8   1   -3.00    4.80
  26  -8  -1   -1.90    6.50
 -26  -8   1   -0.90    4.30
  26   8  -1   16.50    6.70
  25   8  -1   13.40    6.40
 -24  -8   1   -4.40    4.20
  24  -8  -1  -10.80    8.00
  24  -8  -1   -3.10    4.60
 -24  -8   1   -3.90    3.90
  24   8  -1    5.90    6.00
  23  -8  -1   13.00    4.50
 -23  -8   1   16.80    4.40
  23  -8  -1   12.90    8.10
 -23  -8   1   12.30    4.00
  23   8  -1   24.20    5.90
  22  -8  -1    1.40    4.20
 -22  -8   1    2.40    4.20
  22  -8  -1    1.20    7.60
 -22  -8   1    7.40    3.80
  22   8  -1    9.70    5.30
 -21  -8   1   26.50    9.20
  21  -8  -1    7.60    4.00
 -21  -8   1   12.90    4.20
  21  -8  -1   10.20    7.40
 -21  -8   1    9.70    3.80
  21   8  -1   16.10    5.10
  20  -8  -1   25.00    4.30
 -20  -8   1   25.40    4.10
 -20  -8   1   28.70    4.40
  20  -8  -1   26.90    7.60
  20   8  -1   28.20    5.30
  18  -8  -1   82.59    6.40
 -18  -8   1   84.39    6.90
  18  -8  -1   79.79   10.10
 -18  -8   1   85.59    7.20
  18   8  -1   82.19    7.20
 -17  -8   1   95.69    6.90
 -17  -8   1  107.49   10.40
  17  -8  -1   88.49   10.10
 -17  -8   1   91.49    7.20
  17  -8  -1   79.29    6.80
  17   8  -1   90.59    7.70
 -16  -8   1    6.20    4.80
 -16  -8   1   11.40    3.20
 -16  -8   1   14.00    3.00
  16  -8  -1    7.70    3.20
  16  -8  -1   15.00    6.20
  16   8  -1    9.00    3.80
 -16   8   1   10.00    3.60
  15  -8  -1   -2.40    2.80
 -15  -8   1    0.30    4.10
  15  -8  -1    1.50    5.50
 -15  -8   1    0.90    2.60
 -15  -8   1   -0.20    2.80
  15   8  -1    0.40    3.20
 -15   8   1    2.00    3.40
  14  -8  -1    0.90    5.10
  14  -8  -1   -5.70    2.60
 -14  -8   1   -1.30    2.50
 -14  -8   1    4.10    2.50
 -14  -8   1    3.20    3.90
 -14   8   1   -0.80    3.00
  14   8  -1    2.20    3.10
  13  -8  -1    0.30    4.70
  13  -8  -1   -0.80    2.60
 -13  -8   1    1.20    2.30
 -13  -8   1   -0.10    3.40
 -13  -8   1    1.50    2.40
  13   8  -1    3.10    2.80
 -13   8   1    2.50    3.00
 -12  -8   1    0.90    3.20
 -12  -8   1    2.10    2.10
 -12  -8   1    0.70    2.30
  12  -8  -1   -1.80    4.50
  12  -8  -1    3.30    3.30
  12   8  -1    3.90    2.70
 -12   8   1    3.50    2.90
  11  -8  -1   49.60    6.70
 -11  -8   1   58.49    4.80
  11  -8  -1   63.59    4.30
 -11  -8   1   58.49    4.50
 -11   8   1   57.29    5.70
  11   8  -1   50.49    4.30
 -11   8   1   53.29    3.30
  11   8  -1   51.09    5.00
 -10  -8   1   65.79    4.90
 -10  -8   1   61.59    5.10
 -10  -8   1   61.19    6.50
  10  -8  -1   60.99    6.90
  10  -8  -1   75.59    4.80
  10   8  -1   67.29    4.90
 -10   8   1   65.19    3.80
 -10   8   1   81.09    6.10
  10   8  -1   65.89    5.10
   9  -8  -1   22.10    3.10
  -9  -8   1   15.40    2.40
   9  -8  -1   17.50    4.40
  -9   8   1   13.70    1.80
   9   8  -1   14.20    2.60
  -9   8   1    9.50    2.60
   9   8  -1   19.30    3.40
   8  -8  -1   12.40    2.00
   8  -8  -1    6.40    4.00
   8   8  -1    9.90    2.60
  -8   8   1    7.90    1.20
   8   8  -1    6.80    2.40
  -8   8   1    3.80    2.30
  -7  -8   1  577.24   27.80
   7  -8  -1  530.25   28.10
   7  -8  -1  531.95   27.10
   7   8  -1  520.85   27.20
  -7   8   1  525.45   27.60
   7   8  -1  517.25   27.30
  -7   8   1  487.45   26.90
   7   8  -1  511.05   27.40
   6  -8  -1    2.60    3.90
   6  -8  -1   -0.50    1.70
   6   8  -1    2.30    2.20
   6   8  -1    1.30    2.80
   6   8  -1    3.10    2.10
  -6   8   1    2.00    1.20
  -6   8   1    2.20    2.10
   5  -8  -1  244.68   13.60
  -5  -8   1  213.88   13.20
   5  -8  -1  229.08   12.40
  -5   8   1  230.78   12.20
   5   8  -1  231.38   12.70
   5   8  -1  238.58   13.10
  -5   8   1  239.58   12.90
   5   8  -1  237.88   12.50
   4  -8  -1  290.27   16.00
  -4  -8   1  294.97   16.80
   4   8  -1  331.57   16.20
  -4   8   1  317.87   15.90
   4   8  -1  287.07   16.80
  -4   8   1  338.97   16.50
   4   8  -1  281.07   16.00
   4   8  -1  310.67   16.30
  -3  -8   1  191.98   10.60
   3  -8  -1  175.68    9.70
   3   8  -1  191.78    9.70
   3   8  -1  156.18   10.70
   3   8  -1  175.78    9.80
  -3   8   1  170.58   11.20
  -3   8   1  192.68   10.00
  -3   8   1  172.68    9.50
   3   8  -1  171.78    9.60
   2   8  -1  181.08   10.30
  -2   8   1  200.78   10.60
  -2   8   1  191.88   11.90
   2   8  -1  199.88   10.50
   2   8  -1  194.18   10.30
   2   8  -1  186.68   11.40
  -2   8   1  185.68   10.50
  -2   8   1  184.18   10.20
   2   8  -1  194.88   10.50
   1   8  -1    5.80    1.60
   1   8  -1    4.30    1.70
  -1   8   1    4.60    1.80
   1   8  -1    3.90    3.70
   1   8  -1    3.30    2.00
   1   8  -1    5.40    2.00
  -1   8   1    3.40    3.80
  -1   8   1    5.00    1.60
  -1   8   1    3.80    2.20
  -1   8   1    3.10    1.80
   0   8   1    1.30    1.60
   0   8  -1    1.00    1.60
   0   8  -1    0.20    1.90
   0   8   1    0.50    1.70
   0   8  -1    0.40    3.70
   0   8   1    6.50    2.00
   0   8   1    0.10    1.80
   0   8  -1    0.50    1.50
   0   8   1    1.70    3.50
   0   8  -1    5.60    2.20
   1   8   1   94.69    5.60
   1   8   1   88.89    5.60
   1   8   1   86.79    5.50
  -1   8  -1   86.39    7.60
  -1   8  -1   87.99    5.30
  -1   8  -1   95.69    5.80
  -1   8  -1   91.19    5.80
   1   8   1   93.49    5.70
   1   8   1   88.89    7.20
  -1   8  -1   95.09    5.70
   2  -8   1    2.80    1.80
   2   8   1    3.60    1.90
  -2   8  -1    3.60    4.00
  -2   8  -1    3.40    1.40
  -2   8  -1    2.00    1.70
  -2   8  -1    2.50    2.20
   2   8   1    2.70    1.80
   2   8   1    3.80    1.90
   2   8   1    1.80    3.20
   3  -8   1  186.08   10.30
  -3  -8  -1  195.08   11.50
   3   8   1  183.48   10.20
  -3   8  -1  212.08   10.80
   3   8   1  183.78   10.40
   3   8   1  178.98   11.10
  -3   8  -1  180.28   12.10
  -3   8  -1  184.58   10.50
  -3   8  -1  197.28   10.10
   3   8   1  209.48   10.50
  -4  -8  -1    5.60    2.60
   4  -8   1    3.70    1.80
  -4   8  -1    7.20    2.00
  -4   8  -1    7.90    1.30
   4   8   1    3.50    2.00
  -4   8  -1    2.70    2.30
   4   8   1    5.40    2.10
  -4   8  -1    0.60    4.10
   4   8   1    3.20    2.80
   4   8   1    4.20    1.60
   5  -8   1   -0.10    1.70
  -5  -8  -1    2.80    2.70
  -5   8  -1   -0.60    4.20
   5   8   1    1.30    2.10
  -5   8  -1    1.80    2.00
   5   8   1    1.90    1.50
   5   8   1    0.20    2.50
  -5   8  -1    1.10    1.10
  -5   8  -1   -1.40    2.30
   5   8   1   -0.90    2.00
   6  -8   1   50.39    3.70
  -6   8  -1   36.70    6.50
   6   8   1   42.20    3.00
  -6   8  -1   37.60    2.70
   6   8   1   38.60    4.00
   6   8   1   38.90    4.10
  -6   8  -1   43.40    4.20
   6   8   1   43.20    4.10
  -6   8  -1   37.70    4.70
  -7   8  -1   25.30    3.20
  -7   8  -1   30.10    2.30
   7   8   1   37.00    3.80
   7   8   1   39.60    2.60
   7   8   1   34.20    4.00
  -7   8  -1   40.00    6.80
   7   8   1   29.30    3.80
   8  -8   1  253.67   12.70
  -8  -8  -1  230.58   13.80
  -8   8  -1  224.48   12.30
   8   8   1  239.58   12.90
   8   8   1  236.68   13.00
   8   8   1  228.48   12.30
   8   8   1  241.98   12.80
  -8   8  -1  248.18   13.50
   9  -8   1   60.89    4.50
   9  -8   1   53.19    6.90
  -9  -8  -1   70.19    6.60
   9   8   1   58.69    4.70
  -9   8  -1   62.29    5.80
  -9   8  -1   54.89    3.20
   9   8   1   46.30    4.10
   9   8   1   55.99    4.80
  10  -8   1   16.50    2.50
 -10  -8  -1    8.60    3.20
  10  -8   1   15.20    4.50
 -10   8  -1   12.40    1.40
  10   8   1   16.70    2.80
  10   8   1   13.90    2.70
  10   8   1   13.20    2.50
 -10   8  -1   14.80    3.00
  11  -8   1  130.09    9.50
  11  -8   1  124.09    7.60
 -11  -8  -1  135.69    9.40
  11   8   1  122.39    7.80
 -11   8  -1  122.79    8.50
  12  -8   1  340.27   19.50
 -12  -8  -1  335.47   18.10
  12  -8   1  335.77   18.00
 -12  -8  -1  327.27   17.90
 -12  -8  -1  337.97   19.20
  12   8   1  332.87   18.20
 -12   8  -1  361.16   18.80
 -13  -8  -1    3.70    2.30
  13  -8   1    3.00    5.00
  13  -8   1   -5.40    3.40
 -13  -8  -1    3.20    3.60
 -13  -8  -1    0.80    2.40
  13   8   1    2.00    2.80
 -14  -8  -1  115.09    7.50
  14  -8   1  112.39    9.50
 -14  -8  -1  108.39    7.40
 -14  -8  -1  118.69    9.70
  14  -8   1  102.49    7.20
  14   8   1  111.29    7.60
 -15  -8  -1    1.20    2.80
 -15  -8  -1   -2.70    4.20
  15  -8   1   -1.00    5.30
 -15  -8  -1    1.40    2.60
  15   8   1    3.10    3.30
  16  -8   1   -1.30    3.00
 -16  -8  -1    2.20    2.80
  16  -8   1    3.80    6.00
 -16  -8  -1    2.50    3.10
 -16  -8  -1    2.10    4.70
  16   8   1    1.50    3.60
 -16   8  -1    2.80    5.90
 -17  -8  -1   16.70    3.40
 -17  -8  -1   19.60    3.70
  17  -8   1   11.80    3.70
  17  -8   1   15.00    6.80
  17   8   1   21.40    4.20
 -17   8  -1   22.20    7.10
 -18  -8  -1  119.79   11.90
 -18  -8  -1   99.19    7.90
  18  -8   1  106.99   11.10
 -18  -8  -1  102.19    8.10
  18  -8   1   97.09    7.60
  18   8   1  106.79    8.70
 -18   8  -1  136.09   13.80
 -19   8  -1    7.00    8.30
  20  -8   1   10.40    7.30
  20  -8   1    9.20    4.00
 -20  -8  -1    9.50    3.70
 -20  -8  -1   14.10    4.00
  20   8   1   18.80    5.00
 -20   8  -1   28.50    9.50
  21   8   1   13.20    5.30
 -21   8  -1   29.80   10.00
  22  -8   1   21.40    8.00
 -22  -8  -1   15.90    4.30
 -22  -8  -1   21.50    4.20
  22  -8   1   17.30    4.50
  22   8   1   24.50    5.80
 -23  -8  -1   -2.00    4.30
 -23  -8  -1   21.80    9.10
 -23  -8  -1    0.70    3.70
  23  -8   1   -3.20    7.70
  23  -8   1   -3.80    4.30
  23   8   1    9.20    5.50
  24  -8   1   38.70    6.60
 -24  -8  -1   36.60    4.90
  24  -8   1   42.30    9.40
 -24  -8  -1   43.80    5.40
  24   8   1   64.39    8.40
 -25  -9   1   -5.50    4.20
  25  -9  -1  -10.30    9.00
 -25  -9   1   -8.00    4.70
 -25   9   1    4.40    5.60
  25   9  -1   13.60    6.40
 -24  -9   1   -6.80    4.10
 -24  -9   1   -8.70    4.30
  24  -9  -1   -5.90    6.90
  24  -9  -1   -7.40    8.60
 -24   9   1    2.80    5.30
  24   9  -1    8.50    5.90
  23  -9  -1   28.70    8.80
  23  -9  -1   21.20    4.80
 -23  -9   1   24.80    4.50
 -23  -9   1   23.20    4.80
 -23   9   1   21.50    5.50
  23   9  -1   32.40    6.10
  22  -9  -1    0.90    7.90
  22  -9  -1   -1.90    4.20
 -22  -9   1   -2.00    4.40
 -22  -9   1   -2.00    3.80
 -22   9   1    0.40    4.90
  22   9  -1    5.90    5.40
  21  -9  -1   12.20    4.30
 -21  -9   1   19.00    4.60
  21  -9  -1   17.70    8.00
 -21  -9   1   21.50    4.30
  21   9  -1   26.10    5.50
 -21   9   1   20.30    5.30
  19  -9  -1  101.09   11.20
 -19  -9   1  109.99    8.20
  19  -9  -1  102.89    7.40
 -19  -9   1  106.09    7.80
  19   9  -1   97.59    8.30
 -19   9   1  101.79    9.30
 -18  -9   1    6.60    3.30
 -18  -9   1    4.10    3.60
  18  -9  -1   -1.90    3.40
 -18  -9   1    1.30    5.40
  18  -9  -1    3.00    7.00
 -18   9   1    3.20    4.40
  18   9  -1    3.20    4.60
 -17  -9   1  143.79    9.40
  17  -9  -1  143.89   12.30
  17  -9  -1  139.19    8.80
 -17  -9   1  136.09   12.50
 -17  -9   1  139.39    9.20
  17   9  -1  147.19   10.00
 -17   9   1  154.68   11.00
  16  -9  -1    4.20    6.30
 -16  -9   1    1.40    3.10
 -16  -9   1    2.20    3.20
 -16  -9   1    5.90    4.60
  16  -9  -1   -1.70    3.10
 -16   9   1    5.80    4.00
  16   9  -1    9.90    4.00
  15  -9  -1   29.70    3.80
 -15  -9   1   34.60    5.40
 -15  -9   1   38.50    7.80
 -15  -9   1   28.90    3.80
  15  -9  -1   35.30    6.70
 -15   9   1   27.20    4.50
  15   9  -1   35.10    5.30
 -14  -9   1    2.60    2.70
 -14  -9   1    2.40    2.90
 -14  -9   1    0.20    4.00
  14  -9  -1   -2.10    3.20
  14  -9  -1    3.20    5.60
  14   9  -1    2.90    3.10
 -14   9   1    2.20    3.40
 -13  -9   1   68.89    5.70
 -13  -9   1   66.39    5.50
  13  -9  -1   62.89    8.50
 -13  -9   1   68.69    7.70
  13   9  -1   69.09    5.80
 -13   9   1   71.79    6.80
 -12  -9   1    0.40    2.20
 -12  -9   1    0.00    3.30
  12  -9  -1    1.20    4.90
 -12  -9   1    1.70    2.50
 -12   9   1    0.70    3.00
  12   9  -1   -0.50    2.80
 -11  -9   1    2.30    2.20
 -11  -9   1    2.80    2.30
  11  -9  -1    2.30    4.40
 -11  -9   1    1.30    3.00
 -11   9   1    3.40    2.80
  11   9  -1    0.90    2.70
  10  -9  -1    5.50    2.20
 -10  -9   1    2.10    2.10
 -10  -9   1    4.50    2.90
 -10  -9   1    2.30    2.10
  10  -9  -1   -0.80    4.30
  10   9  -1    2.20    2.50
 -10   9   1    2.90    2.60
 -10   9   1    3.20    1.10
  10   9  -1    4.10    2.40
  -9  -9   1    9.00    2.80
   9  -9  -1    9.90    2.10
   9  -9  -1    1.80    4.10
   9   9  -1    3.20    2.40
   9   9  -1    3.90    2.60
  -9   9   1    6.20    1.20
  -9   9   1    6.20    2.60
  -8  -9   1   20.50    4.90
   8  -9  -1   11.50    4.20
   8  -9  -1   20.40    2.90
  -8   9   1   13.60    1.90
   8   9  -1   14.10    3.00
   8   9  -1   14.00    2.70
  -8   9   1   14.10    2.80
   7  -9  -1  301.47   16.70
  -7  -9   1  317.97   16.20
   7  -9  -1  293.37   15.10
  -7   9   1  266.77   14.80
   7   9  -1  269.27   14.90
   7   9  -1  273.87   15.30
   7   9  -1  281.97   15.40
  -7   9   1  289.57   15.70
   7   9  -1  285.67   15.60
   6  -9  -1    1.60    1.80
   6  -9  -1    5.00    4.00
   6   9  -1    7.80    2.20
   6   9  -1    4.30    3.00
  -6   9   1    7.20    2.30
   6   9  -1    7.00    1.70
   6   9  -1    4.90    2.30
  -6   9   1    8.70    1.40
   5  -9  -1   -3.00    1.70
  -5  -9   1    3.30    2.40
   5  -9  -1   -0.80    3.60
   5   9  -1   -0.20    3.00
  -5   9   1   -0.60    2.10
   5   9  -1    1.70    1.70
   5   9  -1    1.80    2.00
  -5   9   1    0.90    1.40
   5   9  -1    0.20    2.20
  -4  -9   1    3.30    2.40
   4  -9  -1    0.80    1.80
   4   9  -1   -0.20    2.10
  -4   9   1    1.60    2.00
   4   9  -1   -0.30    3.20
   4   9  -1    0.80    2.00
  -4   9   1   -0.30    1.40
   4   9  -1    3.10    1.80
   3  -9  -1   65.89    4.60
   3   9  -1   56.09    4.60
  -3   9   1   81.09    5.40
   3   9  -1   59.89    6.40
  -3   9   1   62.39    6.90
   3   9  -1   68.59    5.00
  -3   9   1   72.89    4.30
   3   9  -1   79.79    4.80
   2   9  -1   46.00    4.10
  -2   9   1   44.40    6.60
   2   9  -1   45.20    5.80
  -2   9   1   40.10    4.20
   2   9  -1   42.90    3.90
   2   9  -1   46.70    3.90
  -2   9   1   51.69    4.50
  -2   9   1   45.00    3.40
   2   9  -1   47.10    3.90
   1   9  -1  285.87   15.00
  -1   9   1  273.37   15.20
   1   9  -1  283.77   15.20
  -1   9   1  285.97   15.10
   1   9  -1  273.57   15.10
  -1   9   1  289.87   15.00
   1   9  -1  272.47   16.20
  -1   9   1  308.87   15.40
  -1   9   1  268.67   16.40
   1   9  -1  309.67   15.30
   0   9  -1  385.86   19.70
   0   9   1  378.86   19.50
   0   9   1  346.57   19.60
   0   9  -1  370.76   19.50
   0   9  -1  346.97   19.60
   0   9   1  387.06   19.80
   0   9  -1  381.96   20.80
   0   9   1  385.36   19.60
   0   9   1  379.86   20.70
   0   9  -1  379.96   19.70
   1   9   1  355.76   17.80
  -1   9  -1  345.87   17.70
   1   9   1  334.97   17.90
   1   9   1  340.67   18.70
  -1   9  -1  319.77   17.90
   1   9   1  356.76   18.00
  -1   9  -1  346.47   19.10
   1   9   1  311.57   17.80
  -1   9  -1  348.07   18.00
  -1   9  -1  333.67   17.90
   2  -9   1   29.80    3.10
   2   9   1   24.90    3.10
  -2   9  -1   27.20    3.00
   2   9   1   28.50    3.40
  -2   9  -1   26.50    2.70
   2   9   1   26.80    3.40
   2   9   1   32.40    5.30
  -2   9  -1   27.80    6.20
  -2   9  -1   27.80    3.70
   3  -9   1   31.30    3.30
  -3  -9  -1   31.80    5.50
   3   9   1   33.40    4.90
  -3   9  -1   30.90    2.70
   3   9   1   34.50    3.70
  -3   9  -1   28.80    3.80
  -3   9  -1   31.40    6.50
   3   9   1   34.80    3.20
   3   9   1   30.60    3.60
  -3   9  -1   32.40    3.80
  -4  -9  -1    1.60    2.70
   4  -9   1   -2.30    1.70
  -4   9  -1   -1.30    2.30
  -4   9  -1    0.80    1.20
   4   9   1   -0.70    2.90
   4   9   1    0.20    2.00
  -4   9  -1    0.20    4.20
   4   9   1    0.90    1.70
  -4   9  -1    1.80    2.00
   4   9   1    0.70    2.00
   5  -9   1  131.09    7.30
  -5  -9  -1  122.99    8.80
  -5   9  -1  112.99    7.60
   5   9   1  127.19    7.50
   5   9   1  126.59    8.00
   5   9   1  106.39    7.00
  -5   9  -1  143.69    8.00
  -5   9  -1  125.49    6.80
   5   9   1  137.99    7.50
  -5   9  -1  129.39    9.60
   6   9   1   17.80    3.10
   6   9   1   11.60    2.60
  -6   9  -1   22.20    3.00
   6   9   1   17.80    1.90
  -6   9  -1   11.40    2.50
   6   9   1   15.60    2.60
  -6   9  -1   21.90    5.10
   7  -9   1   86.29    5.30
   7   9   1   90.19    5.70
   7   9   1   73.29    5.80
   7   9   1   80.59    5.80
   7   9   1   93.09    4.90
  -7   9  -1   74.59    8.00
  -7   9  -1   79.89    4.60
  -7   9  -1   92.49    6.30
  -8  -9  -1  273.67   15.40
   8  -9   1  280.67   14.30
   8   9   1  258.17   14.40
  -8   9  -1  282.67   15.00
   8   9   1  274.17   14.40
   8   9   1  273.17   14.50
   8   9   1  250.27   13.90
  -8   9  -1  253.57   13.80
   9  -9   1  350.46   19.30
  -9  -9  -1  359.36   18.90
   9  -9   1  350.46   17.70
   9   9   1  334.77   18.00
   9   9   1  343.77   17.90
  -9   9  -1  352.06   18.40
  -9   9  -1  308.67   17.30
   9   9   1  319.97   17.30
   9   9   1  315.07   17.80
  10  -9   1   36.40    6.40
 -10  -9  -1   44.40    6.30
  10  -9   1   37.90    3.80
  10   9   1   32.30    4.50
  10   9   1   31.30    4.30
 -10   9  -1   38.70    5.70
  11  -9   1   -2.00    4.40
  11  -9   1    5.20    2.60
 -11  -9  -1   -1.10    3.20
  11   9   1   -0.50    2.60
 -11   9  -1    0.30    2.80
  12  -9   1   -1.00    4.80
  12  -9   1    3.60    3.20
 -12  -9  -1    2.20    2.40
 -12  -9  -1   -2.10    3.40
 -12   9  -1    0.60    3.10
  12   9   1    0.70    2.80
 -13  -9  -1   33.50    7.30
  13  -9   1   43.50    7.50
 -13  -9  -1   47.00    4.70
 -13  -9  -1   40.90    4.90
  13   9   1   46.30    5.40
 -13   9  -1   55.29    6.80
 -14  -9  -1    5.00    2.90
  14  -9   1    0.20    5.50
 -14  -9  -1    2.20    2.60
 -14  -9  -1    0.10    4.10
 -14   9  -1    4.00    3.60
  14   9   1    5.50    3.30
 -15  -9  -1   47.20    5.20
 -15  -9  -1   50.39    5.70
  15  -9   1   36.30    5.00
  15  -9   1   47.40    8.20
 -15  -9  -1   34.90    8.40
  15   9   1   51.89    6.10
 -15   9  -1   54.09    6.90
 -16  -9  -1   89.69    7.20
  16  -9   1   71.69    6.50
 -16  -9  -1   84.39    9.90
  16  -9   1   89.39   10.10
 -16  -9  -1   88.29    6.80
 -16   9  -1   89.19    8.00
  16   9   1   85.59    7.20
  17  -9   1   -7.40    3.40
 -17  -9  -1   -2.40    5.10
 -17  -9  -1    1.60    3.20
  17  -9   1    1.00    6.70
 -17  -9  -1   -1.60    3.40
 -17   9  -1    3.50    3.90
  17   9   1    1.40    4.00
 -18  -9  -1   14.00    5.60
  18  -9   1   -1.10    3.60
  18  -9   1    1.10    7.20
 -18  -9  -1    5.30    3.70
 -18  -9  -1    6.20    3.40
 -18   9  -1    8.10    4.40
  18   9   1    6.70    4.50
 -19  -9  -1   45.70    6.00
 -19  -9  -1   46.80    6.10
  19  -9   1   41.40    9.90
  19  -9   1   41.10    5.50
  19   9   1   53.69    6.70
  20  -9   1   46.50    5.90
 -20  -9  -1   60.19    6.30
 -20  -9  -1   56.39    6.50
  20  -9   1   52.99   10.30
  20   9   1   57.19    7.10
  21  -9   1   37.40    5.90
 -21  -9  -1   43.00    6.30
 -21  -9  -1   39.20    5.00
  21  -9   1   43.80    8.70
  21   9   1   51.39    7.70
  22  -9   1   -2.80    7.80
 -22  -9  -1    1.10    3.90
 -22  -9  -1   -1.50    4.30
  22   9   1   10.40    5.60
 -23  -9  -1   21.40    5.00
  23  -9   1   16.00    4.80
 -23  -9  -1   18.60    4.40
  23  -9   1   20.70    8.70
  23   9   1   32.50    6.10
 -24  -9  -1   -4.80    4.10
  24  -9   1   -5.80    4.70
 -24  -9  -1   -6.20    4.60
  24  -9   1   -5.50    8.50
  24   9   1    7.40    6.00
  25   9   1    9.50    6.60
 -25 -10   1   -5.70    4.30
  25 -10  -1  -10.70    9.10
 -25 -10   1   -8.50    4.70
  25  10  -1    4.00    6.30
 -25  10   1    1.70    5.60
  24 -10  -1    2.20    9.10
 -24 -10   1   -4.00    4.80
 -24 -10   1    2.20    4.30
  24  10  -1   10.00    6.20
 -24  10   1    6.60    5.70
 -23 -10   1   34.90    5.40
 -23 -10   1   33.10    5.00
  23 -10  -1   37.50    9.80
  23  10  -1   55.09    8.20
 -23  10   1   24.70    6.10
 -22 -10   1   -1.40    4.60
 -22 -10   1   -2.70    4.10
  22 -10  -1   -4.50    8.40
 -22  10   1    3.50    5.20
  22  10  -1    6.20    5.40
 -20 -10   1   21.60    4.20
  20 -10  -1   15.90    4.10
 -20 -10   1   21.60    4.50
  20 -10  -1   22.70    8.00
  20  10  -1   20.20    5.50
 -20  10   1   21.10    5.20
  19 -10  -1   22.10    4.10
 -19 -10   1   22.30    4.20
  19 -10  -1   23.30    8.00
 -19 -10   1   26.10    4.50
 -19 -10   1   42.90   10.40
 -19  10   1   21.30    5.20
  19  10  -1   25.90    5.20
 -18 -10   1    1.50    3.50
 -18 -10   1   -2.00    5.30
  18 -10  -1   -3.30    3.40
  18 -10  -1   -1.40    7.30
 -18 -10   1   -1.20    3.80
  18  10  -1    3.60    4.60
 -18  10   1   -1.10    4.30
 -17 -10   1    6.50    5.10
 -17 -10   1   14.10    3.90
 -17 -10   1    9.10    3.60
  17 -10  -1   10.90    3.50
  17 -10  -1    9.10    7.30
 -17  10   1   12.50    4.50
  17  10  -1   14.40    4.40
  16 -10  -1  241.68   13.60
 -16 -10   1  252.07   14.00
 -16 -10   1  262.27   15.80
 -16 -10   1  235.58   13.80
  16 -10  -1  238.68   16.10
  16  10  -1  227.98   14.30
 -16  10   1  233.38   15.00
 -15 -10   1    4.60    3.30
  15 -10  -1    1.00    3.30
  15 -10  -1   -2.00    6.30
 -15 -10   1    1.50    3.10
 -15 -10   1    1.70    4.50
  15  10  -1    2.90    3.90
 -15  10   1    2.90    4.00
  14 -10  -1   28.50    4.80
 -14 -10   1   38.60    5.00
  14 -10  -1   38.80    6.90
 -14 -10   1   39.80    8.00
 -14 -10   1   41.00    5.50
 -14  10   1   43.80    7.10
  14  10  -1   42.30    5.50
 -13 -10   1    0.00    2.60
 -13 -10   1   -2.80    3.80
 -13 -10   1   -1.40    2.80
  13 -10  -1   -1.80    5.50
 -13  10   1   -0.80    3.30
  13  10  -1    0.60    3.20
 -12 -10   1    0.20    2.50
  12 -10  -1    6.90    3.30
  12 -10  -1   -1.70    5.30
 -12 -10   1   -0.50    2.60
 -12 -10   1    3.30    3.50
  12  10  -1    3.10    3.10
 -12  10   1    0.30    3.10
 -11 -10   1   19.60    3.80
 -11 -10   1   23.40    3.00
 -11 -10   1   17.80    2.80
  11 -10  -1   16.80    5.30
 -11  10   1   20.90    3.50
  11  10  -1   21.50    3.40
 -10 -10   1   37.50    6.10
  10 -10  -1   26.20    5.30
  10 -10  -1   42.10    3.80
 -10 -10   1   32.20    4.50
 -10 -10   1   34.30    4.10
  10  10  -1   27.50    4.80
 -10  10   1   34.60    5.30
   9 -10  -1    2.90    4.30
   9  10  -1    6.50    1.60
  -9  10   1    1.50    2.60
  -9  10   1    3.20    1.20
   9  10  -1    3.10    2.80
   9  10  -1    3.90    2.80
   8 -10  -1   50.29    3.80
   8 -10  -1   42.30    6.40
  -8 -10   1   46.70    5.90
   8  10  -1   36.20    3.20
  -8  10   1   42.70    5.40
   8  10  -1   42.70    4.90
  -8  10   1   35.30    2.90
   8  10  -1   41.30    4.40
   7 -10  -1   39.10    6.10
   7 -10  -1   31.80    3.30
   7  10  -1   38.70    3.20
   7  10  -1   38.50    4.10
  -7  10   1   39.10    5.10
  -7  10   1   37.50    2.80
   7  10  -1   38.60    4.40
   7  10  -1   38.90    4.90
   6 -10  -1   33.60    6.30
   6  10  -1   33.70    5.00
  -6  10   1   41.60    4.70
   6  10  -1   38.40    3.20
  -6  10   1   36.50    2.80
   6  10  -1   39.70    4.00
   6  10  -1   33.30    4.30
  -5 -10   1   59.59    5.90
   5 -10  -1   60.19    6.40
   5 -10  -1   53.39    4.10
  -5  10   1   49.60    3.70
   5  10  -1   50.29    4.50
   5  10  -1   55.79    4.70
   5  10  -1   61.29    6.00
  -5  10   1   55.49    5.30
   5  10  -1   60.39    4.00
   4 -10  -1   55.49    4.30
  -4 -10   1   64.59    6.00
   4  10  -1   56.89    4.50
   4  10  -1   60.09    4.30
  -4  10   1   57.79    3.90
   4  10  -1   54.69    6.10
   4  10  -1   59.19    4.90
  -4  10   1   59.59    5.20
   3 -10  -1   41.10    3.70
   3  10  -1   42.20    4.20
  -3  10   1   42.30    4.30
   3  10  -1   42.40    5.60
   3  10  -1   47.20    3.90
  -3  10   1   44.00    3.30
   3  10  -1   44.00    3.80
   2 -10  -1  227.88   11.50
  -2  10   1  224.38   13.10
   2  10  -1  213.18   11.40
  -2  10   1  203.88   11.30
   2  10  -1  213.88   11.70
   2  10  -1  187.68   11.40
   2  10  -1  206.68   11.60
  -2  10   1  210.78   11.90
   2  10  -1  218.48   12.90
  -1  10   1   18.20    2.10
  -1  10   1   11.00    4.40
  -1  10   1   13.40    2.30
   1  10  -1   12.50    2.50
  -1  10   1   15.00    2.30
  -1  10   1   17.00    2.60
   1  10  -1   17.60    2.50
   1  10  -1   14.20    2.10
   1  10  -1   16.60    4.40
   1  10  -1   18.10    2.20
   0  10   1   84.79    7.60
   0  10  -1   93.69    5.80
   0  10  -1   85.59    5.30
   0  10  -1   84.39    5.70
   0  10   1   85.69    5.80
   0  10   1   82.79    5.40
   0  10  -1   86.69    7.80
   0  10   1   91.29    5.70
   0  10   1   81.89    5.50
   0  10  -1   82.39    5.80
  -1  10  -1   57.99    7.00
   1  10   1   52.59    4.30
  -1  10  -1   47.60    3.80
  -1  10  -1   55.29    4.30
  -1  10  -1   51.19    4.50
  -1  10  -1   52.19    4.60
   1  10   1   51.69    4.10
   1  10   1   55.29    6.40
   1  10   1   49.99    4.50
   1  10   1   52.69    4.20
   2 -10   1   54.29    4.10
   2  10   1   53.69    6.10
   2  10   1   51.49    4.10
   2  10   1   48.60    4.20
  -2  10  -1   48.50    3.70
   2  10   1   57.39    4.10
  -2  10  -1   49.20    6.60
  -2  10  -1   49.80    4.60
  -2  10  -1   60.39    4.50
  -3 -10  -1  108.89    7.90
   3 -10   1   95.49    6.10
   3  10   1   97.69    6.20
   3  10   1   96.09    7.40
  -3  10  -1   99.69    6.60
  -3  10  -1   97.09    8.70
   3  10   1  102.39    5.90
  -3  10  -1   96.49    5.70
   3  10   1   94.49    6.20
  -3  10  -1  103.19    6.40
   4 -10   1   -0.80    1.80
  -4 -10  -1    0.20    2.60
   4  10   1    0.60    1.70
  -4  10  -1    1.30    1.30
   4  10   1    0.90    2.20
   4  10   1    1.30    3.10
  -4  10  -1   -4.20    2.40
  -4  10  -1   -1.30    4.50
   4  10   1    2.00    2.20
  -4  10  -1    2.70    2.00
   5 -10   1   73.99    4.90
   5  10   1   73.79    5.40
  -5  10  -1   81.19    5.70
   5  10   1   73.89    6.10
  -5  10  -1   75.89    8.20
   5  10   1   70.99    5.30
  -5  10  -1   72.99    5.80
   5  10   1   85.09    4.70
  -5  10  -1   66.89    4.40
   6 -10   1   20.70    3.30
  -6  10  -1   19.90    5.10
   6  10   1   24.00    3.80
   6  10   1   25.70    2.90
   6  10   1   21.00    4.30
  -6  10  -1   20.30    2.80
   6  10   1   29.50    2.70
  -6  10  -1   21.90    2.10
  -6  10  -1   28.30    4.10
  -7 -10  -1    8.20    3.00
   7 -10   1    7.00    2.00
   7  10   1    3.40    2.70
   7  10   1    4.50    2.40
   7  10   1    6.30    1.60
   7  10   1    3.90    2.40
  -7  10  -1    3.80    1.20
  -7  10  -1    2.30    2.40
   8 -10   1   49.30    4.00
  -8  10  -1   44.10    5.50
   8  10   1   40.10    4.30
  -8  10  -1   35.00    2.70
   8  10   1   37.10    4.30
   8  10   1   35.50    4.30
   8  10   1   48.10    3.00
  -9 -10  -1  292.07   15.90
   9 -10   1  282.47   14.60
   9 -10   1  266.37   16.20
   9  10   1  262.27   14.90
   9  10   1  256.17   14.70
  -9  10  -1  271.87   15.30
 -10 -10  -1    4.10    3.30
  10 -10   1    9.90    2.50
  10 -10   1    3.80    4.80
 -10  10  -1    0.40    3.00
  10  10   1    2.80    2.80
  10  10   1    3.70    2.70
  11 -10   1  316.57   17.20
 -11 -10  -1  329.87   18.50
  11 -10   1  326.67   18.90
  11  10   1  312.57   17.60
 -11  10  -1  329.47   18.10
 -12 -10  -1   69.99    5.60
  12 -10   1   60.19    8.20
 -12 -10  -1   68.89    8.00
  12  10   1   68.99    6.30
 -12  10  -1   83.69    7.50
 -13 -10  -1   28.20    7.30
 -13 -10  -1   25.10    3.40
  13 -10   1   28.70    6.30
 -13 -10  -1   33.80    4.80
 -13  10  -1   21.00    4.20
  13  10   1   23.70    3.90
 -14 -10  -1  118.89    8.00
  14 -10   1  120.69   11.10
 -14 -10  -1  124.19    7.90
 -14 -10  -1   93.29   10.10
  14  10   1  126.39    8.50
 -14  10  -1  118.89    9.30
 -15 -10  -1  196.58   11.90
 -15 -10  -1  226.58   14.20
  15 -10   1  183.98   14.70
 -15 -10  -1  200.58   12.10
  15 -10   1  194.48   11.90
  15  10   1  207.18   12.50
 -15  10  -1  223.08   13.20
 -16 -10  -1   11.80    5.10
  16 -10   1   14.10    7.20
 -16 -10  -1   11.50    3.40
 -16 -10  -1   15.20    3.70
  16 -10   1    7.40    3.80
 -16  10  -1   10.90    4.40
  16  10   1    9.40    4.30
  17 -10   1   30.70    7.80
 -17 -10  -1   24.70    4.20
  17 -10   1   21.90    4.10
 -17 -10  -1   26.60    4.00
 -17  10  -1   18.60    4.80
  17  10   1   27.20    4.80
 -18 -10  -1   21.20    4.20
  18 -10   1   18.20    8.00
 -18 -10  -1   12.50    5.80
 -18 -10  -1   25.10    4.00
  18 -10   1   17.30    4.10
  18  10   1   25.10    4.90
 -18  10  -1   15.70    4.90
 -19 -10  -1   -2.30    5.70
  19 -10   1   -0.50    3.90
  19 -10   1    4.20    7.90
 -19 -10  -1    7.30    4.00
 -19 -10  -1    4.50    3.80
  19  10   1    9.80    4.90
 -19  10  -1    0.40    4.80
  20 -10   1   19.50    4.30
  20 -10   1   22.00    8.50
 -20 -10  -1   26.30    4.60
 -20 -10  -1   19.50    4.30
  20  10   1   26.80    5.40
 -20  10  -1   24.20    5.50
  22  10   1    6.90    5.50
 -23 -10  -1    1.50    4.40
 -23 -10  -1   -2.10    4.80
  23  10   1    5.60    5.80
 -23  10  -1   -0.80    5.30
 -24 -10  -1   -1.60    4.40
 -24 -10  -1    1.00    5.10
  24 -10   1   -7.10    9.20
 -24  10  -1   -2.80    5.50
  24  10   1   12.60    6.20
 -25 -10  -1  -10.40    5.10
 -25 -10  -1   -7.00    4.40
  25  10   1    9.90    6.60
 -25  10  -1   -0.60    5.70
  24 -11  -1   11.60    9.60
 -24 -11   1    7.60    5.10
 -24 -11   1    7.10    4.90
 -24  11   1    8.70    6.20
  24  11  -1   26.20    6.80
  23 -11  -1   -9.00    8.90
 -23 -11   1   -5.10    4.80
 -23 -11   1   -3.10    4.20
  23  11  -1    5.90    6.30
 -23  11   1   -3.50    5.70
 -22 -11   1   -2.00    4.40
 -22 -11   1   -0.80    4.80
  22 -11  -1   -8.00    8.70
 -22  11   1    0.60    5.50
  22  11  -1    6.40    5.80
  21 -11  -1   -0.40    8.40
 -21 -11   1    0.40    4.20
 -21 -11   1    0.50    4.70
  21  11  -1    7.20    5.40
 -21  11   1    3.20    5.50
  20 -11  -1   -2.90    7.80
 -20 -11   1   -5.70    4.20
 -20 -11   1    1.40    8.60
 -20 -11   1   -0.60    3.90
 -20  11   1   -6.00    5.20
  20  11  -1    3.40    5.10
  19 -11  -1   -2.30    4.00
  19 -11  -1    1.00    7.90
 -19 -11   1    0.90    4.20
 -19 -11   1    5.00    4.00
 -19 -11   1   -2.30    5.70
  19  11  -1    8.40    5.30
 -19  11   1    8.30    4.90
  18 -11  -1   -6.40    3.60
  18 -11  -1   -5.60    7.70
 -18 -11   1   -4.20    3.90
 -18 -11   1   -1.60    3.60
 -18 -11   1   -3.40    5.30
  18  11  -1    5.20    4.90
 -18  11   1    0.20    4.60
 -17 -11   1  102.69   11.10
 -17 -11   1   98.09    7.80
  17 -11  -1   92.09    7.20
 -17 -11   1   98.39    8.00
  17 -11  -1   93.09   11.00
  17  11  -1   98.59    8.20
 -17  11   1  100.19    9.20
 -16 -11   1    6.60    3.80
  16 -11  -1   10.40    3.70
 -16 -11   1    9.60    3.60
 -16 -11   1    2.10    5.10
  16 -11  -1    9.10    7.40
  16  11  -1    8.00    4.40
 -16  11   1    6.20    4.50
 -15 -11   1   -4.40    4.60
 -15 -11   1   -1.00    3.20
  15 -11  -1    2.10    6.40
 -15 -11   1    0.00    3.50
 -15  11   1   -2.20    4.00
  15  11  -1   -0.20    4.10
 -14 -11   1   72.29    6.50
 -14 -11   1   69.89    8.80
 -14 -11   1   70.49    6.30
  14 -11  -1   71.79    9.20
 -14  11   1   75.79    8.30
  14  11  -1   63.89    6.70
 -13 -11   1   14.10    4.20
 -13 -11   1   13.00    3.30
  13 -11  -1   15.40    6.30
 -13 -11   1   13.80    3.10
  13  11  -1   12.50    3.90
 -13  11   1    9.70    3.80
 -12 -11   1   95.89    7.10
 -12 -11   1   91.99    7.30
 -12 -11   1  110.69    9.30
  12 -11  -1   99.29    9.80
  12 -11  -1  118.49    7.10
  12  11  -1   97.99    7.50
 -12  11   1  108.09    8.90
 -11 -11   1    8.20    2.70
  11 -11  -1    9.20    5.30
 -11 -11   1   13.10    3.80
  11 -11  -1   13.30    2.80
 -11 -11   1   11.70    2.90
 -11  11   1    8.80    3.50
  11  11  -1    9.20    3.40
  10 -11  -1   76.69    5.00
 -10 -11   1   49.50    7.30
 -10 -11   1   65.79    5.30
 -10 -11   1   61.39    5.70
  10 -11  -1   71.19    8.40
  10  11  -1   62.79    5.70
 -10  11   1   61.39    6.60
  -9 -11   1   13.50    3.40
   9 -11  -1   14.10    2.50
   9 -11  -1   14.30    5.00
   9  11  -1   11.50    3.00
  -9  11   1   13.60    3.20
   9  11  -1   12.30    2.50
   8 -11  -1    1.30    4.60
   8 -11  -1    4.20    2.10
  -8 -11   1    6.50    3.10
  -8  11   1    4.40    1.40
   8  11  -1    3.30    1.80
   8  11  -1    3.30    2.80
  -8  11   1    3.70    2.70
   8  11  -1    2.20    3.20
   7 -11  -1   72.89    5.20
  -7 -11   1   93.39    7.30
   7 -11  -1   77.79    8.10
   7  11  -1   81.49    5.70
  -7  11   1   87.79    6.80
   7  11  -1   77.99    6.10
  -7  11   1   73.99    4.70
   7  11  -1   79.89    6.80
   7  11  -1   73.69    5.10
   6 -11  -1   13.10    4.40
  -6 -11   1   20.40    5.30
   6 -11  -1    8.30    2.20
   6  11  -1   15.90    3.80
  -6  11   1   14.80    1.80
   6  11  -1   17.30    2.20
   6  11  -1   15.80    2.90
  -6  11   1   10.40    2.60
   6  11  -1   13.90    2.60
   5 -11  -1   41.30    6.10
   5 -11  -1   40.20    3.80
   5  11  -1   42.10    5.60
   5  11  -1   50.79    3.70
  -5  11   1   34.80    3.20
  -5  11   1   38.40    4.60
   5  11  -1   35.80    4.00
   5  11  -1   42.70    4.50
  -4 -11   1   72.09    6.70
   4 -11  -1   71.59    6.90
   4 -11  -1   67.59    5.00
   4  11  -1   69.09    5.00
  -4  11   1   76.49    4.60
   4  11  -1   72.89    6.80
   4  11  -1   72.09    5.50
  -4  11   1   84.19    6.00
   4  11  -1   80.49    5.30
   3 -11  -1    7.10    2.10
   3  11  -1    6.20    2.10
   3  11  -1    6.50    3.80
   3  11  -1   11.20    2.30
   3  11  -1    8.30    2.50
  -3  11   1   11.00    1.80
  -3  11   1    6.50    2.30
   2 -11  -1   46.00    3.70
   2  11  -1   35.70    3.80
   2  11  -1   35.90    3.80
  -2  11   1   34.50    4.40
  -2  11   1   31.00    3.30
   2  11  -1   43.80    6.50
   2  11  -1   41.00    4.20
   2  11  -1   35.70    3.90
  -1  11   1   65.39    5.00
   1  11  -1   61.29    4.60
   1  11  -1   61.09    5.00
  -1  11   1   62.99    7.40
  -1  11   1   68.09    5.20
  -1  11   1   61.39    4.60
   1  11  -1   64.89    4.90
   1  11  -1   65.39    4.80
  -1  11   1   60.99    4.40
   1  11  -1   62.59    7.10
   0  11   1    9.00    2.20
   0  11   1    8.30    4.30
   0  11  -1    9.90    2.10
   0  11   1    9.70    2.20
   0  11  -1   10.30    2.00
   0  11   1   12.00    2.10
   0  11  -1   10.40    4.50
   0  11  -1    8.20    2.40
   0  11  -1   18.10    2.60
   0  11   1   17.40    2.60
   1  11   1    4.80    2.10
  -1  11  -1    6.20    2.10
   1  11   1    7.40    2.20
  -1  11  -1    7.10    1.80
   1  11   1    8.60    2.10
  -1  11  -1    9.00    2.50
   1  11   1    4.20    3.90
  -1  11  -1    5.20    4.50
   1  11   1    4.80    2.00
   2 -11   1  200.58   10.40
   2  11   1  177.88   10.30
  -2  11  -1  194.48   12.60
   2  11   1  197.28   10.50
   2  11   1  185.48   10.50
  -2  11  -1  185.28   10.10
  -2  11  -1  184.08   10.60
   2  11   1  186.08   11.80
  -2  11  -1  181.78   10.60
   3 -11   1    6.10    2.10
  -3 -11  -1    7.70    2.90
  -3  11  -1   11.70    2.80
  -3  11  -1    6.10    2.10
   3  11   1    5.90    2.30
  -3  11  -1   10.00    4.70
   3  11   1    9.80    3.70
  -3  11  -1    6.90    1.70
   3  11   1   10.20    2.10
   3  11   1    8.60    2.30
  -4 -11  -1    1.20    2.80
  -4  11  -1    1.90    4.80
   4  11   1    1.20    2.20
  -4  11  -1   -0.40    2.00
  -4  11  -1    2.10    2.60
  -4  11  -1    0.20    1.50
   4  11   1   -0.70    2.20
   4  11   1   -0.60    1.80
   4  11   1    0.90    3.40
   5 -11   1  132.79    8.10
  -5 -11  -1  166.38   10.10
   5  11   1  135.19    9.20
   5  11   1  144.49    8.50
   5  11   1  142.39    7.90
  -5  11  -1  141.29    8.80
  -5  11  -1  135.39    7.70
  -5  11  -1  139.89   10.70
  -5  11  -1  150.88    8.60
   5  11   1  138.09    8.50
  -6 -11  -1   36.50    6.30
   6 -11   1   33.70    3.60
   6  11   1   39.60    4.40
   6  11   1   35.00    3.20
   6  11   1   32.10    4.30
  -6  11  -1   37.50    7.80
  -6  11  -1   40.70    4.80
  -6  11  -1   35.60    2.80
   6  11   1   40.80    5.10
  -7 -11  -1   41.50    6.50
   7 -11   1   38.90    3.70
   7  11   1   34.60    4.50
  -7  11  -1   33.50    2.70
   7  11   1   34.60    4.70
   7  11   1   34.50    3.10
   7  11   1   34.80    4.40
  -7  11  -1   40.60    5.00
   8 -11   1   43.50    6.80
   8 -11   1   48.80    4.00
  -8 -11  -1   56.39    6.80
   8  11   1   43.80    3.30
   8  11   1   39.40    4.90
   8  11   1   39.30    4.90
  -8  11  -1   43.90    5.40
   8  11   1   40.10    4.70
   9 -11   1   -1.70    4.70
   9 -11   1    5.20    2.30
  -9 -11  -1    0.90    3.30
  -9  11  -1    0.10    2.80
   9  11   1    1.10    2.90
   9  11   1   -2.00    2.70
 -10 -11  -1    1.40    3.40
  10 -11   1    8.20    2.70
  10 -11   1    5.40    5.30
  10  11   1    0.00    2.90
  10  11   1    3.70    3.10
 -10  11  -1    1.80    3.10
  11 -11   1    6.70    5.50
 -11 -11  -1    6.70    3.90
  11 -11   1   14.70    2.90
  11  11   1   10.60    3.30
 -11  11  -1   11.50    3.50
  12 -11   1  101.79    7.10
  12 -11   1   96.29    9.90
 -12 -11  -1  101.19    7.20
 -12 -11  -1  120.09    9.50
 -12  11  -1  112.09    8.60
  12  11   1   95.89    7.80
 -13 -11  -1   37.20    5.00
  13 -11   1   34.90    8.30
 -13 -11  -1   39.70    5.50
 -13  11  -1   26.70    4.60
  13  11   1   32.60    4.40
 -14 -11  -1   12.20    3.30
  14 -11   1    7.30    6.70
 -14 -11  -1   10.40    3.40
 -14 -11  -1   13.20    4.80
 -14  11  -1   10.10    4.10
  14  11   1    9.50    4.10
 -15 -11  -1    6.80    4.80
 -15 -11  -1   11.50    3.70
  15 -11   1   -2.00    4.70
 -15 -11  -1    9.00    3.40
  15 -11   1    6.20    6.90
 -15  11  -1    9.70    4.50
  15  11   1   10.60    4.20
 -16 -11  -1  113.99   11.20
 -16 -11  -1  120.29    8.50
  16 -11   1  105.49   12.00
  16 -11   1  125.29    8.40
 -16 -11  -1  115.99    8.70
 -16  11  -1  111.29   10.00
  16  11   1  110.69    9.00
  17 -11   1    9.00    7.50
 -17 -11  -1    5.60    5.30
 -17 -11  -1    9.90    4.10
 -17 -11  -1    9.80    3.80
  17 -11   1    8.90    3.90
 -17  11  -1   14.10    4.90
  17  11   1   16.50    4.80
  18 -11   1   -3.60    3.80
 -18 -11  -1    1.80    4.00
 -18 -11  -1    0.00    3.70
 -18 -11  -1   -4.40    5.40
  18 -11   1   -2.40    7.50
  18  11   1    0.40    4.70
 -18  11  -1   -1.80    4.90
 -19 -11  -1   48.40    6.60
  19 -11   1   32.20    5.60
 -19 -11  -1   44.50    5.20
  19 -11   1   41.40    9.10
 -19  11  -1   35.10    5.90
  19  11   1   49.30    6.90
 -20 -11  -1   -0.60    3.90
 -20 -11  -1   -3.60    4.20
 -20 -11  -1   -7.50    6.10
  20 -11   1   -1.20    8.30
  20 -11   1   -2.40    4.20
 -20  11  -1    1.40    5.10
  20  11   1    5.80    5.40
 -21 -11  -1   -3.30    4.40
  21 -11   1   -5.70    4.10
  21 -11   1   -7.70    8.60
 -21 -11  -1    1.60    4.30
 -21  11  -1   -1.70    5.30
  21  11   1    5.90    5.50
  22  11   1   10.80    5.70
  23 -11   1  -11.40    9.10
 -23 -11  -1   -5.00    4.90
 -23 -11  -1   -0.20    4.50
 -23  11  -1    2.20    5.60
  23  11   1    9.10    6.20
  24 -11   1   -2.70    9.50
 -24 -11  -1    4.40    4.70
 -24 -11  -1    5.10    5.20
 -24  11  -1    4.70    5.80
  24  11   1   11.70    6.50
  23 -12  -1   -8.20    9.30
 -23 -12   1    1.90    4.60
 -23 -12   1    4.60    5.30
 -23  12   1    5.20    6.00
  23  12  -1   15.80    6.50
  22 -12  -1   31.40   10.00
 -22 -12   1   27.30    5.30
 -22 -12   1   33.50    5.70
  22  12  -1   50.69    8.30
 -22  12   1   27.10    6.30
 -21 -12   1    3.10    4.40
 -21 -12   1    4.10    4.70
  21 -12  -1    1.70    8.90
 -21  12   1    9.50    5.70
  21  12  -1   12.10    5.70
 -20 -12   1   -4.10    4.20
 -20 -12   1   -7.30    4.50
  20 -12  -1   -4.20    8.50
  20  12  -1    7.10    5.50
 -20  12   1    4.90    5.20
 -19 -12   1   -2.10    4.00
 -19 -12   1    0.70    4.30
  19 -12  -1   -4.80    8.30
 -19  12   1    3.40    5.10
  19  12  -1    4.20    5.10
 -18 -12   1   -4.80    4.10
  18 -12  -1   -4.80    7.80
 -18 -12   1   -4.70    6.10
 -18 -12   1    0.50    3.80
 -18  12   1    2.40    4.70
  18  12  -1    1.50    4.90
 -17 -12   1   -3.20    3.70
 -17 -12   1   -6.90    5.10
  17 -12  -1   -8.40    7.80
 -17 -12   1   -3.40    4.10
  17  12  -1   -0.50    4.60
 -17  12   1    0.50    4.80
 -16 -12   1   19.80    4.20
  16 -12  -1   17.30    4.30
  16 -12  -1   14.00    7.70
 -16 -12   1   17.40    3.90
 -16 -12   1   11.10    5.20
 -16  12   1   21.40    4.90
  16  12  -1   19.70    4.80
 -15 -12   1   48.90    6.20
  15 -12  -1   44.90    5.70
 -15 -12   1   52.79    6.50
  15 -12  -1   49.70   10.30
 -15 -12   1   52.69    9.30
 -15  12   1   39.40    5.70
  15  12  -1   49.99    7.00
 -14 -12   1  260.87   16.40
  14 -12  -1  264.97   17.00
 -14 -12   1  269.57   14.90
 -14 -12   1  261.77   14.70
 -14  12   1  257.97   16.00
  14  12  -1  248.48   15.00
 -13 -12   1   37.50    5.60
 -13 -12   1   33.80    4.20
  13 -12  -1   31.50    7.10
 -13 -12   1   41.00    7.90
 -13  12   1   50.99    7.90
  13  12  -1   38.10    5.80
  12 -12  -1   10.90    3.20
 -12 -12   1    7.80    4.10
  12 -12  -1    4.60    6.20
 -12 -12   1    7.10    3.10
 -12 -12   1    7.60    3.30
 -12  12   1    3.10    3.80
  12  12  -1    8.60    3.90
  11 -12  -1   26.70    4.10
 -11 -12   1   13.50    3.10
 -11 -12   1   15.10    4.10
  11 -12  -1   17.50    6.20
 -11 -12   1   19.80    3.40
 -11  12   1   15.10    3.90
  11  12  -1   17.20    3.80
  10 -12  -1    9.80    2.70
  10 -12  -1    6.10    5.50
 -10 -12   1    9.40    3.60
 -10 -12   1    9.70    2.90
 -10 -12   1    9.80    2.80
 -10  12   1    4.90    3.40
  10  12  -1    4.90    3.40
  -9 -12   1    8.00    3.50
   9 -12  -1    9.70    5.40
   9 -12  -1   10.30    2.50
   9  12  -1    7.40    3.20
  -9  12   1    5.50    3.10
   8 -12  -1   12.90    2.60
  -8 -12   1   25.20    6.20
   8 -12  -1   17.70    5.50
   8  12  -1   22.30    5.20
   8  12  -1   19.20    2.40
  -8  12   1   21.80    3.50
   8  12  -1   21.30    3.50
  -8  12   1   21.90    3.00
  -7 -12   1    5.50    3.20
   7 -12  -1    0.20    4.60
  -7  12   1    1.30    2.70
   7  12  -1    2.40    2.00
  -7  12   1    1.30    1.50
   7  12  -1    0.90    3.60
   7  12  -1    1.70    2.90
   6 -12  -1   16.50    4.90
  -6 -12   1   16.00    3.50
   6  12  -1   15.10    2.90
   6  12  -1   16.50    2.40
  -6  12   1   15.10    1.90
   6  12  -1   14.90    4.10
  -6  12   1   13.20    2.80
   6  12  -1   17.20    3.10
  -5 -12   1    9.80    3.10
   5 -12  -1   10.50    2.40
   5 -12  -1   13.40    4.50
   5  12  -1    9.80    2.60
   5  12  -1   14.40    4.20
   5  12  -1   13.70    2.30
   5  12  -1   11.40    2.80
  -5  12   1   10.90    1.80
  -5  12   1    7.80    2.60
   4 -12  -1    4.60    4.10
  -4 -12   1    0.50    2.80
   4 -12  -1    2.00    2.10
   4  12  -1    4.20    4.00
  -4  12   1    5.30    1.70
  -4  12   1    3.50    2.30
   4  12  -1    4.40    2.60
   4  12  -1    3.50    2.30
   4  12  -1    2.00    2.20
   3 -12  -1   22.80    3.60
   3  12  -1   24.20    5.70
   3  12  -1   28.30    3.50
   3  12  -1   25.60    2.80
  -3  12   1   24.80    3.00
   3  12  -1   22.90    3.10
  -3  12   1   21.10    2.90
   2 -12  -1   17.10    2.40
  -2  12   1   10.80    2.00
   2  12  -1   19.90    4.70
   2  12  -1   18.80    2.60
   2  12  -1   15.90    2.80
   2  12  -1    7.80    2.10
   2  12  -1   11.40    2.30
  -2  12   1    7.50    2.40
  -1  12   1    0.50    2.10
  -1  12   1    0.90    2.10
   1  12  -1    0.20    2.40
  -1  12   1   -0.90    1.90
   1  12  -1   -0.80    1.90
   1  12  -1   -1.10    2.00
   1  12  -1   -2.60    2.40
   1  12  -1    2.10    4.40
   0  12   1   96.19    6.10
   0  12  -1   91.89    6.40
   0  12  -1   90.79    5.90
   0  12   1   91.89    6.40
   0  12  -1  102.09    9.30
   0  12  -1   94.79    6.40
   0  12   1   93.19    6.00
   0  12  -1   96.59    6.30
   0  12   1  100.09    8.50
   1  12   1    3.90    2.10
  -1  12  -1   14.70    2.90
  -1  12  -1    4.00    2.20
  -1  12  -1    8.80    4.80
   1  12   1   14.70    2.60
   1  12   1    4.90    2.30
  -1  12  -1    8.30    1.90
   1  12   1    6.90    2.30
   1  12   1   10.10    4.30
   2 -12   1   29.40    3.50
  -2  12  -1   28.40    5.60
   2  12   1   26.90    4.70
   2  12   1   22.70    2.80
   2  12   1   23.90    2.90
  -2  12  -1   20.60    2.30
   2  12   1   20.00    2.80
  -2  12  -1   17.70    2.70
  -2  12  -1   24.80    3.30
  -3 -12  -1   79.49    8.00
   3 -12   1   89.59    6.00
   3  12   1   92.49    6.20
   3  12   1   79.19    5.70
  -3  12  -1   85.09    6.50
   3  12   1   93.59    7.70
  -3  12  -1   92.99    5.50
  -3  12  -1   96.19    6.40
  -3  12  -1   97.59    9.30
   3  12   1   94.59    6.00
   4 -12   1   64.99    5.40
  -4 -12  -1   95.49    8.00
  -4  12  -1   78.49    9.10
   4  12   1   80.49    5.80
   4  12   1   82.99    5.80
   4  12   1   75.69    7.00
   4  12   1   78.89    5.20
  -4  12  -1   74.89    4.90
  -4  12  -1   80.39    6.00
  -4  12  -1   81.69    6.10
  -5 -12  -1   -0.10    3.10
   5 -12   1   -4.70    2.10
   5  12   1   -2.00    3.40
  -5  12  -1   -0.20    2.80
  -5  12  -1   -0.70    5.10
  -5  12  -1   -0.50    1.50
   5  12   1    1.00    2.00
   5  12   1   -1.00    2.60
  -5  12  -1    1.20    2.30
   5  12   1    0.90    2.50
  -6 -12  -1    2.50    3.30
   6 -12   1    0.30    2.20
   6  12   1    3.00    3.40
   6  12   1    4.20    2.70
   6  12   1    0.90    2.50
   6  12   1    4.40    1.90
  -6  12  -1    1.30    2.50
  -6  12  -1   -0.60    1.50
  -7 -12  -1    1.50    3.50
   7 -12   1   -2.30    2.30
  -7  12  -1   -0.20    1.80
   7  12   1   -0.80    2.60
   7  12   1    2.90    1.80
   7  12   1    3.10    2.80
  -7  12  -1    0.90    2.80
   7  12   1    1.10    3.20
   8 -12   1   67.89    5.00
  -8 -12  -1   67.69    7.70
   8 -12   1   65.09    8.40
   8  12   1   53.79    5.80
  -8  12  -1   57.59    6.60
   8  12   1   58.39    5.60
   9 -12   1   14.50    2.80
   9 -12   1    9.80    5.50
  -9 -12  -1    7.80    3.70
   9  12   1   12.50    3.30
  -9  12  -1   11.00    3.40
   9  12   1   12.80    3.20
 -10 -12  -1   28.30    7.00
  10 -12   1   13.20    6.00
  10  12   1   18.50    3.60
 -10  12  -1   13.80    3.70
  11 -12   1   11.80    3.00
  11 -12   1    8.70    6.20
 -11 -12  -1    8.40    4.10
  11  12   1    3.90    3.60
 -11  12  -1    6.50    3.70
  12 -12   1   64.69    5.70
 -12 -12  -1   55.79    5.80
  12 -12   1   58.19    9.60
 -12 -12  -1   72.09    8.60
  12  12   1   54.99    6.60
 -12  12  -1   53.49    7.40
  13 -12   1   -7.50    6.30
 -13 -12  -1    0.90    3.30
 -13 -12  -1    1.70    4.40
 -13 -12  -1   -1.00    3.10
  13  12   1    1.30    3.90
 -13  12  -1    1.50    4.20
  14 -12   1   -3.20    6.70
 -14 -12  -1    0.10    3.50
 -14 -12  -1   -1.00    3.20
 -14 -12  -1    0.70    4.60
  14  12   1    0.20    4.10
 -14  12  -1   -0.10    4.10
 -15 -12  -1   76.79   10.50
  15 -12   1   86.29    7.00
 -15 -12  -1   83.79    7.30
 -15 -12  -1   92.69    7.60
  15 -12   1   85.59   11.30
 -15  12  -1   77.99    8.60
  15  12   1   82.99    8.00
 -16 -12  -1   14.80    5.50
  16 -12   1   10.20    5.20
  16 -12   1   17.20    7.70
 -16 -12  -1   23.10    4.30
 -16 -12  -1   24.70    4.10
 -16  12  -1   19.40    5.10
  16  12   1   22.90    4.90
  17 -12   1   -4.10    7.60
 -17 -12  -1   -0.50    4.10
  17 -12   1   -6.30    3.90
 -17 -12  -1   -1.80    3.70
 -17  12  -1    2.20    4.70
  17  12   1    5.00    4.90
  18 -12   1   33.20    9.00
  18 -12   1   27.40    4.60
 -18 -12  -1   21.50    6.00
 -18 -12  -1   31.30    4.70
 -18 -12  -1   30.40    4.90
 -18  12  -1   31.00    5.70
  18  12   1   45.10    7.30
 -19 -12  -1    5.40    4.20
  19 -12   1    4.10    8.70
 -19 -12  -1    4.40    4.50
  19 -12   1    2.80    4.30
 -19 -12  -1   -3.90    5.70
  19  12   1    8.90    5.50
 -19  12  -1    7.60    5.30
 -20 -12  -1   52.29    7.30
 -20 -12  -1   39.60    5.60
  20 -12   1   44.90    9.60
 -20  12  -1   30.40    6.10
  20  12   1   51.79    7.40
 -21 -12  -1    0.90    4.70
 -21 -12  -1    3.10    4.30
  21 -12   1   -0.40    8.60
 -21  12  -1    1.50    5.60
  21  12   1   11.10    5.80
  22 -12   1   11.60    9.40
 -22 -12  -1   12.50    4.90
 -22 -12  -1   11.50    4.60
  22  12   1   19.40    6.10
 -22  12  -1    5.40    5.80
 -23 -12  -1    7.30    4.90
 -23 -12  -1   12.20    5.20
  23 -12   1    4.20    9.50
  23  12   1   25.50    6.70
 -23  12  -1    5.90    6.10
  22 -13  -1   -5.00    9.10
 -22 -13   1   -0.60    5.00
 -22 -13   1   -0.70    4.70
 -22  13   1    2.00    5.80
  22  13  -1    8.70    6.50
  21 -13  -1   54.99   12.30
 -21 -13   1   57.69    7.90
 -21 -13   1   47.50    6.20
 -21  13   1   42.30    7.00
  21  13  -1   63.19    7.90
 -20 -13   1   20.10    5.00
 -20 -13   1   20.60    5.00
  20 -13  -1   16.30    9.00
  20  13  -1   28.30    6.00
 -20  13   1   18.50    5.80
 -19 -13   1   24.60    4.80
  19 -13  -1   27.40    9.50
 -19 -13   1   23.50    5.10
 -19  13   1   21.40    5.80
  19  13  -1   35.50    6.00
 -18 -13   1    5.00    4.20
  18 -13  -1    1.00    8.30
 -18 -13   1    3.30    4.50
  18  13  -1   13.60    5.30
 -18  13   1    7.30    5.50
  17 -13  -1   -3.30    8.40
 -17 -13   1    2.60    4.00
 -17 -13   1    0.10    4.30
  17  13  -1    7.10    5.20
 -17  13   1    2.00    4.90
 -16 -13   1   -0.10    3.80
  16 -13  -1   -4.10    7.60
 -16 -13   1   -2.80    4.10
 -16 -13   1   -7.30    5.40
 -16  13   1    2.90    5.00
  16  13  -1    2.40    4.80
 -15 -13   1    6.70    4.00
  15 -13  -1   14.50    7.70
 -15 -13   1    0.50    5.00
 -15 -13   1   10.50    3.80
  15  13  -1   11.30    4.70
 -15  13   1    6.80    4.90
 -14 -13   1   55.19    6.40
  14 -13  -1   53.89   10.40
 -14 -13   1   37.50    9.10
 -14 -13   1   59.49    6.30
  14  13  -1   55.99    7.20
 -14  13   1   57.79    8.70
  13 -13  -1    2.60    6.70
 -13 -13   1    5.40    3.70
 -13 -13   1    3.50    4.40
 -13 -13   1    5.60    3.40
  13  13  -1    1.30    4.20
 -13  13   1    2.80    4.30
 -12 -13   1   70.19    9.10
  12 -13  -1   67.69    9.50
 -12 -13   1   66.79    6.60
 -12 -13   1   76.49    6.60
  12  13  -1   69.59    7.30
 -12  13   1   79.59    8.10
 -11 -13   1    6.00    3.20
 -11 -13   1    4.90    3.30
 -11 -13   1    1.40    3.90
  11 -13  -1    4.30    6.40
  11 -13  -1    9.10    3.00
 -11  13   1    3.00    3.90
  11  13  -1    0.50    3.80
 -10 -13   1    7.80    3.30
  10 -13  -1    9.70    2.80
  10 -13  -1    6.70    6.20
 -10 -13   1    7.90    4.00
 -10 -13   1    4.60    3.10
 -10  13   1    3.30    3.80
  10  13  -1    6.50    3.80
   9 -13  -1    1.60    5.70
  -9 -13   1    3.90    3.00
  -9 -13   1    3.10    3.70
   9 -13  -1    2.30    2.60
   9  13  -1    3.30    3.60
  -9  13   1    1.00    3.30
   8 -13  -1    4.90    5.50
   8 -13  -1   -2.40    2.50
  -8 -13   1    5.20    3.70
  -8  13   1    1.20    3.30
   8  13  -1    5.00    3.30
  -7 -13   1    2.30    3.50
   7 -13  -1    0.80    5.20
   7  13  -1   -0.90    3.80
   7  13  -1   -1.70    3.10
   7  13  -1   -2.60    2.10
  -7  13   1   -1.50    2.90
  -7  13   1    0.00    2.80
   6 -13  -1  168.48   10.40
   6 -13  -1  183.68   12.90
   6  13  -1  182.88   10.30
   6  13  -1  192.98   11.10
  -6  13   1  188.08   10.10
   6  13  -1  194.28   10.70
   6  13  -1  178.78   12.00
  -6  13   1  198.58   11.30
  -5 -13   1   26.40    6.50
   5 -13  -1   31.50    5.70
   5 -13  -1   22.40    3.90
   5  13  -1   31.60    3.50
   5  13  -1   30.70    6.30
   5  13  -1   38.30    5.00
  -5  13   1   27.50    3.30
   5  13  -1   28.70    3.10
  -5  13   1   26.30    3.50
   4 -13  -1   17.70    2.70
   4 -13  -1   21.00    5.10
   4  13  -1   19.10    4.90
   4  13  -1   14.50    2.90
   4  13  -1   16.40    2.80
  -4  13   1   13.30    2.30
   4  13  -1   18.40    3.30
  -4  13   1   14.10    2.90
  -3 -13   1   40.70    6.70
   3 -13  -1   47.40    7.00
   3 -13  -1   49.90    4.60
   3  13  -1   45.70    4.50
   3  13  -1   54.49    4.60
   3  13  -1   53.49    5.20
  -3  13   1   50.49    4.00
   3  13  -1   46.20    6.90
  -3  13   1   57.19    5.30
   2 -13  -1   18.30    2.70
   2  13  -1   16.60    3.00
   2  13  -1    7.30    2.30
  -2  13   1   10.30    2.60
  -2  13   1   13.00    2.30
   2  13  -1   14.00    2.80
   2  13  -1   12.10    2.60
   2  13  -1   21.50    5.20
   1  13  -1   29.50    3.70
   1  13  -1   24.80    2.90
  -1  13   1   28.90    4.30
   1  13  -1   35.50    5.80
   1  13  -1   28.70    4.10
   1  13  -1   28.70    4.30
  -1  13   1   27.10    2.90
   0  13   1   34.50    3.90
   0  13  -1   34.90    7.70
   0  13  -1   29.30    3.70
   0  13  -1   35.20    4.50
   0  13   1   33.90    4.00
   0  13  -1   36.40    4.50
   0  13   1   36.10    4.70
   0  13  -1   34.90    4.50
  -1  13  -1   -0.70    2.20
  -1  13  -1   -0.50    2.90
  -1  13  -1    0.80    5.10
   1  13   1   -0.30    2.40
  -1  13  -1   -0.40    1.90
   1  13   1   -1.90    2.30
   1  13   1    0.60    2.20
   2 -13   1    3.20    2.30
  -2  13  -1    1.10    5.30
   2  13   1   -2.00    2.40
  -2  13  -1   -1.50    1.80
  -2  13  -1    1.10    2.40
  -2  13  -1    2.40    2.90
   2  13   1   -1.30    2.40
   2  13   1   -0.50    4.30
   3 -13   1   76.79    5.70
  -3 -13  -1   78.49    8.30
  -3  13  -1   87.79    6.60
  -3  13  -1   81.39    5.20
  -3  13  -1   83.29    9.60
   3  13   1   80.89    7.80
  -3  13  -1   76.69    6.20
   3  13   1   87.29    6.00
   3  13   1   84.29    6.20
  -4 -13  -1  119.59    9.60
   4 -13   1  105.39    7.10
  -4  13  -1  112.29    7.60
   4  13   1  117.99    8.80
   4  13   1  102.69    7.40
  -4  13  -1  102.69    6.50
  -4  13  -1  118.09   10.90
  -4  13  -1  109.29    7.60
   4  13   1  121.29    7.60
  -5 -13  -1    1.80    3.50
   5  13   1   -2.80    3.80
   5  13   1    0.90    2.90
  -5  13  -1   -1.30    1.70
  -5  13  -1   -0.50    2.50
   5  13   1   -0.70    2.70
   6 -13   1   34.60    4.30
  -6 -13  -1   44.10    7.60
   6  13   1   46.30    5.10
   6  13   1   45.30    5.90
   6  13   1   39.30    5.00
  -6  13  -1   40.60    5.80
  -6  13  -1   33.70    3.70
   7 -13   1    1.00    5.30
  -7 -13  -1    1.10    3.80
   7 -13   1   -1.40    2.50
  -7  13  -1    0.00    3.00
   7  13   1   -0.80    2.90
   7  13   1    2.00    3.10
  -8 -13  -1    4.60    4.00
   8 -13   1    6.90    5.60
   8 -13   1    8.50    2.70
   8  13   1    4.70    3.40
  -8  13  -1    6.00    3.30
   8  13   1    2.50    3.20
   9 -13   1   -0.80    5.50
  -9 -13  -1    0.90    3.90
   9 -13   1    5.90    2.80
   9  13   1    0.70    3.30
  -9  13  -1    0.70    3.40
   9  13   1   -2.50    3.30
  10 -13   1   31.60    4.10
 -10 -13  -1   20.50    4.70
  10 -13   1   27.40    6.80
  10  13   1   26.60    4.20
 -10  13  -1   20.60    4.20
  11 -13   1    3.80    6.30
 -11 -13  -1    0.20    4.20
  11 -13   1    7.70    3.10
 -11  13  -1   -3.90    3.80
  11  13   1    0.00    3.90
 -12 -13  -1   23.10    4.90
  12 -13   1   17.90    7.10
  12 -13   1   31.30    5.00
 -12 -13  -1   21.50    3.90
 -12  13  -1   23.40    4.70
  12  13   1   22.20    4.50
  13 -13   1    0.60    6.80
 -13 -13  -1    4.20    3.40
 -13 -13  -1   -0.30    4.60
 -13 -13  -1   -0.30    3.60
  13  13   1    1.40    4.20
 -13  13  -1    1.00    4.30
  14 -13   1   40.50    8.40
 -14 -13  -1   47.80    6.00
  14 -13   1   47.20    5.50
 -14 -13  -1   51.49    6.30
 -14  13  -1   41.10    5.70
  14  13   1   41.10    5.50
 -15 -13  -1    5.40    4.00
  15 -13   1   -4.30    7.30
 -15 -13  -1   -4.50    5.00
 -15 -13  -1    4.70    3.70
 -15  13  -1    2.20    4.70
  15  13   1   -1.90    4.60
 -16 -13  -1    2.90    4.20
 -16 -13  -1   -4.10    5.10
  16 -13   1    3.30    8.00
  16 -13   1   -6.80    5.00
 -16 -13  -1    4.40    3.80
 -16  13  -1    6.50    4.80
  16  13   1    5.80    4.90
  17 -13   1    4.40    8.20
 -17 -13  -1   -1.00    5.50
 -17 -13  -1    6.10    4.00
 -17 -13  -1    8.60    4.40
  17  13   1   11.10    5.10
 -17  13  -1    4.30    5.00
 -18 -13  -1    2.50    4.50
 -18 -13  -1   -3.80    5.70
 -18 -13  -1    4.60    4.30
  18 -13   1    6.60    8.80
  18  13   1   14.70    5.30
 -18  13  -1   10.60    5.30
 -19 -13  -1   45.60    5.80
 -19 -13  -1   38.20    5.40
  19 -13   1   49.60   10.10
 -19  13  -1   36.10    6.30
  20 -13   1    5.40    8.80
 -20 -13  -1    8.30    4.80
 -20 -13  -1    5.00    4.40
  20  13   1   15.40    5.80
 -20  13  -1    7.30    5.80
 -21 -13  -1   -1.00    4.60
 -21 -13  -1   -3.70    4.80
  21 -13   1   -3.30    9.30
 -21  13  -1    3.90    5.60
  21  13   1    6.90    6.10
 -22 -13  -1   -2.80    4.70
 -22 -13  -1   -4.10    5.10
  22 -13   1   -8.40    9.70
  22  13   1    9.90    6.10
 -22  13  -1    3.40    5.80
  21 -14  -1   -6.50    9.60
 -21 -14   1   -5.00    5.00
 -21 -14   1    0.50    4.60
  21  14  -1    8.70    6.10
 -21  14   1    0.70    6.00
 -20 -14   1   31.20    5.60
  20 -14  -1   36.10   10.30
 -20 -14   1   37.50    6.00
 -20  14   1   36.90    6.70
  20  14  -1   53.09    7.80
 -19 -14   1    2.20    4.30
 -19 -14   1   -4.50    4.70
  19 -14  -1   -4.60    9.20
 -19  14   1    0.50    5.70
  19  14  -1    2.70    5.60
  18 -14  -1   -2.00    8.70
 -18 -14   1    5.10    4.70
 -18 -14   1    2.50    4.40
 -18  14   1    5.80    5.80
  18  14  -1   11.80    5.80
 -17 -14   1    0.40    4.10
  17 -14  -1   -1.80    8.70
 -17 -14   1   -0.50    4.60
  17  14  -1    6.70    5.20
 -17  14   1    1.10    5.30
  16 -14  -1    0.70    8.40
 -16 -14   1    0.50    3.90
 -16 -14   1   -1.30    4.30
  16  14  -1    1.70    5.20
 -16  14   1   -4.50    4.80
 -15 -14   1   11.10    4.30
  15 -14  -1    6.60    7.90
 -15 -14   1   11.80    4.10
  15  14  -1    7.60    5.20
 -15  14   1    9.80    5.00
  14 -14  -1    3.40    7.30
 -14 -14   1   -3.10    4.90
 -14 -14   1   -0.70    4.00
 -14 -14   1    0.90    3.60
  14  14  -1    1.60    4.50
 -14  14   1    5.60    4.90
 -13 -14   1   34.00    4.40
  13 -14  -1   44.10    8.30
 -13 -14   1   37.90    4.70
  13  14  -1   35.10    5.40
 -13  14   1   34.60    5.50
 -12 -14   1    8.70    3.70
  12 -14  -1   11.60    7.20
 -12 -14   1    7.70    3.90
 -12 -14   1    2.70    4.50
 -12  14   1   10.40    4.50
  12  14  -1    9.70    4.50
 -11 -14   1   13.80    3.60
  11 -14  -1   18.40    4.10
 -11 -14   1    9.20    3.80
 -11 -14   1   10.90    4.50
  11 -14  -1   10.80    7.10
 -11  14   1   10.90    4.40
  11  14  -1   14.20    4.50
 -10 -14   1   40.00    6.00
  10 -14  -1   41.00    7.80
 -10 -14   1   52.19    8.40
  10 -14  -1   51.59    5.00
 -10 -14   1   44.30    5.80
  10  14  -1   45.40    6.00
 -10  14   1   56.89    7.70
  -9 -14   1   10.20    3.50
  -9 -14   1   10.70    4.30
   9 -14  -1   11.40    2.90
  -9 -14   1   13.10    3.30
   9 -14  -1   14.10    6.70
   9  14  -1   14.10    4.00
  -9  14   1    9.00    4.00
   8 -14  -1   11.20    6.10
   8 -14  -1    2.10    2.70
   8  14  -1    8.40    3.80
  -8  14   1    9.40    3.60
   7 -14  -1   29.20    3.50
  -7 -14   1   46.50    8.00
   7 -14  -1   38.10    8.60
   7  14  -1   39.20    5.70
  -7  14   1   34.50    4.30
   6 -14  -1    7.60    2.80
   6 -14  -1   14.40    5.80
  -6  14   1   14.10    2.90
  -6  14   1   17.20    3.50
   6  14  -1   14.60    4.80
   6  14  -1   16.20    3.80
   6  14  -1   18.20    2.80
   5 -14  -1  207.28   13.80
  -5 -14   1  203.38   13.40
   5 -14  -1  200.18   11.40
  -5  14   1  198.48   11.10
   5  14  -1  192.38   11.30
   5  14  -1  205.78   13.30
   5  14  -1  204.68   11.80
   5  14  -1  207.68   11.60
  -5  14   1  202.58   12.10
  -4 -14   1   82.59    8.50
   4 -14  -1   84.69    8.90
   4 -14  -1   71.69    5.90
   4  14  -1   80.19    6.20
  -4  14   1   79.29    5.40
  -4  14   1   86.19    7.10
   4  14  -1   81.39    5.80
   4  14  -1   78.99    8.50
   4  14  -1   84.49    6.70
  -3 -14   1    5.00    3.50
   3 -14  -1    9.10    4.90
   3 -14  -1    2.90    2.70
   3  14  -1   11.20    2.80
  -3  14   1    8.50    2.30
   3  14  -1    4.30    3.20
   3  14  -1    8.10    5.00
   3  14  -1    8.60    2.70
  -3  14   1    7.80    2.90
   2 -14  -1   46.50    7.20
   2 -14  -1   44.10    4.50
   2  14  -1   50.59    7.60
   2  14  -1   47.80    4.90
  -2  14   1   45.10    4.30
   2  14  -1   45.30    4.70
   2  14  -1   51.99    5.30
  -2  14   1   44.10    5.60
   1 -14  -1   55.29    7.10
   1  14  -1   50.79    4.90
  -1  14   1   54.19    4.70
   1  14  -1   66.59    5.60
  -1  14   1   57.49    5.50
   1  14  -1   62.29    5.60
   1  14  -1   64.79    8.80
   1  14  -1   56.69    5.40
   0  14  -1    2.80    2.40
   0  14  -1    0.50    2.20
   0  14  -1    2.40    3.10
   0  14   1    0.80    2.40
   0  14  -1    2.90    2.70
   0  14  -1   -0.50    5.60
   0  14   1    1.90    2.50
   0  14   1    1.60    2.40
  -1  14  -1    8.10    2.30
  -1  14  -1   14.30    3.40
   1  14   1   13.00    2.80
   1  14   1    6.70    2.60
   1  14   1   12.30    2.90
  -1  14  -1    9.70    2.70
  -1  14  -1   14.40    6.00
   2 -14   1    5.80    2.60
   2  14   1    3.70    2.80
  -2  14  -1    3.50    6.10
  -2  14  -1    3.80    3.30
  -2  14  -1    2.00    2.70
  -2  14  -1    2.90    2.10
   2  14   1    3.00    2.70
   3 -14   1   59.29    5.50
  -3 -14  -1   78.49    8.60
   3  14   1   72.69    6.10
  -3  14  -1   76.89    6.20
   3  14   1   70.89    5.90
  -3  14  -1   67.39    9.90
  -3  14  -1   67.39    4.90
  -4 -14  -1   28.00    7.30
   4 -14   1   23.60    3.20
  -4  14  -1   25.40    2.70
   4  14   1   32.30    4.80
   4  14   1   29.70    3.50
  -4  14  -1   27.30    3.50
   5 -14   1    9.50    2.90
  -5 -14  -1   12.50    4.30
   5  14   1   14.90    3.40
   5  14   1   15.40    3.30
  -5  14  -1   13.00    2.30
  -5  14  -1   12.40    3.20
   6 -14   1   12.00    5.80
  -6 -14  -1    9.30    4.30
   6 -14   1   10.80    2.90
  -6  14  -1   11.10    3.30
   6  14   1   13.30    3.50
   6  14   1   15.00    3.30
   7 -14   1   37.90    8.70
  -7 -14  -1   20.10    4.90
   7 -14   1   27.00    4.40
   7  14   1   41.30    5.40
  -7  14  -1   30.20    4.10
   7  14   1   34.20    4.00
   8 -14   1    3.50    2.80
   8 -14   1    2.70    6.10
  -8 -14  -1    3.30    4.30
   8  14   1    2.10    3.60
  -8  14  -1    1.70    3.50
   8  14   1   -1.70    3.40
  -9 -14  -1    8.70    4.40
   9 -14   1   15.80    3.20
   9 -14   1   12.10    6.70
   9  14   1   13.30    3.90
  -9  14  -1   10.20    4.00
  10 -14   1   12.50    3.20
 -10 -14  -1    6.20    4.50
  10 -14   1   11.60    6.70
  10  14   1    9.20    4.00
 -10  14  -1    4.70    4.10
  11 -14   1   82.19    6.50
  11 -14   1   78.19   10.10
 -11 -14  -1   86.89    9.80
 -11  14  -1   74.89    9.00
  11  14   1   83.69    7.60
 -12 -14  -1   -3.10    4.60
  12 -14   1    0.60    7.00
 -12 -14  -1    0.30    3.40
  12 -14   1    4.20    3.50
 -12 -14  -1    5.20    3.70
 -12  14  -1   -0.30    4.40
  12  14   1   -1.60    4.30
 -13 -14  -1    8.40    4.00
 -13 -14  -1    9.20    3.70
  13 -14   1   16.90    3.90
 -13 -14  -1    2.00    4.80
  13 -14   1    5.80    7.60
 -13  14  -1    2.90    4.70
  13  14   1   10.10    4.70
  14 -14   1   22.50    8.00
 -14 -14  -1   22.60    4.20
 -14 -14  -1   26.40    4.50
  14 -14   1   27.00    5.90
  14  14   1   24.40    5.20
 -14  14  -1   17.20    5.20
  15 -14   1   -1.30    7.90
 -15 -14  -1    2.60    4.20
 -15 -14  -1    2.80    3.80
 -15 -14  -1   -5.90    5.10
  15  14   1   -0.30    4.80
 -15  14  -1   -1.60    5.20
 -16 -14  -1    2.20    4.30
 -16 -14  -1    1.40    4.00
 -16 -14  -1   -5.50    5.40
  16 -14   1    3.20    8.00
  16  14   1    9.00    5.20
 -16  14  -1    5.10    5.20
 -17 -14  -1   40.40    5.50
  17 -14   1   42.50    9.70
 -17 -14  -1   35.30    5.10
 -17  14  -1   40.70    6.30
  17  14   1   50.19    7.60
  18 -14   1   -1.50    8.80
 -18 -14  -1    0.30    4.50
 -18 -14  -1    1.10    4.70
 -18  14  -1    0.10    5.40
  18  14   1    5.50    5.50
 -19 -14  -1   55.39    7.60
  19 -14   1   55.59   12.50
 -19 -14  -1   58.89    8.00
 -19  14  -1   41.50    7.00
  19  14   1   69.69    8.40
 -20 -14  -1   40.60    5.90
 -20 -14  -1   37.00    5.50
  20 -14   1   36.90   10.10
  20  14   1   62.39    8.40
 -20  14  -1   35.20    6.80
 -21 -14  -1   -4.80    5.20
 -21 -14  -1   -3.20    4.70
  21 -14   1   -6.40    9.80
 -21  14  -1   -2.00    5.70
  21  14   1   11.30    6.40
  20 -15  -1   -6.40    9.40
 -20 -15   1   -2.90    4.90
 -20 -15   1   -7.40    5.00
 -20  15   1   -0.80    6.10
  20  15  -1   11.90    6.10
  19 -15  -1  -14.30    9.50
 -19 -15   1    0.30    4.70
 -19 -15   1   -4.80    5.10
  19  15  -1    4.00    5.90
 -19  15   1   -7.10    5.80
 -18 -15   1    0.90    4.40
 -18 -15   1    1.90    4.80
  18 -15  -1   -2.30    9.20
 -18  15   1    6.90    6.10
  18  15  -1    7.70    6.10
 -17 -15   1   25.00    5.00
 -17 -15   1   21.00    5.10
  17 -15  -1   25.70    9.40
  17  15  -1   27.90    5.90
 -17  15   1   22.60    6.10
  16 -15  -1    0.30    8.50
 -16 -15   1    1.60    4.70
 -16 -15   1    2.80    4.40
  16  15  -1   10.00    5.20
 -16  15   1    2.00    5.40
 -15 -15   1   -1.00    4.00
  15 -15  -1   -0.80    8.40
 -15 -15   1   -4.00    4.30
 -15  15   1   -2.10    5.10
  15  15  -1    5.30    5.00
 -14 -15   1    0.80    4.20
  14 -15  -1    0.80    8.10
 -14 -15   1    1.30    3.90
 -14  15   1   -1.20    4.90
  14  15  -1    1.30    4.90
 -13 -15   1   26.40    4.70
  13 -15  -1   24.40    8.20
 -13 -15   1   22.30    4.30
  13  15  -1   21.90    5.10
 -13  15   1   18.10    5.30
 -12 -15   1    2.30    3.70
 -12 -15   1   -0.70    4.10
 -12 -15   1   -4.50    4.70
  12 -15  -1   -0.60    7.30
 -12  15   1   -1.00    4.60
  12  15  -1    0.40    4.60
 -11 -15   1   19.60    4.30
  11 -15  -1   18.30    7.70
 -11 -15   1   19.00    4.00
 -11 -15   1   11.40    4.60
  11  15  -1   21.10    4.70
 -11  15   1   18.00    4.80
  10 -15  -1   26.60    7.80
 -10 -15   1   44.20    8.60
 -10 -15   1   39.30    5.90
 -10 -15   1   35.80    4.60
  10  15  -1   39.90    6.50
 -10  15   1   30.80    5.00
   9 -15  -1   41.20    7.80
  -9 -15   1   36.70    5.90
  -9 -15   1   44.00    8.60
  -9 -15   1   39.70    4.70
  -9  15   1   47.50    7.70
   9  15  -1   43.20    6.40
   8 -15  -1   -0.70    3.10
  -8 -15   1   10.90    3.60
   8 -15  -1   16.90    6.80
  -8 -15   1    5.80    4.30
   8  15  -1   11.20    4.30
  -8  15   1    7.00    3.90
   7 -15  -1   10.80    6.30
   7  15  -1   10.20    4.10
  -7  15   1   10.40    3.70
   6 -15  -1    1.90    2.90
   6 -15  -1    6.90    6.20
  -6 -15   1    7.60    4.10
  -6  15   1    7.30    3.60
   6  15  -1   10.20    3.90
  -5 -15   1    2.60    3.90
   5 -15  -1   -1.30    5.60
   5 -15  -1   -1.30    2.80
   5  15  -1    1.80    2.80
   5  15  -1    0.20    4.80
  -5  15   1   -0.60    3.00
  -5  15   1    1.60    3.30
   5  15  -1    3.10    3.70
  -4 -15   1   84.29    9.20
   4 -15  -1   78.19    5.90
   4 -15  -1   81.19    9.40
  -4  15   1   70.39    5.40
   4  15  -1   77.09    6.00
   4  15  -1   70.59    6.20
   4  15  -1   76.49    8.80
   4  15  -1   79.29    6.80
  -4  15   1   70.39    6.80
   3 -15  -1    2.60    5.30
  -3 -15   1    2.70    3.80
   3 -15  -1    3.90    2.80
  -3  15   1    6.00    3.10
   3  15  -1    4.70    3.00
   3  15  -1    4.80    3.40
   3  15  -1    2.80    3.00
  -3  15   1    4.60    2.40
   3  15  -1    2.20    5.40
   2 -15  -1   -1.10    4.90
   2 -15  -1   -0.40    2.80
  -2  15   1   -1.50    2.80
   2  15  -1   -2.00    3.20
   2  15  -1   -0.70    5.40
   2  15  -1    0.40    3.00
   2  15  -1   -1.50    2.70
  -2  15   1   -3.10    2.30
   1 -15  -1   20.60    3.10
   1 -15  -1   16.50    5.20
   1  15  -1   13.30    2.90
   1  15  -1   18.10    6.20
   1  15  -1   19.40    3.40
   1  15  -1   14.80    3.50
  -1  15   1   13.90    2.80
   1  15  -1   16.40    2.90
  -1  15   1   13.10    3.10
   0 -15  -1   -2.50    4.40
   0  15  -1    0.40    2.40
   0  15  -1    0.50    2.60
   0  15   1    1.80    2.80
   0  15  -1   -1.50    6.10
   0  15  -1    2.50    3.40
   0  15   1    0.40    2.70
   0  15   1    2.00    2.60
   1 -15   1   59.99    4.90
  -1 -15  -1   37.80    6.50
   1  15   1   43.90    5.10
   1  15   1   48.90    5.00
   1  15   1   45.60    5.70
  -1  15  -1   42.30    4.40
  -1  15  -1   49.90    5.70
  -1  15  -1   55.29    9.40
   2 -15   1    0.60    2.80
  -2 -15  -1   -0.10    3.80
   2  15   1   -3.30    2.90
  -2  15  -1   -2.00    2.10
  -2  15  -1   -1.60    2.80
   2  15   1   -1.50    2.90
  -3 -15  -1   80.89    9.50
   3 -15   1   71.89    5.90
  -3  15  -1   74.39    5.40
   3  15   1   80.89    6.40
   3  15   1   83.89    6.40
  -3  15  -1   83.99    7.10
  -4 -15  -1   32.10    8.30
   4 -15   1   20.80    3.30
   4  15   1   31.00    4.00
  -4  15  -1   19.00    3.70
   4  15   1   23.60    3.70
  -4  15  -1   25.90    2.90
   5 -15   1   28.90    3.70
  -5 -15  -1   41.90    8.60
   5 -15   1   40.50    6.90
  -5  15  -1   26.10    4.00
   5  15   1   36.30    5.50
   5  15   1   28.10    4.00
   6 -15   1   24.60    3.50
  -6 -15  -1   24.80    5.10
   6 -15   1   35.70    6.90
  -6  15  -1   31.30    4.10
   6  15   1   38.00    5.70
   6  15   1   33.20    4.10
  -7 -15  -1   22.50    5.10
   7 -15   1   14.60    3.30
   7 -15   1   24.50    6.80
  -7  15  -1   20.30    4.00
   7  15   1   18.10    4.00
   7  15   1   26.10    4.30
   8 -15   1   26.90    4.50
   8 -15   1   21.40    6.90
  -8 -15  -1   22.90    5.00
  -8  15  -1   23.30    4.30
   8  15   1   21.80    4.20
   8  15   1   28.90    4.40
   9 -15   1   -3.40    6.60
   9 -15   1    2.60    3.10
  -9 -15  -1    0.90    4.50
   9  15   1    4.60    4.00
  -9  15  -1   -0.10    3.90
 -10 -15  -1  142.89   11.80
  10 -15   1  130.39   12.30
  10 -15   1  144.09    9.00
  10  15   1  140.29    9.90
 -10  15  -1  152.78   11.20
  11 -15   1    5.70    3.50
 -11 -15  -1   -1.00    4.60
  11 -15   1    6.20    7.20
 -11 -15  -1    1.30    3.80
 -11  15  -1   -2.40    4.30
  11  15   1    0.20    4.40
 -12 -15  -1   -1.40    4.90
 -12 -15  -1    0.90    3.70
 -12 -15  -1    2.90    4.00
  12 -15   1    0.50    7.60
 -12  15  -1    4.10    4.60
  12  15   1    2.60    4.50
 -13 -15  -1   -1.40    3.70
 -13 -15  -1    2.10    4.10
  13 -15   1    0.60    7.80
 -13  15  -1   -5.40    4.80
  13  15   1    1.20    4.80
  14 -15   1    1.10    7.90
 -14 -15  -1   -6.60    5.10
 -14 -15  -1    1.10    4.00
 -14 -15  -1    5.00    4.40
 -14  15  -1   -0.40    5.00
  14  15   1    2.30    4.70
 -15 -15  -1    9.50    4.50
  15 -15   1    3.10    8.30
 -15 -15  -1   11.20    4.30
 -15  15  -1    6.70    5.30
  15  15   1    9.80    5.20
 -16 -15  -1    1.30    4.10
 -16 -15  -1   -3.00    4.50
  16 -15   1   -2.00    8.70
  16  15   1    7.10    5.50
 -16  15  -1    4.30    5.50
 -17 -15  -1    3.10    4.80
 -17 -15  -1    3.90    4.50
  17 -15   1   -1.70    8.80
  17  15   1    2.10    5.30
 -17  15  -1    1.20    5.70
 -18 -15  -1    4.50    5.00
 -18 -15  -1    0.00    4.50
  18 -15   1    1.30    9.60
  18  15   1   10.40    5.90
 -18  15  -1    2.70    5.80
 -19 -15  -1   16.00    5.40
 -19 -15  -1   17.60    5.20
  19 -15   1   18.00    9.90
  19  15   1   28.10    6.40
 -19  15  -1   11.60    6.30
 -20 -15  -1    0.00    4.70
  20 -15   1   -5.50   10.00
 -20 -15  -1    2.30    5.30
 -20  15  -1    1.30    6.20
  20  15   1   11.20    6.20
 -19 -16   1   -9.10    5.10
  19 -16  -1   -6.20    9.70
 -19 -16   1   -5.60    4.90
 -19  16   1    0.80    6.20
  19  16  -1    7.80    6.00
[truncated: 3,779,421 more chars]
