# Supplementary material for: Organophosphorus zwitterions engaged in a conjugated macrocycle on fullerene
Source: Commun Chem. 2020 Jul 21;3:90. doi: 10.1038/s42004-020-00340-x (PMC9814461; doi:10.1038/s42004-020-00340-x)
Supplement: Supplementary file 5 — Supplementary Data 2 [file 42004_2020_340_MOESM5_ESM.cif]

 
data_1pph_c
 
_audit_creation_method            'SHELXL-2018/3'
_shelx_SHELXL_version_number      '2018/3'
_chemical_name_systematic         ?
_chemical_name_common             ?
_chemical_melting_point           ?
_chemical_formula_moiety          ?
_chemical_formula_sum
 'C104.80 H53.80 Cl2.40 N2 O4 P S' 
_chemical_formula_weight          1553.01

loop_
 _atom_type_symbol
 _atom_type_description
 _atom_type_scat_dispersion_real
 _atom_type_scat_dispersion_imag
 _atom_type_scat_source
 'C'  'C'   0.0033   0.0016
 'International Tables Vol C Tables 4.2.6.8 and 6.1.1.4'
 'H'  'H'   0.0000   0.0000
 'International Tables Vol C Tables 4.2.6.8 and 6.1.1.4'
 'N'  'N'   0.0061   0.0033
 'International Tables Vol C Tables 4.2.6.8 and 6.1.1.4'
 'P'  'P'   0.1023   0.0942
 'International Tables Vol C Tables 4.2.6.8 and 6.1.1.4'
 'S'  'S'   0.1246   0.1234
 'International Tables Vol C Tables 4.2.6.8 and 6.1.1.4'
 'O'  'O'   0.0106   0.0060
 'International Tables Vol C Tables 4.2.6.8 and 6.1.1.4'
 'Cl'  'Cl'   0.1484   0.1585
 'International Tables Vol C Tables 4.2.6.8 and 6.1.1.4'
 
_space_group_crystal_system       monoclinic
_space_group_IT_number            14
_space_group_name_H-M_alt         'P 21/c'
_space_group_name_Hall            '-P 2ybc'
 
_shelx_space_group_comment
;
The symmetry employed for this shelxl refinement is uniquely defined
by the following loop, which should always be used as a source of
symmetry information in preference to the above space-group names.
They are only intended as comments.
;
 
loop_
 _space_group_symop_operation_xyz
 'x, y, z'
 '-x, y+1/2, -z+1/2'
 '-x, -y, -z'
 'x, -y-1/2, z-1/2'
 
_cell_length_a                    17.480(7)
_cell_length_b                    22.173(9)
_cell_length_c                    18.633(7)
_cell_angle_alpha                 90
_cell_angle_beta                  97.269(5)
_cell_angle_gamma                 90
_cell_volume                      7164(5)
_cell_formula_units_Z             4
_cell_measurement_temperature     100(2)
_cell_measurement_reflns_used     12662 
_cell_measurement_theta_min       1.17 
_cell_measurement_theta_max       25.05 
 
_exptl_crystal_description        block
_exptl_crystal_colour             black
_exptl_crystal_density_meas       ?
_exptl_crystal_density_method     ?
_exptl_crystal_density_diffrn     1.440          
_exptl_crystal_F_000              3202
_exptl_transmission_factor_min    ?
_exptl_transmission_factor_max    ?
_exptl_crystal_size_max           0.230
_exptl_crystal_size_mid           0.170
_exptl_crystal_size_min           0.130
_exptl_absorpt_coefficient_mu     0.222
_shelx_estimated_absorpt_T_min    0.951
_shelx_estimated_absorpt_T_max    0.972
_exptl_absorpt_correction_type    empirical 
_exptl_absorpt_correction_T_min   0.9507 
_exptl_absorpt_correction_T_max   0.9717 
_exptl_absorpt_process_details    'SADABS'
_exptl_absorpt_special_details    ?
_diffrn_ambient_temperature       100(2)
_diffrn_radiation_wavelength      0.71073
_diffrn_radiation_type            MoK\a
_diffrn_source                    'fine-focus sealed tube' 
_diffrn_measurement_device_type   'Bruker Smart APEX II' 
_diffrn_measurement_method        ?
_diffrn_detector_area_resol_mean  ?
_diffrn_reflns_number             34402
_diffrn_reflns_av_unetI/netI      0.0221
_diffrn_reflns_av_R_equivalents   0.0192
_diffrn_reflns_limit_h_min        -20
_diffrn_reflns_limit_h_max        17
_diffrn_reflns_limit_k_min        -19
_diffrn_reflns_limit_k_max        26
_diffrn_reflns_limit_l_min        -21
_diffrn_reflns_limit_l_max        22
_diffrn_reflns_theta_min          1.491
_diffrn_reflns_theta_max          25.048
_diffrn_reflns_theta_full         25.048
_diffrn_measured_fraction_theta_max   0.997
_diffrn_measured_fraction_theta_full  0.997
_diffrn_reflns_Laue_measured_fraction_max    0.997
_diffrn_reflns_Laue_measured_fraction_full   0.997
_diffrn_reflns_point_group_measured_fraction_max   0.997
_diffrn_reflns_point_group_measured_fraction_full  0.997
_reflns_number_total              12656
_reflns_number_gt                 11187
_reflns_threshold_expression      'I > 2\s(I)'
_reflns_Friedel_coverage          0.000
_reflns_Friedel_fraction_max      .
_reflns_Friedel_fraction_full     .
 
_reflns_special_details
;
 Reflections were merged by SHELXL according to the crystal
 class for the calculation of statistics and refinement.
 
 _reflns_Friedel_fraction is defined as the number of unique
 Friedel pairs measured divided by the number that would be
 possible theoretically, ignoring centric projections and
 systematic absences.
;
 
_computing_data_collection        ?
_computing_cell_refinement        ?
_computing_data_reduction         ?
_computing_structure_solution     'SHELXT 2014/5 (Sheldrick, 2014)'
_computing_structure_refinement 'SHELXL-2018/3 (Sheldrick, 2018)'
_computing_molecular_graphics     ?
_computing_publication_material   ?
_refine_special_details           ?
_refine_ls_structure_factor_coef  Fsqd
_refine_ls_matrix_type            full
_refine_ls_weighting_scheme       calc
_refine_ls_weighting_details
'w=1/[\s^2^(Fo^2^)+(0.0935P)^2^+14.1826P] where P=(Fo^2^+2Fc^2^)/3'
_atom_sites_solution_primary      ?
_atom_sites_solution_secondary    ?
_atom_sites_solution_hydrogens    mixed
_refine_ls_hydrogen_treatment     mixed
_refine_ls_extinction_method      none
_refine_ls_extinction_coef        .
_refine_ls_number_reflns          12656
_refine_ls_number_parameters      1155
_refine_ls_number_restraints      148
_refine_ls_R_factor_all           0.0678
_refine_ls_R_factor_gt            0.0612
_refine_ls_wR_factor_ref          0.1757
_refine_ls_wR_factor_gt           0.1687
_refine_ls_goodness_of_fit_ref    1.026
_refine_ls_restrained_S_all       1.077
_refine_ls_shift/su_max           0.000
_refine_ls_shift/su_mean          0.000
 
loop_
 _atom_site_label
 _atom_site_type_symbol
 _atom_site_fract_x
 _atom_site_fract_y
 _atom_site_fract_z
 _atom_site_U_iso_or_equiv
 _atom_site_adp_type
 _atom_site_occupancy
 _atom_site_site_symmetry_order  
 _atom_site_calc_flag
 _atom_site_refinement_flags_posn
 _atom_site_refinement_flags_adp
 _atom_site_refinement_flags_occupancy
 _atom_site_disorder_assembly
 _atom_site_disorder_group
C1 C 0.28468(15) 0.58503(12) 0.11736(14) 0.0207(5) Uani 1 1 d . . . . .
H1 H 0.286395 0.624181 0.096912 0.025 Uiso 1 1 calc R U . . .
C2 C 0.34950(15) 0.55415(12) 0.12818(13) 0.0188(5) Uani 1 1 d . . . . .
H2 H 0.394535 0.572719 0.114693 0.023 Uiso 1 1 calc R U . . .
C3 C 0.35795(15) 0.49170(12) 0.16024(14) 0.0181(5) Uani 1 1 d . . . . .
C4 C 0.40291(14) 0.49130(11) 0.23720(14) 0.0170(5) Uani 1 1 d . . . . .
C5 C 0.43071(14) 0.54236(12) 0.27541(14) 0.0173(5) Uani 1 1 d . . . . .
C6 C 0.43548(14) 0.61060(12) 0.26323(14) 0.0182(5) Uani 1 1 d . . . . .
C7 C 0.42692(15) 0.63875(12) 0.33236(14) 0.0193(5) Uani 1 1 d . . . . .
C8 C 0.42497(14) 0.59172(12) 0.38694(14) 0.0180(5) Uani 1 1 d . . . . .
C9 C 0.38977(14) 0.58317(12) 0.44968(14) 0.0196(5) Uani 1 1 d . . . . .
C10 C 0.38498(15) 0.52411(12) 0.48317(13) 0.0203(5) Uani 1 1 d . . . . .
C11 C 0.32107(16) 0.50546(13) 0.52284(14) 0.0232(6) Uani 1 1 d . . . . .
C12 C 0.25041(16) 0.54195(14) 0.51637(14) 0.0246(6) Uani 1 1 d . . . . .
C13 C 0.24698(15) 0.59816(13) 0.47669(14) 0.0226(6) Uani 1 1 d . . . . .
C14 C 0.18046(16) 0.61363(13) 0.43157(15) 0.0248(6) Uani 1 1 d . . . . .
C15 C 0.17777(15) 0.64324(13) 0.35764(15) 0.0235(6) Uani 1 1 d . . . . .
C16 C 0.12033(15) 0.60249(13) 0.30899(15) 0.0236(6) Uani 1 1 d . . . . .
C17 C 0.12768(15) 0.57753(13) 0.24147(14) 0.0223(6) Uani 1 1 d . . . . .
C18 C 0.17921(14) 0.60468(12) 0.19258(14) 0.0197(5) Uani 1 1 d . . . . .
C19 C 0.20864(15) 0.56267(12) 0.13508(14) 0.0202(5) Uani 1 1 d . . . . .
C20 C 0.21283(15) 0.49892(12) 0.16137(13) 0.0187(5) Uani 1 1 d . . . . .
C21 C 0.27927(14) 0.46514(12) 0.16960(13) 0.0178(5) Uani 1 1 d . . . . .
C22 C 0.27881(15) 0.40613(12) 0.20212(14) 0.0192(5) Uani 1 1 d . . . . .
C23 C 0.34491(15) 0.38726(12) 0.25300(14) 0.0209(5) Uani 1 1 d . . . . .
C24 C 0.40263(14) 0.43339(12) 0.27537(14) 0.0188(5) Uani 1 1 d . . . . .
C25 C 0.43803(14) 0.43013(12) 0.34742(15) 0.0202(5) Uani 1 1 d . . . . .
C26 C 0.45275(14) 0.48421(12) 0.38724(14) 0.0191(5) Uani 1 1 d . . . . .
C27 C 0.44592(14) 0.53765(12) 0.35239(14) 0.0180(5) Uani 1 1 d . . . . .
C28 C 0.42879(14) 0.47756(12) 0.45733(14) 0.0203(5) Uani 1 1 d . . . . .
C29 C 0.41406(15) 0.41530(13) 0.46619(15) 0.0233(6) Uani 1 1 d . . . . .
C30 C 0.41997(15) 0.38513(12) 0.39780(15) 0.0233(6) Uani 1 1 d . . . . .
C31 C 0.37059(16) 0.33916(12) 0.37486(16) 0.0253(6) Uani 1 1 d . . . . .
C32 C 0.33353(16) 0.33956(12) 0.30084(16) 0.0235(6) Uani 1 1 d . . . . .
C33 C 0.25881(17) 0.31198(12) 0.30264(16) 0.0260(6) Uani 1 1 d . . . . .
C34 C 0.19656(16) 0.33138(12) 0.25523(16) 0.0254(6) Uani 1 1 d . . . . .
C35 C 0.20741(16) 0.37930(12) 0.20589(14) 0.0222(6) Uani 1 1 d . . . . .
C36 C 0.13849(15) 0.41546(13) 0.19793(14) 0.0224(6) Uani 1 1 d . . . . .
C37 C 0.14337(15) 0.47651(13) 0.18608(14) 0.0211(6) Uani 1 1 d . . . . .
C38 C 0.09697(15) 0.51773(13) 0.22428(14) 0.0225(6) Uani 1 1 d . . . . .
C39 C 0.04651(15) 0.49175(14) 0.26863(15) 0.0258(6) Uani 1 1 d . . . . .
C40 C 0.03633(15) 0.51944(15) 0.33645(15) 0.0276(6) Uani 1 1 d . . . . .
C41 C 0.07700(15) 0.57079(14) 0.35683(15) 0.0266(6) Uani 1 1 d . . . . .
C42 C 0.11376(16) 0.57735(14) 0.43037(15) 0.0263(6) Uani 1 1 d . . . . .
C43 C 0.10986(16) 0.53159(15) 0.47926(15) 0.0288(6) Uani 1 1 d . . . . .
C44 C 0.17966(17) 0.51341(15) 0.52322(15) 0.0280(6) Uani 1 1 d . . . . .
C45 C 0.17353(17) 0.44993(15) 0.53585(15) 0.0296(7) Uani 1 1 d . . . . .
C46 C 0.23919(17) 0.41538(14) 0.54282(15) 0.0288(7) Uani 1 1 d . . . . .
C47 C 0.31359(16) 0.44308(14) 0.53819(14) 0.0253(6) Uani 1 1 d . . . . .
C48 C 0.35934(16) 0.39748(13) 0.50881(15) 0.0265(6) Uani 1 1 d . . . . .
C49 C 0.31179(17) 0.34542(13) 0.48765(16) 0.0290(6) Uani 1 1 d . . . . .
C50 C 0.31751(17) 0.31670(13) 0.42214(16) 0.0286(6) Uani 1 1 d . . . . .
C51 C 0.24830(18) 0.29842(13) 0.37701(17) 0.0293(6) Uani 1 1 d . . . . .
C52 C 0.17662(18) 0.30595(14) 0.40057(16) 0.0307(7) Uani 1 1 d . . . . .
C53 C 0.11115(17) 0.32567(14) 0.35029(17) 0.0314(7) Uani 1 1 d . . . . .
C54 C 0.12159(17) 0.33757(14) 0.27882(16) 0.0285(6) Uani 1 1 d . . . . .
C55 C 0.08571(15) 0.38962(14) 0.24291(15) 0.0261(6) Uani 1 1 d . . . . .
C56 C 0.04012(15) 0.42756(14) 0.27792(15) 0.0268(6) Uani 1 1 d . . . . .
C57 C 0.02866(16) 0.41534(15) 0.35205(16) 0.0311(7) Uani 1 1 d . . . . .
C58 C 0.02715(15) 0.47241(15) 0.38842(16) 0.0304(7) Uani 1 1 d . . . . .
C59 C 0.06437(16) 0.47846(16) 0.45924(16) 0.0306(7) Uani 1 1 d . . . . .
C60 C 0.10263(17) 0.42765(16) 0.49550(16) 0.0315(7) Uani 1 1 d . . . . .
C61 C 0.10209(17) 0.37183(15) 0.46143(16) 0.0327(7) Uani 1 1 d . . . . .
C62 C 0.17092(18) 0.33512(15) 0.46925(16) 0.0327(7) Uani 1 1 d . . . . .
C63 C 0.23792(18) 0.35592(14) 0.51074(16) 0.0309(7) Uani 1 1 d . . . . .
C64 C 0.06452(17) 0.36548(15) 0.38790(16) 0.0317(7) Uani 1 1 d . . . . .
C65 C 0.14746(15) 0.56638(12) 0.06754(14) 0.0217(6) Uani 1 1 d . . . . .
C66 C 0.15173(18) 0.52937(14) 0.00813(16) 0.0292(6) Uani 1 1 d . . . . .
H66 H 0.192807 0.501459 0.007085 0.035 Uiso 1 1 calc R U . . .
C67 C 0.09394(19) 0.53463(14) -0.04951(16) 0.0329(7) Uani 1 1 d . . . . .
H67 H 0.094453 0.509775 -0.090977 0.040 Uiso 1 1 calc R U . . .
C68 C 0.03550(18) 0.57610(14) -0.04661(16) 0.0315(7) Uani 1 1 d . . . . .
H68 H -0.004127 0.580490 -0.086137 0.038 Uiso 1 1 calc R U . . .
C69 C 0.03563(17) 0.61116(13) 0.01484(15) 0.0267(6) Uani 1 1 d . . . . .
C70 C -0.0244(2) 0.65956(17) 0.02541(18) 0.0409(8) Uani 1 1 d . . . . .
C71 C -0.0905(2) 0.66082(18) -0.03711(19) 0.0467(9) Uani 1 1 d . . . . .
H71 H -0.116077 0.621430 -0.041028 0.070 Uiso 1 1 calc R U . . .
H71A H -0.069777 0.669882 -0.082391 0.070 Uiso 1 1 calc R U . . .
H71B H -0.127783 0.691968 -0.027860 0.070 Uiso 1 1 calc R U . . .
C72 C 0.0176(2) 0.72097(17) 0.0286(2) 0.0548(11) Uani 1 1 d . . . . .
H72 H -0.019157 0.753296 0.034936 0.082 Uiso 1 1 calc R U . . .
H72A H 0.039713 0.727417 -0.016617 0.082 Uiso 1 1 calc R U . . .
H72B H 0.058935 0.721145 0.069337 0.082 Uiso 1 1 calc R U . . .
C73 C -0.0561(2) 0.6488(2) 0.0964(2) 0.0512(10) Uani 1 1 d . . . . .
H73 H -0.082305 0.609631 0.094819 0.077 Uiso 1 1 calc R U . . .
H73A H -0.092937 0.680769 0.104156 0.077 Uiso 1 1 calc R U . . .
H73B H -0.013706 0.649016 0.136200 0.077 Uiso 1 1 calc R U . . .
C74 C 0.40064(15) 0.45469(12) 0.10770(14) 0.0194(5) Uani 1 1 d . . . . .
C75 C 0.47959(15) 0.44532(12) 0.12059(15) 0.0230(6) Uani 1 1 d . . . . .
H75 H 0.508144 0.456977 0.165224 0.028 Uiso 1 1 calc R U . . .
C76 C 0.51567(16) 0.41866(13) 0.06701(16) 0.0270(6) Uani 1 1 d . . . . .
H76 H 0.569736 0.411742 0.074120 0.032 Uiso 1 1 calc R U . . .
C77 C 0.47234(17) 0.40219(13) 0.00307(16) 0.0266(6) Uani 1 1 d . . . . .
H77 H 0.496321 0.384022 -0.034505 0.032 Uiso 1 1 calc R U . . .
C78 C 0.39333(16) 0.41235(13) -0.00600(16) 0.0255(6) Uani 1 1 d . . . . .
C79 C 0.34271(19) 0.39672(15) -0.07660(17) 0.0336(7) Uani 1 1 d . . . . .
C80 C 0.2656(3) 0.3670(4) -0.0577(3) 0.0474(19) Uani 0.626(9) 1 d . . P A 1
H80 H 0.240716 0.394164 -0.026192 0.071 Uiso 0.626(9) 1 calc R U P A 1
H80A H 0.277373 0.328575 -0.032839 0.071 Uiso 0.626(9) 1 calc R U P A 1
H80B H 0.230763 0.359938 -0.102421 0.071 Uiso 0.626(9) 1 calc R U P A 1
C81 C 0.3177(5) 0.4563(4) -0.1116(4) 0.074(3) Uani 0.626(9) 1 d . . P A 1
H81 H 0.278595 0.449105 -0.153220 0.111 Uiso 0.626(9) 1 calc R U P A 1
H81A H 0.362404 0.476427 -0.127888 0.111 Uiso 0.626(9) 1 calc R U P A 1
H81B H 0.296057 0.481967 -0.076425 0.111 Uiso 0.626(9) 1 calc R U P A 1
C82 C 0.3788(5) 0.3533(6) -0.1224(5) 0.074(3) Uani 0.626(9) 1 d . . P A 1
H82 H 0.341373 0.341734 -0.163828 0.111 Uiso 0.626(9) 1 calc R U P A 1
H82A H 0.395077 0.317289 -0.093949 0.111 Uiso 0.626(9) 1 calc R U P A 1
H82B H 0.423768 0.371975 -0.139827 0.111 Uiso 0.626(9) 1 calc R U P A 1
C83 C 0.2634(5) 0.4162(7) -0.0829(5) 0.052(4) Uani 0.374(9) 1 d . . P A 2
H83 H 0.237952 0.407140 -0.131603 0.078 Uiso 0.374(9) 1 calc R U P A 2
H83A H 0.261600 0.459773 -0.074303 0.078 Uiso 0.374(9) 1 calc R U P A 2
H83B H 0.236908 0.395016 -0.047064 0.078 Uiso 0.374(9) 1 calc R U P A 2
C84 C 0.3804(6) 0.4289(5) -0.1423(4) 0.038(3) Uani 0.374(9) 1 d . . P A 2
H84 H 0.346849 0.422370 -0.187898 0.057 Uiso 0.374(9) 1 calc R U P A 2
H84A H 0.431282 0.411420 -0.145734 0.057 Uiso 0.374(9) 1 calc R U P A 2
H84B H 0.385696 0.472259 -0.132836 0.057 Uiso 0.374(9) 1 calc R U P A 2
C85 C 0.3520(11) 0.3297(5) -0.0913(8) 0.074(6) Uani 0.374(9) 1 d . . P A 2
H85 H 0.328250 0.306166 -0.055502 0.112 Uiso 0.374(9) 1 calc R U P A 2
H85A H 0.406971 0.319807 -0.087948 0.112 Uiso 0.374(9) 1 calc R U P A 2
H85B H 0.326755 0.320086 -0.139944 0.112 Uiso 0.374(9) 1 calc R U P A 2
C86 C 0.40696(16) 0.76015(12) 0.27096(14) 0.0211(5) Uani 1 1 d . . . . .
C87 C 0.33307(16) 0.74407(13) 0.24030(15) 0.0243(6) Uani 1 1 d . . . . .
H87 H 0.310567 0.707545 0.254127 0.029 Uiso 1 1 calc R U . . .
C88 C 0.29236(18) 0.78154(14) 0.18945(16) 0.0293(6) Uani 1 1 d . . . . .
H88 H 0.242052 0.770524 0.168142 0.035 Uiso 1 1 calc R U . . .
C89 C 0.32490(18) 0.83495(14) 0.16972(16) 0.0322(7) Uani 1 1 d . . . . .
H89 H 0.296603 0.860844 0.135436 0.039 Uiso 1 1 calc R U . . .
C90 C 0.39879(18) 0.85073(15) 0.19993(17) 0.0333(7) Uani 1 1 d . . . . .
H90 H 0.421120 0.887249 0.185861 0.040 Uiso 1 1 calc R U . . .
C91 C 0.44023(17) 0.81356(13) 0.25049(16) 0.0273(6) Uani 1 1 d . . . . .
H91 H 0.490888 0.824384 0.271033 0.033 Uiso 1 1 calc R U . . .
C92 C 0.43130(16) 0.74511(12) 0.42671(14) 0.0206(5) Uani 1 1 d . . . . .
C93 C 0.36738(16) 0.78202(12) 0.42731(15) 0.0238(6) Uani 1 1 d . . . . .
H93 H 0.336579 0.792239 0.383283 0.029 Uiso 1 1 calc R U . . .
C94 C 0.34869(17) 0.80391(13) 0.49253(16) 0.0273(6) Uani 1 1 d . . . . .
H94 H 0.304956 0.829243 0.493178 0.033 Uiso 1 1 calc R U . . .
C95 C 0.39365(17) 0.78896(13) 0.55704(15) 0.0259(6) Uani 1 1 d . . . . .
H95 H 0.380763 0.804252 0.601608 0.031 Uiso 1 1 calc R U . . .
C96 C 0.45701(17) 0.75191(13) 0.55633(15) 0.0246(6) Uani 1 1 d . . . . .
H96 H 0.487375 0.741374 0.600479 0.029 Uiso 1 1 calc R U . . .
C97 C 0.47636(16) 0.73011(12) 0.49152(15) 0.0222(6) Uani 1 1 d . . . . .
H97 H 0.520278 0.704937 0.491068 0.027 Uiso 1 1 calc R U . . .
C98 C 0.55777(16) 0.72374(12) 0.34641(14) 0.0213(5) Uani 1 1 d . . . . .
C99 C 0.60203(16) 0.68015(13) 0.31744(15) 0.0260(6) Uani 1 1 d . . . . .
H99 H 0.578024 0.645525 0.294512 0.031 Uiso 1 1 calc R U . . .
C100 C 0.68166(17) 0.68730(14) 0.32209(16) 0.0294(6) Uani 1 1 d . . . . .
H100 H 0.712006 0.657537 0.302291 0.035 Uiso 1 1 calc R U . . .
C101 C 0.71660(17) 0.73771(14) 0.35550(16) 0.0302(7) Uani 1 1 d . . . . .
H101 H 0.770940 0.742416 0.358666 0.036 Uiso 1 1 calc R U . . .
C102 C 0.67298(17) 0.78108(13) 0.38417(16) 0.0290(6) Uani 1 1 d . . . . .
H102 H 0.697317 0.815647 0.406915 0.035 Uiso 1 1 calc R U . . .
C103 C 0.59356(17) 0.77449(13) 0.37998(15) 0.0256(6) Uani 1 1 d . . . . .
H103 H 0.563616 0.804450 0.399915 0.031 Uiso 1 1 calc R U . . .
C104 C -0.2237(8) 0.0829(7) 0.7058(8) 0.139(5) Uani 0.6 1 d D U P B 2
H104 H -0.224559 0.060778 0.660184 0.209 Uiso 0.6 1 calc R U P B 2
H105 H -0.270085 0.107889 0.704164 0.209 Uiso 0.6 1 calc R U P B 2
H106 H -0.222245 0.054144 0.745956 0.209 Uiso 0.6 1 calc R U P B 2
C105 C -0.1568(5) 0.1205(5) 0.7163(6) 0.094(3) Uani 0.6 1 d D U P B 2
H107 H -0.127156 0.102354 0.679911 0.112 Uiso 0.6 1 calc R U P B 2
H108 H -0.132181 0.103790 0.762887 0.112 Uiso 0.6 1 calc R U P B 2
C106 C -0.1174(6) 0.1886(5) 0.7214(7) 0.100(3) Uani 0.6 1 d D U P B 2
H109 H -0.097498 0.191393 0.773480 0.120 Uiso 0.6 1 calc R U P B 2
H110 H -0.163425 0.214956 0.715366 0.120 Uiso 0.6 1 calc R U P B 2
C107 C -0.0536(4) 0.2299(4) 0.6841(4) 0.0491(17) Uani 0.6 1 d D U P B 2
H111 H -0.020472 0.199645 0.664112 0.059 Uiso 0.6 1 calc R U P B 2
H112 H -0.084469 0.248427 0.641485 0.059 Uiso 0.6 1 calc R U P B 2
C108 C 0.0005(5) 0.2779(4) 0.7113(4) 0.072(2) Uani 0.6 1 d . U P B 2
H113 H 0.032594 0.261604 0.754502 0.087 Uiso 0.6 1 calc R U P B 2
H114 H -0.030653 0.310994 0.728282 0.087 Uiso 0.6 1 calc R U P B 2
C109 C 0.0552(7) 0.3063(6) 0.6638(6) 0.085(3) Uani 0.6 1 d . U P B 2
H115 H 0.086450 0.337159 0.691434 0.127 Uiso 0.6 1 calc R U P B 2
H116 H 0.089123 0.275161 0.647850 0.127 Uiso 0.6 1 calc R U P B 2
H117 H 0.025409 0.324916 0.621436 0.127 Uiso 0.6 1 calc R U P B 2
C110 C -0.2637(17) 0.0478(16) 0.753(2) 0.210(8) Uani 0.4 1 d D U P C 1
H118 H -0.277756 0.051713 0.699591 0.253 Uiso 0.4 1 calc R U P C 1
H119 H -0.261099 0.088210 0.775364 0.253 Uiso 0.4 1 calc R U P C 1
C111 C -0.0929(7) 0.2004(6) 0.6711(7) 0.064(3) Uani 0.4 1 d D U P D 1
H120 H -0.100487 0.232665 0.634201 0.076 Uiso 0.4 1 calc R U P D 1
H121 H -0.048752 0.175360 0.660437 0.076 Uiso 0.4 1 calc R U P D 1
C112 C 0.1029(5) 0.3481(4) 0.7141(5) 0.045(2) Uani 0.4 1 d . U P E 1
H122 H 0.134335 0.317218 0.742775 0.054 Uiso 0.4 1 calc R U P E 1
H123 H 0.054490 0.351376 0.736193 0.054 Uiso 0.4 1 calc R U P E 1
Cl1 Cl 0.14732(14) 0.41066(15) 0.73359(15) 0.0635(7) Uani 0.4 1 d . U P E 1
S1 S 0.33063(4) 0.64171(3) 0.47545(4) 0.02236(17) Uani 1 1 d . . . . .
P1 P 0.45433(4) 0.71394(3) 0.34275(4) 0.01839(16) Uani 1 1 d . . . . .
N1 N 0.09097(13) 0.60566(10) 0.07131(12) 0.0226(5) Uani 1 1 d . . . . .
N2 N 0.35776(13) 0.43851(11) 0.04595(12) 0.0229(5) Uani 1 1 d . . . . .
O1 O 0.22754(12) 0.45946(10) 0.36277(11) 0.0308(5) Uani 1 1 d D . . . .
Cl2 Cl -0.1668(3) 0.1603(2) 0.6653(4) 0.1211(16) Uani 0.4 1 d . U P D 1
Cl3 Cl 0.07818(18) 0.31711(16) 0.63701(15) 0.0548(7) Uani 0.4 1 d . U P E 1
Cl4 Cl -0.3240(6) -0.0002(4) 0.7908(4) 0.186(3) Uani 0.4 1 d . U P C 1
Cl5 Cl -0.1845(11) 0.0090(8) 0.7737(9) 0.322(7) Uani 0.4 1 d D U P C 1
Cl6 Cl -0.0722(6) 0.2307(5) 0.7499(6) 0.210(4) Uani 0.4 1 d D U P D 1
O2 O 0.21535(12) 0.68495(9) 0.34157(11) 0.0283(4) Uani 1 1 d . . . . .
O3 O 0.45080(11) 0.63623(8) 0.20801(10) 0.0223(4) Uani 1 1 d . . . . .
O4 O 0.19727(11) 0.65726(9) 0.19610(10) 0.0252(4) Uani 1 1 d . . . . .
H124 H 0.266(4) 0.480(4) 0.393(3) 0.18(4) Uiso 1 1 d D . . . .
H125 H 0.245(5) 0.458(4) 0.318(2) 0.20(4) Uiso 1 1 d D . . . .
 
loop_
 _atom_site_aniso_label
 _atom_site_aniso_U_11
 _atom_site_aniso_U_22
 _atom_site_aniso_U_33
 _atom_site_aniso_U_23
 _atom_site_aniso_U_13
 _atom_site_aniso_U_12
C1 0.0218(13) 0.0225(13) 0.0178(13) 0.0026(10) 0.0023(10) 0.0002(11)
C2 0.0195(13) 0.0216(13) 0.0156(12) 0.0000(10) 0.0034(10) -0.0004(10)
C3 0.0179(12) 0.0192(13) 0.0173(13) -0.0008(10) 0.0022(10) 0.0010(10)
C4 0.0118(11) 0.0200(13) 0.0193(13) 0.0008(10) 0.0030(10) 0.0025(9)
C5 0.0120(11) 0.0202(13) 0.0201(13) 0.0004(10) 0.0036(9) 0.0012(9)
C6 0.0142(12) 0.0206(13) 0.0197(13) 0.0011(10) 0.0021(10) -0.0002(10)
C7 0.0201(13) 0.0194(13) 0.0186(13) -0.0007(10) 0.0030(10) -0.0002(10)
C8 0.0139(12) 0.0214(13) 0.0179(13) -0.0004(10) -0.0010(10) -0.0013(10)
C9 0.0153(12) 0.0262(14) 0.0167(12) 0.0001(10) -0.0001(10) -0.0022(10)
C10 0.0171(13) 0.0287(14) 0.0136(12) 0.0026(10) -0.0036(10) -0.0035(11)
C11 0.0224(13) 0.0331(15) 0.0133(12) 0.0029(11) -0.0011(10) -0.0065(11)
C12 0.0221(14) 0.0382(16) 0.0137(12) -0.0021(11) 0.0035(10) -0.0048(12)
C13 0.0205(13) 0.0318(15) 0.0167(13) -0.0039(11) 0.0067(10) -0.0011(11)
C14 0.0216(13) 0.0341(15) 0.0197(13) -0.0055(12) 0.0063(11) 0.0036(11)
C15 0.0199(13) 0.0283(15) 0.0227(14) -0.0033(11) 0.0043(11) 0.0074(11)
C16 0.0149(12) 0.0325(15) 0.0233(14) 0.0003(11) 0.0018(10) 0.0072(11)
C17 0.0134(12) 0.0328(15) 0.0198(13) 0.0012(11) -0.0011(10) 0.0071(11)
C18 0.0154(12) 0.0265(14) 0.0157(12) 0.0002(10) -0.0045(10) 0.0036(10)
C19 0.0178(13) 0.0271(14) 0.0151(12) 0.0017(10) 0.0007(10) 0.0036(10)
C20 0.0168(12) 0.0261(14) 0.0123(12) -0.0011(10) -0.0013(9) -0.0019(10)
C21 0.0175(12) 0.0219(13) 0.0135(12) -0.0021(10) 0.0006(10) -0.0007(10)
C22 0.0197(13) 0.0203(13) 0.0171(13) -0.0038(10) 0.0006(10) 0.0000(10)
C23 0.0189(13) 0.0209(13) 0.0224(13) -0.0011(11) 0.0010(10) 0.0019(10)
C24 0.0148(12) 0.0199(13) 0.0216(13) -0.0002(10) 0.0021(10) 0.0031(10)
C25 0.0132(12) 0.0222(13) 0.0246(14) 0.0033(11) 0.0001(10) 0.0033(10)
C26 0.0101(11) 0.0246(13) 0.0216(13) 0.0022(11) -0.0016(10) -0.0001(10)
C27 0.0111(11) 0.0227(13) 0.0202(13) 0.0003(10) 0.0014(10) -0.0011(10)
C28 0.0142(12) 0.0267(14) 0.0181(13) 0.0053(11) -0.0054(10) -0.0027(10)
C29 0.0184(13) 0.0274(14) 0.0218(14) 0.0084(11) -0.0069(10) -0.0008(11)
C30 0.0186(13) 0.0222(14) 0.0273(14) 0.0069(11) -0.0045(11) 0.0036(10)
C31 0.0239(14) 0.0202(13) 0.0305(15) 0.0060(11) -0.0021(12) 0.0018(11)
C32 0.0224(14) 0.0177(13) 0.0293(15) 0.0009(11) -0.0009(11) 0.0000(10)
C33 0.0288(15) 0.0182(13) 0.0297(15) 0.0007(11) -0.0007(12) -0.0049(11)
C34 0.0269(14) 0.0217(13) 0.0262(14) -0.0018(11) -0.0017(11) -0.0083(11)
C35 0.0220(13) 0.0246(14) 0.0191(13) -0.0034(11) -0.0015(10) -0.0039(11)
C36 0.0183(13) 0.0305(15) 0.0169(13) -0.0011(11) -0.0037(10) -0.0050(11)
C37 0.0153(12) 0.0331(15) 0.0133(12) 0.0002(11) -0.0039(10) -0.0004(11)
C38 0.0137(12) 0.0345(15) 0.0182(13) 0.0018(11) -0.0017(10) 0.0017(11)
C39 0.0117(12) 0.0418(17) 0.0227(14) 0.0012(12) -0.0022(10) 0.0001(11)
C40 0.0121(12) 0.0485(18) 0.0223(14) 0.0011(13) 0.0034(10) 0.0020(12)
C41 0.0151(13) 0.0421(17) 0.0231(14) -0.0010(12) 0.0045(11) 0.0069(12)
C42 0.0172(13) 0.0406(17) 0.0222(14) -0.0047(12) 0.0063(11) 0.0042(12)
C43 0.0196(14) 0.0475(18) 0.0210(14) -0.0035(13) 0.0088(11) -0.0027(13)
C44 0.0249(14) 0.0451(18) 0.0150(13) -0.0005(12) 0.0067(11) -0.0057(13)
C45 0.0269(15) 0.0460(18) 0.0168(13) 0.0048(12) 0.0065(11) -0.0108(13)
C46 0.0299(15) 0.0404(17) 0.0155(13) 0.0099(12) 0.0003(11) -0.0115(13)
C47 0.0247(14) 0.0358(16) 0.0140(13) 0.0081(11) -0.0022(10) -0.0064(12)
C48 0.0253(14) 0.0309(15) 0.0209(14) 0.0114(12) -0.0069(11) -0.0036(12)
C49 0.0296(15) 0.0288(15) 0.0263(15) 0.0142(12) -0.0048(12) -0.0063(12)
C50 0.0297(15) 0.0222(14) 0.0317(16) 0.0118(12) -0.0048(12) -0.0031(12)
C51 0.0332(16) 0.0208(14) 0.0321(16) 0.0082(12) -0.0023(13) -0.0083(12)
C52 0.0322(16) 0.0288(15) 0.0299(16) 0.0085(12) -0.0011(13) -0.0150(12)
C53 0.0262(15) 0.0345(16) 0.0325(16) 0.0040(13) -0.0005(12) -0.0182(13)
C54 0.0238(14) 0.0314(15) 0.0283(15) 0.0002(12) -0.0039(12) -0.0136(12)
C55 0.0166(13) 0.0368(16) 0.0233(14) 0.0001(12) -0.0039(11) -0.0119(12)
C56 0.0140(12) 0.0415(17) 0.0239(14) 0.0012(12) -0.0019(11) -0.0093(12)
C57 0.0158(13) 0.0510(19) 0.0262(15) 0.0040(13) 0.0017(11) -0.0130(13)
C58 0.0124(13) 0.0521(19) 0.0277(15) -0.0006(14) 0.0060(11) -0.0069(12)
C59 0.0178(13) 0.0538(19) 0.0221(14) 0.0006(13) 0.0093(11) -0.0072(13)
C60 0.0241(15) 0.0502(19) 0.0218(14) 0.0060(13) 0.0087(12) -0.0125(13)
C61 0.0239(15) 0.0496(19) 0.0253(15) 0.0091(14) 0.0056(12) -0.0178(13)
C62 0.0336(16) 0.0369(17) 0.0270(15) 0.0125(13) 0.0019(13) -0.0158(13)
C63 0.0326(16) 0.0368(17) 0.0222(14) 0.0148(12) -0.0006(12) -0.0108(13)
C64 0.0214(14) 0.0452(18) 0.0284(16) 0.0052(13) 0.0027(12) -0.0172(13)
C65 0.0196(13) 0.0259(14) 0.0190(13) 0.0031(11) 0.0000(10) 0.0031(11)
C66 0.0321(16) 0.0307(15) 0.0241(15) -0.0029(12) 0.0007(12) 0.0089(12)
C67 0.0428(18) 0.0330(16) 0.0214(14) -0.0056(12) -0.0023(13) 0.0079(14)
C68 0.0334(16) 0.0365(17) 0.0217(14) -0.0031(12) -0.0082(12) 0.0084(13)
C69 0.0263(14) 0.0297(15) 0.0220(14) -0.0013(12) -0.0055(11) 0.0059(12)
C70 0.0370(18) 0.049(2) 0.0320(17) -0.0122(15) -0.0124(14) 0.0217(16)
C71 0.0385(19) 0.061(2) 0.0361(19) -0.0094(17) -0.0141(15) 0.0258(17)
C72 0.056(2) 0.039(2) 0.062(3) -0.0156(18) -0.0203(19) 0.0218(18)
C73 0.0377(19) 0.076(3) 0.0367(19) -0.0149(18) -0.0071(15) 0.0295(19)
C74 0.0191(13) 0.0180(12) 0.0214(13) -0.0001(10) 0.0039(10) -0.0006(10)
C75 0.0187(13) 0.0249(14) 0.0250(14) -0.0033(11) 0.0018(11) -0.0002(11)
C76 0.0194(13) 0.0267(15) 0.0357(16) -0.0040(12) 0.0067(12) 0.0014(11)
C77 0.0265(14) 0.0266(14) 0.0281(15) -0.0064(12) 0.0092(12) -0.0003(11)
C78 0.0259(14) 0.0257(14) 0.0257(15) -0.0050(11) 0.0059(12) -0.0025(11)
C79 0.0347(17) 0.0390(18) 0.0261(16) -0.0081(13) -0.0001(13) -0.0032(14)
C80 0.038(3) 0.068(5) 0.036(3) -0.027(3) 0.003(2) -0.014(3)
C81 0.085(6) 0.081(5) 0.047(4) 0.007(4) -0.027(4) -0.017(4)
C82 0.046(4) 0.134(10) 0.043(5) -0.051(5) 0.008(3) 0.005(5)
C83 0.027(5) 0.100(11) 0.027(5) -0.016(6) -0.002(4) 0.002(5)
C84 0.047(6) 0.054(6) 0.013(4) -0.001(4) 0.002(3) -0.021(4)
C85 0.123(15) 0.023(5) 0.060(9) -0.013(5) -0.055(9) -0.005(6)
C86 0.0254(14) 0.0219(13) 0.0170(13) -0.0017(10) 0.0063(10) 0.0024(11)
C87 0.0284(14) 0.0249(14) 0.0194(13) -0.0018(11) 0.0019(11) -0.0013(11)
C88 0.0303(15) 0.0353(16) 0.0213(14) 0.0007(12) -0.0007(12) 0.0007(13)
C89 0.0363(17) 0.0362(17) 0.0239(15) 0.0109(13) 0.0029(13) 0.0066(13)
C90 0.0336(16) 0.0324(16) 0.0350(17) 0.0128(13) 0.0083(13) -0.0001(13)
C91 0.0272(15) 0.0283(15) 0.0267(15) 0.0042(12) 0.0047(12) -0.0006(12)
C92 0.0246(13) 0.0177(13) 0.0195(13) -0.0009(10) 0.0033(10) -0.0008(10)
C93 0.0267(14) 0.0248(14) 0.0195(13) -0.0009(11) 0.0018(11) 0.0026(11)
C94 0.0302(15) 0.0269(15) 0.0251(15) -0.0009(12) 0.0049(12) 0.0073(12)
C95 0.0352(16) 0.0242(14) 0.0194(14) -0.0043(11) 0.0075(12) -0.0015(12)
C96 0.0298(15) 0.0254(14) 0.0175(13) 0.0028(11) -0.0008(11) -0.0036(12)
C97 0.0241(14) 0.0207(13) 0.0220(14) 0.0018(11) 0.0033(11) 0.0005(11)
C98 0.0242(14) 0.0225(13) 0.0174(13) 0.0032(10) 0.0027(10) -0.0003(11)
C99 0.0257(14) 0.0287(15) 0.0236(14) -0.0009(11) 0.0036(11) 0.0021(12)
C100 0.0234(14) 0.0349(16) 0.0301(16) 0.0032(13) 0.0039(12) 0.0037(12)
C101 0.0222(14) 0.0358(16) 0.0316(16) 0.0133(13) -0.0005(12) -0.0014(12)
C102 0.0317(16) 0.0250(15) 0.0288(15) 0.0072(12) -0.0024(12) -0.0049(12)
C103 0.0286(15) 0.0228(14) 0.0250(14) 0.0041(11) 0.0018(11) -0.0013(11)
C104 0.137(8) 0.161(8) 0.119(7) -0.019(7) 0.012(7) 0.017(7)
C105 0.053(5) 0.149(9) 0.073(5) -0.036(6) -0.015(4) 0.011(5)
C106 0.096(6) 0.110(6) 0.090(6) -0.010(5) -0.005(5) 0.027(5)
C107 0.034(3) 0.061(4) 0.054(4) 0.022(3) 0.012(3) 0.039(3)
C108 0.079(5) 0.078(5) 0.058(4) 0.006(4) 0.002(4) 0.060(4)
C109 0.090(6) 0.090(6) 0.077(6) 0.003(5) 0.018(5) 0.046(5)
C110 0.222(11) 0.219(11) 0.196(10) -0.002(8) 0.046(8) -0.018(8)
C111 0.049(5) 0.068(6) 0.076(6) 0.003(5) 0.021(5) 0.024(5)
C112 0.024(4) 0.042(4) 0.063(5) -0.018(4) -0.013(3) 0.023(3)
Cl1 0.0382(12) 0.0880(19) 0.0610(15) -0.0126(14) -0.0071(11) 0.0126(12)
S1 0.0203(3) 0.0269(4) 0.0206(3) -0.0029(3) 0.0053(3) -0.0012(3)
P1 0.0204(3) 0.0179(3) 0.0170(3) -0.0005(2) 0.0032(3) 0.0004(3)
N1 0.0225(12) 0.0251(12) 0.0191(11) -0.0019(9) -0.0019(9) 0.0040(9)
N2 0.0214(11) 0.0258(12) 0.0216(12) -0.0044(9) 0.0029(9) -0.0015(9)
O1 0.0288(11) 0.0437(13) 0.0185(10) -0.0040(9) -0.0028(8) 0.0045(9)
Cl2 0.099(3) 0.112(3) 0.157(4) -0.007(3) 0.034(3) 0.020(3)
Cl3 0.0599(17) 0.0707(18) 0.0363(14) -0.0040(13) 0.0160(12) 0.0192(14)
Cl4 0.255(7) 0.173(5) 0.131(4) -0.003(4) 0.035(5) 0.023(5)
Cl5 0.335(10) 0.342(10) 0.290(9) 0.026(8) 0.045(8) -0.014(8)
Cl6 0.195(6) 0.208(7) 0.223(7) 0.013(6) 0.013(6) 0.054(6)
O2 0.0335(11) 0.0273(11) 0.0238(10) -0.0022(8) 0.0017(8) 0.0018(9)
O3 0.0251(10) 0.0215(9) 0.0209(10) 0.0002(8) 0.0057(8) -0.0012(8)
O4 0.0247(10) 0.0292(11) 0.0207(10) -0.0028(8) -0.0011(8) 0.0007(8)
 
_geom_special_details
;
 All esds (except the esd in the dihedral angle between two l.s. planes)
 are estimated using the full covariance matrix.  The cell esds are taken
 into account individually in the estimation of esds in distances, angles
 and torsion angles; correlations between esds in cell parameters are only
 used when they are defined by crystal symmetry.  An approximate (isotropic)
 treatment of cell esds is used for estimating esds involving l.s. planes.
;
 
loop_
 _geom_bond_atom_site_label_1
 _geom_bond_atom_site_label_2
 _geom_bond_distance
 _geom_bond_site_symmetry_2
 _geom_bond_publ_flag
C1 C2 1.317(4) . ?
C1 C19 1.494(4) . ?
C1 H1 0.9500 . ?
C2 C3 1.508(4) . ?
C2 H2 0.9500 . ?
C3 C21 1.526(4) . ?
C3 C74 1.540(4) . ?
C3 C4 1.546(4) . ?
C4 C5 1.392(4) . ?
C4 C24 1.468(4) . ?
C5 C27 1.429(4) . ?
C5 C6 1.534(4) . ?
C6 O3 1.234(3) . ?
C6 C7 1.456(4) . ?
C7 C8 1.460(4) . ?
C7 P1 1.739(3) . ?
C8 C9 1.401(4) . ?
C8 C27 1.430(4) . ?
C9 C10 1.457(4) . ?
C9 S1 1.764(3) . ?
C10 C28 1.406(4) . ?
C10 C11 1.475(4) . ?
C11 C47 1.422(4) . ?
C11 C12 1.469(4) . ?
C12 C44 1.409(4) . ?
C12 C13 1.446(4) . ?
C13 C14 1.389(4) . ?
C13 S1 1.755(3) . ?
C14 C42 1.414(4) . ?
C14 C15 1.521(4) . ?
C15 O2 1.194(4) . ?
C15 C16 1.554(4) . ?
C16 C17 1.395(4) . ?
C16 C41 1.426(4) . ?
C17 C38 1.451(4) . ?
C17 C18 1.487(4) . ?
C18 O4 1.207(3) . ?
C18 C19 1.556(4) . ?
C19 C20 1.495(4) . ?
C19 C65 1.547(4) . ?
C20 C21 1.374(4) . ?
C20 C37 1.440(4) . ?
C21 C22 1.442(4) . ?
C22 C35 1.392(4) . ?
C22 C23 1.460(4) . ?
C23 C32 1.413(4) . ?
C23 C24 1.460(4) . ?
C24 C25 1.407(4) . ?
C25 C26 1.416(4) . ?
C25 C30 1.432(4) . ?
C26 C27 1.349(4) . ?
C26 C28 1.429(4) . ?
C28 C29 1.418(4) . ?
C29 C48 1.376(4) . ?
C29 C30 1.454(4) . ?
C30 C31 1.369(4) . ?
C31 C50 1.446(4) . ?
C31 C32 1.448(4) . ?
C32 C33 1.446(4) . ?
C33 C34 1.381(4) . ?
C33 C51 1.452(4) . ?
C34 C35 1.433(4) . ?
C34 C54 1.440(4) . ?
C35 C36 1.439(4) . ?
C36 C37 1.376(4) . ?
C36 C55 1.441(4) . ?
C37 C38 1.465(4) . ?
C38 C39 1.406(4) . ?
C39 C40 1.436(4) . ?
C39 C56 1.440(4) . ?
C40 C41 1.370(4) . ?
C40 C58 1.446(4) . ?
C41 C42 1.445(4) . ?
C42 C43 1.371(4) . ?
C43 C44 1.439(4) . ?
C43 C59 1.444(4) . ?
C44 C45 1.433(5) . ?
C45 C46 1.372(5) . ?
C45 C60 1.452(4) . ?
C46 C63 1.447(5) . ?
C46 C47 1.451(4) . ?
C47 C48 1.440(4) . ?
C48 C49 1.448(4) . ?
C49 C50 1.392(5) . ?
C49 C63 1.431(5) . ?
C50 C51 1.441(4) . ?
C51 C52 1.389(5) . ?
C52 C62 1.449(5) . ?
C52 C53 1.452(4) . ?
C53 C54 1.392(4) . ?
C53 C64 1.442(5) . ?
C54 C55 1.438(4) . ?
C55 C56 1.378(4) . ?
C56 C57 1.446(4) . ?
C57 C64 1.398(5) . ?
C57 C58 1.437(5) . ?
C58 C59 1.402(4) . ?
C59 C60 1.435(5) . ?
C60 C61 1.391(5) . ?
C61 C62 1.445(5) . ?
C61 C64 1.449(4) . ?
C62 C63 1.397(4) . ?
C65 N1 1.325(4) . ?
C65 C66 1.387(4) . ?
C66 C67 1.383(4) . ?
C66 H66 0.9500 . ?
C67 C68 1.380(4) . ?
C67 H67 0.9500 . ?
C68 C69 1.384(4) . ?
C68 H68 0.9500 . ?
C69 N1 1.342(4) . ?
C69 C70 1.531(4) . ?
C70 C73 1.517(6) . ?
C70 C71 1.533(4) . ?
C70 C72 1.545(6) . ?
C71 H71 0.9800 . ?
C71 H71A 0.9800 . ?
C71 H71B 0.9800 . ?
C72 H72 0.9800 . ?
C72 H72A 0.9800 . ?
C72 H72B 0.9800 . ?
C73 H73 0.9800 . ?
C73 H73A 0.9800 . ?
C73 H73B 0.9800 . ?
C74 N2 1.340(4) . ?
C74 C75 1.386(4) . ?
C75 C76 1.380(4) . ?
C75 H75 0.9500 . ?
C76 C77 1.378(4) . ?
C76 H76 0.9500 . ?
C77 C78 1.388(4) . ?
C77 H77 0.9500 . ?
C78 N2 1.346(4) . ?
C78 C79 1.529(4) . ?
C79 C83 1.442(10) . ?
C79 C82 1.480(8) . ?
C79 C81 1.513(9) . ?
C79 C85 1.523(12) . ?
C79 C80 1.580(7) . ?
C79 C84 1.626(9) . ?
C80 H80 0.9800 . ?
C80 H80A 0.9800 . ?
C80 H80B 0.9800 . ?
C81 H81 0.9800 . ?
C81 H81A 0.9800 . ?
C81 H81B 0.9800 . ?
C82 H82 0.9800 . ?
C82 H82A 0.9800 . ?
C82 H82B 0.9800 . ?
C83 H83 0.9800 . ?
C83 H83A 0.9800 . ?
C83 H83B 0.9800 . ?
C84 H84 0.9800 . ?
C84 H84A 0.9800 . ?
C84 H84B 0.9800 . ?
C85 H85 0.9800 . ?
C85 H85A 0.9800 . ?
C85 H85B 0.9800 . ?
C86 C87 1.391(4) . ?
C86 C91 1.394(4) . ?
C86 P1 1.801(3) . ?
C87 C88 1.387(4) . ?
C87 H87 0.9500 . ?
C88 C89 1.383(4) . ?
C88 H88 0.9500 . ?
C89 C90 1.387(5) . ?
C89 H89 0.9500 . ?
C90 C91 1.385(4) . ?
C90 H90 0.9500 . ?
C91 H91 0.9500 . ?
C92 C93 1.386(4) . ?
C92 C97 1.396(4) . ?
C92 P1 1.802(3) . ?
C93 C94 1.385(4) . ?
C93 H93 0.9500 . ?
C94 C95 1.390(4) . ?
C94 H94 0.9500 . ?
C95 C96 1.381(4) . ?
C95 H95 0.9500 . ?
C96 C97 1.382(4) . ?
C96 H96 0.9500 . ?
C97 H97 0.9500 . ?
C98 C99 1.389(4) . ?
C98 C103 1.396(4) . ?
C98 P1 1.814(3) . ?
C99 C100 1.393(4) . ?
C99 H99 0.9500 . ?
C100 C101 1.383(5) . ?
C100 H100 0.9500 . ?
C101 C102 1.376(5) . ?
C101 H101 0.9500 . ?
C102 C103 1.388(4) . ?
C102 H102 0.9500 . ?
C103 H103 0.9500 . ?
C104 C105 1.429(12) . ?
C104 H104 0.9800 . ?
C104 H105 0.9800 . ?
C104 H106 0.9800 . ?
C105 C106 1.658(13) . ?
C105 H107 0.9900 . ?
C105 H108 0.9900 . ?
C106 C107 1.662(12) . ?
C106 H109 0.9900 . ?
C106 H110 0.9900 . ?
C107 C108 1.470(13) . ?
C107 H111 0.9900 . ?
C107 H112 0.9900 . ?
C108 C109 1.520(15) . ?
C108 H113 0.9900 . ?
C108 H114 0.9900 . ?
C109 H115 0.9800 . ?
C109 H116 0.9800 . ?
C109 H117 0.9800 . ?
C110 Cl5 1.636(18) . ?
C110 Cl4 1.72(4) . ?
C110 H118 0.9900 . ?
C110 H119 0.9900 . ?
C111 Cl2 1.561(16) . ?
C111 Cl6 1.614(11) . ?
C111 H120 0.9900 . ?
C111 H121 0.9900 . ?
C112 Cl3 1.602(9) . ?
C112 Cl1 1.609(10) . ?
C112 H122 0.9900 . ?
C112 H123 0.9900 . ?
Cl1 Cl5 2.284(19) 2_556 ?
O1 H125 0.92(2) . ?
O1 H124 0.93(2) . ?
O1 H124 0.93(2) . ?
O1 H125 0.92(2) . ?
 
loop_
 _geom_angle_atom_site_label_1
 _geom_angle_atom_site_label_2
 _geom_angle_atom_site_label_3
 _geom_angle
 _geom_angle_site_symmetry_1
 _geom_angle_site_symmetry_3
 _geom_angle_publ_flag
C2 C1 C19 124.4(3) . . ?
C2 C1 H1 117.8 . . ?
C19 C1 H1 117.8 . . ?
C1 C2 C3 125.3(2) . . ?
C1 C2 H2 117.4 . . ?
C3 C2 H2 117.4 . . ?
C2 C3 C21 110.8(2) . . ?
C2 C3 C74 105.6(2) . . ?
C21 C3 C74 112.5(2) . . ?
C2 C3 C4 112.7(2) . . ?
C21 C3 C4 104.6(2) . . ?
C74 C3 C4 110.9(2) . . ?
C5 C4 C24 119.1(2) . . ?
C5 C4 C3 125.0(2) . . ?
C24 C4 C3 115.0(2) . . ?
C4 C5 C27 117.6(2) . . ?
C4 C5 C6 138.5(2) . . ?
C27 C5 C6 102.3(2) . . ?
O3 C6 C7 126.7(2) . . ?
O3 C6 C5 126.8(2) . . ?
C7 C6 C5 106.2(2) . . ?
C6 C7 C8 108.9(2) . . ?
C6 C7 P1 116.87(19) . . ?
C8 C7 P1 129.6(2) . . ?
C9 C8 C27 115.3(2) . . ?
C9 C8 C7 136.8(2) . . ?
C27 C8 C7 104.8(2) . . ?
C8 C9 C10 122.3(2) . . ?
C8 C9 S1 117.5(2) . . ?
C10 C9 S1 118.52(19) . . ?
C28 C10 C9 116.7(2) . . ?
C28 C10 C11 116.5(2) . . ?
C9 C10 C11 123.7(2) . . ?
C47 C11 C12 117.0(2) . . ?
C47 C11 C10 117.9(3) . . ?
C12 C11 C10 119.1(2) . . ?
C44 C12 C13 117.0(3) . . ?
C44 C12 C11 118.9(3) . . ?
C13 C12 C11 119.8(2) . . ?
C14 C13 C12 120.0(3) . . ?
C14 C13 S1 119.4(2) . . ?
C12 C13 S1 120.0(2) . . ?
C13 C14 C42 119.6(3) . . ?
C13 C14 C15 125.6(2) . . ?
C42 C14 C15 107.5(2) . . ?
O2 C15 C14 127.3(3) . . ?
O2 C15 C16 129.7(3) . . ?
C14 C15 C16 102.8(2) . . ?
C17 C16 C41 119.0(3) . . ?
C17 C16 C15 129.1(2) . . ?
C41 C16 C15 106.1(2) . . ?
C16 C17 C38 119.2(3) . . ?
C16 C17 C18 121.6(3) . . ?
C38 C17 C18 118.1(2) . . ?
O4 C18 C17 122.1(2) . . ?
O4 C18 C19 120.6(2) . . ?
C17 C18 C19 117.3(2) . . ?
C1 C19 C20 112.2(2) . . ?
C1 C19 C65 110.2(2) . . ?
C20 C19 C65 108.5(2) . . ?
C1 C19 C18 109.5(2) . . ?
C20 C19 C18 110.3(2) . . ?
C65 C19 C18 105.9(2) . . ?
C21 C20 C37 120.7(2) . . ?
C21 C20 C19 123.9(2) . . ?
C37 C20 C19 115.0(2) . . ?
C20 C21 C22 119.5(2) . . ?
C20 C21 C3 122.5(2) . . ?
C22 C21 C3 116.8(2) . . ?
C35 C22 C21 117.5(2) . . ?
C35 C22 C23 119.0(2) . . ?
C21 C22 C23 119.1(2) . . ?
C32 C23 C24 119.4(2) . . ?
C32 C23 C22 117.5(2) . . ?
C24 C23 C22 116.5(2) . . ?
C25 C24 C23 116.2(2) . . ?
C25 C24 C4 118.6(2) . . ?
C23 C24 C4 121.3(2) . . ?
C24 C25 C26 119.0(2) . . ?
C24 C25 C30 123.7(2) . . ?
C26 C25 C30 106.7(2) . . ?
C27 C26 C25 119.5(2) . . ?
C27 C26 C28 120.8(2) . . ?
C25 C26 C28 109.7(2) . . ?
C26 C27 C5 122.8(2) . . ?
C26 C27 C8 122.1(2) . . ?
C5 C27 C8 111.4(2) . . ?
C10 C28 C29 124.1(2) . . ?
C10 C28 C26 118.2(2) . . ?
C29 C28 C26 106.6(2) . . ?
C48 C29 C28 119.8(3) . . ?
C48 C29 C30 120.3(3) . . ?
C28 C29 C30 108.2(2) . . ?
C31 C30 C25 119.8(3) . . ?
C31 C30 C29 120.3(3) . . ?
C25 C30 C29 107.4(2) . . ?
C30 C31 C50 119.6(3) . . ?
C30 C31 C32 118.8(3) . . ?
C50 C31 C32 109.8(2) . . ?
C23 C32 C33 122.0(2) . . ?
C23 C32 C31 121.6(2) . . ?
C33 C32 C31 105.8(2) . . ?
C34 C33 C32 119.6(3) . . ?
C34 C33 C51 119.4(3) . . ?
C32 C33 C51 109.5(2) . . ?
C33 C34 C35 118.9(3) . . ?
C33 C34 C54 120.5(3) . . ?
C35 C34 C54 108.9(3) . . ?
C22 C35 C34 122.8(2) . . ?
C22 C35 C36 120.0(2) . . ?
C34 C35 C36 107.6(2) . . ?
C37 C36 C35 119.8(2) . . ?
C37 C36 C55 122.8(3) . . ?
C35 C36 C55 107.9(2) . . ?
C36 C37 C20 117.6(2) . . ?
C36 C37 C38 119.1(2) . . ?
C20 C37 C38 118.7(2) . . ?
C39 C38 C17 119.1(3) . . ?
C39 C38 C37 117.2(3) . . ?
C17 C38 C37 117.7(2) . . ?
C38 C39 C40 119.9(3) . . ?
C38 C39 C56 122.7(3) . . ?
C40 C39 C56 107.3(3) . . ?
C41 C40 C39 118.8(3) . . ?
C41 C40 C58 120.8(3) . . ?
C39 C40 C58 108.5(3) . . ?
C40 C41 C16 122.3(3) . . ?
C40 C41 C42 120.0(3) . . ?
C16 C41 C42 109.6(3) . . ?
C43 C42 C14 121.4(3) . . ?
C43 C42 C41 120.1(3) . . ?
C14 C42 C41 109.8(2) . . ?
C42 C43 C44 118.4(3) . . ?
C42 C43 C59 120.3(3) . . ?
C44 C43 C59 108.6(3) . . ?
C12 C44 C45 122.7(3) . . ?
C12 C44 C43 120.9(3) . . ?
C45 C44 C43 107.0(3) . . ?
C46 C45 C44 119.0(3) . . ?
C46 C45 C60 120.5(3) . . ?
C44 C45 C60 109.0(3) . . ?
C45 C46 C63 120.0(3) . . ?
C45 C46 C47 120.2(3) . . ?
C63 C46 C47 109.2(3) . . ?
C11 C47 C48 122.5(3) . . ?
C11 C47 C46 122.0(3) . . ?
C48 C47 C46 105.7(3) . . ?
C29 C48 C47 118.6(3) . . ?
C29 C48 C49 119.3(3) . . ?
C47 C48 C49 109.6(3) . . ?
C50 C49 C63 120.4(3) . . ?
C50 C49 C48 120.1(3) . . ?
C63 C49 C48 107.3(3) . . ?
C49 C50 C51 119.5(3) . . ?
C49 C50 C31 120.0(3) . . ?
C51 C50 C31 107.3(3) . . ?
C52 C51 C50 120.4(3) . . ?
C52 C51 C33 120.3(3) . . ?
C50 C51 C33 107.5(3) . . ?
C51 C52 C62 119.9(3) . . ?
C51 C52 C53 120.1(3) . . ?
C62 C52 C53 107.4(3) . . ?
C54 C53 C64 120.0(3) . . ?
C54 C53 C52 119.1(3) . . ?
C64 C53 C52 108.6(3) . . ?
C53 C54 C55 119.7(3) . . ?
C53 C54 C34 120.5(3) . . ?
C55 C54 C34 107.1(2) . . ?
C56 C55 C54 120.9(3) . . ?
C56 C55 C36 118.9(3) . . ?
C54 C55 C36 108.4(3) . . ?
C55 C56 C39 119.2(3) . . ?
C55 C56 C57 119.7(3) . . ?
C39 C56 C57 108.8(3) . . ?
C64 C57 C58 120.3(3) . . ?
C64 C57 C56 119.8(3) . . ?
C58 C57 C56 107.4(3) . . ?
C59 C58 C57 119.6(3) . . ?
C59 C58 C40 118.9(3) . . ?
C57 C58 C40 108.0(3) . . ?
C58 C59 C60 120.1(3) . . ?
C58 C59 C43 119.7(3) . . ?
C60 C59 C43 108.1(3) . . ?
C61 C60 C59 120.5(3) . . ?
C61 C60 C45 119.7(3) . . ?
C59 C60 C45 107.0(3) . . ?
C60 C61 C62 119.9(3) . . ?
C60 C61 C64 119.6(3) . . ?
C62 C61 C64 108.2(3) . . ?
C63 C62 C61 119.9(3) . . ?
C63 C62 C52 119.3(3) . . ?
C61 C62 C52 108.2(3) . . ?
C62 C63 C49 120.3(3) . . ?
C62 C63 C46 119.8(3) . . ?
C49 C63 C46 107.8(3) . . ?
C57 C64 C53 119.9(3) . . ?
C57 C64 C61 119.8(3) . . ?
C53 C64 C61 107.6(3) . . ?
N1 C65 C66 123.1(2) . . ?
N1 C65 C19 115.8(2) . . ?
C66 C65 C19 121.1(2) . . ?
C67 C66 C65 117.5(3) . . ?
C67 C66 H66 121.2 . . ?
C65 C66 H66 121.2 . . ?
C68 C67 C66 119.8(3) . . ?
C68 C67 H67 120.1 . . ?
C66 C67 H67 120.1 . . ?
C67 C68 C69 118.9(3) . . ?
C67 C68 H68 120.6 . . ?
C69 C68 H68 120.6 . . ?
N1 C69 C68 121.6(3) . . ?
N1 C69 C70 113.6(2) . . ?
C68 C69 C70 124.8(3) . . ?
C73 C70 C69 109.5(3) . . ?
C73 C70 C71 110.0(3) . . ?
C69 C70 C71 112.2(3) . . ?
C73 C70 C72 109.3(3) . . ?
C69 C70 C72 107.0(3) . . ?
C71 C70 C72 108.8(3) . . ?
C70 C71 H71 109.5 . . ?
C70 C71 H71A 109.5 . . ?
H71 C71 H71A 109.5 . . ?
C70 C71 H71B 109.5 . . ?
H71 C71 H71B 109.5 . . ?
H71A C71 H71B 109.5 . . ?
C70 C72 H72 109.5 . . ?
C70 C72 H72A 109.5 . . ?
H72 C72 H72A 109.5 . . ?
C70 C72 H72B 109.5 . . ?
H72 C72 H72B 109.5 . . ?
H72A C72 H72B 109.5 . . ?
C70 C73 H73 109.5 . . ?
C70 C73 H73A 109.5 . . ?
H73 C73 H73A 109.5 . . ?
C70 C73 H73B 109.5 . . ?
H73 C73 H73B 109.5 . . ?
H73A C73 H73B 109.5 . . ?
N2 C74 C75 123.0(2) . . ?
N2 C74 C3 115.1(2) . . ?
C75 C74 C3 121.4(2) . . ?
C76 C75 C74 118.4(3) . . ?
C76 C75 H75 120.8 . . ?
C74 C75 H75 120.8 . . ?
C77 C76 C75 119.2(3) . . ?
C77 C76 H76 120.4 . . ?
C75 C76 H76 120.4 . . ?
C76 C77 C78 119.5(3) . . ?
C76 C77 H77 120.3 . . ?
C78 C77 H77 120.3 . . ?
N2 C78 C77 121.7(3) . . ?
N2 C78 C79 116.5(3) . . ?
C77 C78 C79 121.8(3) . . ?
C82 C79 C81 116.1(6) . . ?
C83 C79 C85 113.6(9) . . ?
C83 C79 C78 116.6(4) . . ?
C82 C79 C78 113.7(4) . . ?
C81 C79 C78 106.1(4) . . ?
C85 C79 C78 108.2(5) . . ?
C82 C79 C80 107.2(5) . . ?
C81 C79 C80 104.6(5) . . ?
C78 C79 C80 108.7(3) . . ?
C83 C79 C84 106.5(7) . . ?
C85 C79 C84 103.3(9) . . ?
C78 C79 C84 107.6(4) . . ?
C79 C80 H80 109.5 . . ?
C79 C80 H80A 109.5 . . ?
H80 C80 H80A 109.5 . . ?
C79 C80 H80B 109.5 . . ?
H80 C80 H80B 109.5 . . ?
H80A C80 H80B 109.5 . . ?
C79 C81 H81 109.5 . . ?
C79 C81 H81A 109.5 . . ?
H81 C81 H81A 109.5 . . ?
C79 C81 H81B 109.5 . . ?
H81 C81 H81B 109.5 . . ?
H81A C81 H81B 109.5 . . ?
C79 C82 H82 109.5 . . ?
C79 C82 H82A 109.5 . . ?
H82 C82 H82A 109.5 . . ?
C79 C82 H82B 109.5 . . ?
H82 C82 H82B 109.5 . . ?
H82A C82 H82B 109.5 . . ?
C79 C83 H83 109.5 . . ?
C79 C83 H83A 109.5 . . ?
H83 C83 H83A 109.5 . . ?
C79 C83 H83B 109.5 . . ?
H83 C83 H83B 109.5 . . ?
H83A C83 H83B 109.5 . . ?
C79 C84 H84 109.5 . . ?
C79 C84 H84A 109.5 . . ?
H84 C84 H84A 109.5 . . ?
C79 C84 H84B 109.5 . . ?
H84 C84 H84B 109.5 . . ?
H84A C84 H84B 109.5 . . ?
C79 C85 H85 109.5 . . ?
C79 C85 H85A 109.5 . . ?
H85 C85 H85A 109.5 . . ?
C79 C85 H85B 109.5 . . ?
H85 C85 H85B 109.5 . . ?
H85A C85 H85B 109.5 . . ?
C87 C86 C91 120.2(3) . . ?
C87 C86 P1 118.4(2) . . ?
C91 C86 P1 121.2(2) . . ?
C88 C87 C86 119.8(3) . . ?
C88 C87 H87 120.1 . . ?
C86 C87 H87 120.1 . . ?
C89 C88 C87 120.1(3) . . ?
C89 C88 H88 119.9 . . ?
C87 C88 H88 119.9 . . ?
C88 C89 C90 120.1(3) . . ?
C88 C89 H89 120.0 . . ?
C90 C89 H89 120.0 . . ?
C91 C90 C89 120.4(3) . . ?
C91 C90 H90 119.8 . . ?
C89 C90 H90 119.8 . . ?
C90 C91 C86 119.4(3) . . ?
C90 C91 H91 120.3 . . ?
C86 C91 H91 120.3 . . ?
C93 C92 C97 120.1(2) . . ?
C93 C92 P1 120.2(2) . . ?
C97 C92 P1 119.7(2) . . ?
C94 C93 C92 119.6(3) . . ?
C94 C93 H93 120.2 . . ?
C92 C93 H93 120.2 . . ?
C93 C94 C95 120.3(3) . . ?
C93 C94 H94 119.8 . . ?
C95 C94 H94 119.8 . . ?
C96 C95 C94 120.0(3) . . ?
C96 C95 H95 120.0 . . ?
C94 C95 H95 120.0 . . ?
C95 C96 C97 120.1(3) . . ?
C95 C96 H96 119.9 . . ?
C97 C96 H96 119.9 . . ?
C96 C97 C92 119.9(3) . . ?
C96 C97 H97 120.0 . . ?
C92 C97 H97 120.0 . . ?
C99 C98 C103 119.7(3) . . ?
C99 C98 P1 120.2(2) . . ?
C103 C98 P1 120.1(2) . . ?
C98 C99 C100 119.9(3) . . ?
C98 C99 H99 120.1 . . ?
C100 C99 H99 120.1 . . ?
C101 C100 C99 120.1(3) . . ?
C101 C100 H100 120.0 . . ?
C99 C100 H100 120.0 . . ?
C102 C101 C100 120.3(3) . . ?
C102 C101 H101 119.9 . . ?
C100 C101 H101 119.9 . . ?
C101 C102 C103 120.2(3) . . ?
C101 C102 H102 119.9 . . ?
C103 C102 H102 119.9 . . ?
C102 C103 C98 119.9(3) . . ?
C102 C103 H103 120.1 . . ?
C98 C103 H103 120.1 . . ?
C105 C104 H104 109.5 . . ?
C105 C104 H105 109.5 . . ?
H104 C104 H105 109.5 . . ?
C105 C104 H106 109.5 . . ?
H104 C104 H106 109.5 . . ?
H105 C104 H106 109.5 . . ?
C104 C105 C106 150.1(11) . . ?
C104 C105 H107 99.2 . . ?
C106 C105 H107 99.2 . . ?
C104 C105 H108 99.2 . . ?
C106 C105 H108 99.2 . . ?
H107 C105 H108 104.0 . . ?
C105 C106 C107 140.8(10) . . ?
C105 C106 H109 101.8 . . ?
C107 C106 H109 101.8 . . ?
C105 C106 H110 101.8 . . ?
C107 C106 H110 101.8 . . ?
H109 C106 H110 104.7 . . ?
C108 C107 C106 133.7(8) . . ?
C108 C107 H111 103.8 . . ?
C106 C107 H111 103.8 . . ?
C108 C107 H112 103.8 . . ?
C106 C107 H112 103.8 . . ?
H111 C107 H112 105.4 . . ?
C107 C108 C109 121.6(8) . . ?
C107 C108 H113 106.9 . . ?
C109 C108 H113 106.9 . . ?
C107 C108 H114 106.9 . . ?
C109 C108 H114 106.9 . . ?
H113 C108 H114 106.7 . . ?
C108 C109 H115 109.5 . . ?
C108 C109 H116 109.5 . . ?
H115 C109 H116 109.5 . . ?
C108 C109 H117 109.5 . . ?
H115 C109 H117 109.5 . . ?
H116 C109 H117 109.5 . . ?
Cl5 C110 Cl4 96.8(19) . . ?
Cl5 C110 H118 112.4 . . ?
Cl4 C110 H118 112.4 . . ?
Cl5 C110 H119 112.4 . . ?
Cl4 C110 H119 112.4 . . ?
H118 C110 H119 109.9 . . ?
Cl2 C111 Cl6 112.8(10) . . ?
Cl2 C111 H120 109.0 . . ?
Cl6 C111 H120 109.0 . . ?
Cl2 C111 H121 109.0 . . ?
Cl6 C111 H121 109.0 . . ?
H120 C111 H121 107.8 . . ?
Cl3 C112 Cl1 129.8(7) . . ?
Cl3 C112 H122 104.8 . . ?
Cl1 C112 H122 104.8 . . ?
Cl3 C112 H123 104.8 . . ?
Cl1 C112 H123 104.8 . . ?
H122 C112 H123 105.8 . . ?
C112 Cl1 Cl5 160.5(6) . 2_556 ?
C13 S1 C9 96.69(13) . . ?
C7 P1 C86 111.61(13) . . ?
C7 P1 C92 112.08(12) . . ?
C86 P1 C92 107.12(12) . . ?
C7 P1 C98 112.24(13) . . ?
C86 P1 C98 108.80(12) . . ?
C92 P1 C98 104.63(13) . . ?
C65 N1 C69 119.1(2) . . ?
C74 N2 C78 118.3(2) . . ?
H125 O1 H124 106(3) . . ?
H125 O1 H124 106(3) . . ?
H124 O1 H124 0(4) . . ?
H125 O1 H125 0(10) . . ?
H124 O1 H125 106(3) . . ?
H124 O1 H125 106(3) . . ?
C110 Cl5 Cl1 136.6(18) . 2_546 ?
 
loop_
 _geom_torsion_atom_site_label_1
 _geom_torsion_atom_site_label_2
 _geom_torsion_atom_site_label_3
 _geom_torsion_atom_site_label_4
 _geom_torsion
 _geom_torsion_site_symmetry_1
 _geom_torsion_site_symmetry_2
 _geom_torsion_site_symmetry_3
 _geom_torsion_site_symmetry_4
 _geom_torsion_publ_flag
C19 C1 C2 C3 -0.3(4) . . . . ?
C1 C2 C3 C21 7.5(4) . . . . ?
C1 C2 C3 C74 129.6(3) . . . . ?
C1 C2 C3 C4 -109.3(3) . . . . ?
C2 C3 C4 C5 2.4(3) . . . . ?
C21 C3 C4 C5 -118.0(3) . . . . ?
C74 C3 C4 C5 120.5(3) . . . . ?
C2 C3 C4 C24 171.0(2) . . . . ?
C21 C3 C4 C24 50.6(3) . . . . ?
C74 C3 C4 C24 -70.9(3) . . . . ?
C24 C4 C5 C27 -9.9(3) . . . . ?
C3 C4 C5 C27 158.2(2) . . . . ?
C24 C4 C5 C6 -172.3(3) . . . . ?
C3 C4 C5 C6 -4.2(5) . . . . ?
C4 C5 C6 O3 -40.8(5) . . . . ?
C27 C5 C6 O3 155.2(3) . . . . ?
C4 C5 C6 C7 145.5(3) . . . . ?
C27 C5 C6 C7 -18.6(3) . . . . ?
O3 C6 C7 C8 -168.2(2) . . . . ?
C5 C6 C7 C8 5.5(3) . . . . ?
O3 C6 C7 P1 -9.9(4) . . . . ?
C5 C6 C7 P1 163.84(17) . . . . ?
C6 C7 C8 C9 -148.0(3) . . . . ?
P1 C7 C8 C9 57.4(4) . . . . ?
C6 C7 C8 C27 9.9(3) . . . . ?
P1 C7 C8 C27 -144.8(2) . . . . ?
C27 C8 C9 C10 8.5(4) . . . . ?
C7 C8 C9 C10 164.8(3) . . . . ?
C27 C8 C9 S1 -156.36(19) . . . . ?
C7 C8 C9 S1 -0.1(4) . . . . ?
C8 C9 C10 C28 10.7(4) . . . . ?
S1 C9 C10 C28 175.46(19) . . . . ?
C8 C9 C10 C11 -148.6(3) . . . . ?
S1 C9 C10 C11 16.1(3) . . . . ?
C28 C10 C11 C47 6.2(3) . . . . ?
C9 C10 C11 C47 165.6(2) . . . . ?
C28 C10 C11 C12 -146.0(2) . . . . ?
C9 C10 C11 C12 13.4(4) . . . . ?
C47 C11 C12 C44 -2.0(4) . . . . ?
C10 C11 C12 C44 150.4(3) . . . . ?
C47 C11 C12 C13 -157.9(2) . . . . ?
C10 C11 C12 C13 -5.5(4) . . . . ?
C44 C12 C13 C14 -17.2(4) . . . . ?
C11 C12 C13 C14 139.1(3) . . . . ?
C44 C12 C13 S1 171.7(2) . . . . ?
C11 C12 C13 S1 -32.0(3) . . . . ?
C12 C13 C14 C42 6.5(4) . . . . ?
S1 C13 C14 C42 177.6(2) . . . . ?
C12 C13 C14 C15 -139.8(3) . . . . ?
S1 C13 C14 C15 31.3(4) . . . . ?
C13 C14 C15 O2 -45.3(4) . . . . ?
C42 C14 C15 O2 165.1(3) . . . . ?
C13 C14 C15 C16 130.1(3) . . . . ?
C42 C14 C15 C16 -19.6(3) . . . . ?
O2 C15 C16 C17 42.9(5) . . . . ?
C14 C15 C16 C17 -132.4(3) . . . . ?
O2 C15 C16 C41 -165.0(3) . . . . ?
C14 C15 C16 C41 19.8(3) . . . . ?
C41 C16 C17 C38 -5.4(4) . . . . ?
C15 C16 C17 C38 143.7(3) . . . . ?
C41 C16 C17 C18 -173.0(2) . . . . ?
C15 C16 C17 C18 -23.9(4) . . . . ?
C16 C17 C18 O4 -24.2(4) . . . . ?
C38 C17 C18 O4 168.0(2) . . . . ?
C16 C17 C18 C19 156.6(2) . . . . ?
C38 C17 C18 C19 -11.1(3) . . . . ?
C2 C1 C19 C20 -4.5(4) . . . . ?
C2 C1 C19 C65 -125.5(3) . . . . ?
C2 C1 C19 C18 118.4(3) . . . . ?
O4 C18 C19 C1 28.6(3) . . . . ?
C17 C18 C19 C1 -152.2(2) . . . . ?
O4 C18 C19 C20 152.6(2) . . . . ?
C17 C18 C19 C20 -28.2(3) . . . . ?
O4 C18 C19 C65 -90.2(3) . . . . ?
C17 C18 C19 C65 89.0(3) . . . . ?
C1 C19 C20 C21 1.1(3) . . . . ?
C65 C19 C20 C21 123.1(3) . . . . ?
C18 C19 C20 C21 -121.3(3) . . . . ?
C1 C19 C20 C37 174.2(2) . . . . ?
C65 C19 C20 C37 -63.8(3) . . . . ?
C18 C19 C20 C37 51.8(3) . . . . ?
C37 C20 C21 C22 1.2(4) . . . . ?
C19 C20 C21 C22 173.9(2) . . . . ?
C37 C20 C21 C3 -166.0(2) . . . . ?
C19 C20 C21 C3 6.7(4) . . . . ?
C2 C3 C21 C20 -10.5(3) . . . . ?
C74 C3 C21 C20 -128.4(3) . . . . ?
C4 C3 C21 C20 111.2(3) . . . . ?
C2 C3 C21 C22 -178.0(2) . . . . ?
C74 C3 C21 C22 64.1(3) . . . . ?
C4 C3 C21 C22 -56.3(3) . . . . ?
C20 C21 C22 C35 17.0(4) . . . . ?
C3 C21 C22 C35 -175.1(2) . . . . ?
C20 C21 C22 C23 -139.4(3) . . . . ?
C3 C21 C22 C23 28.5(3) . . . . ?
C35 C22 C23 C32 3.9(4) . . . . ?
C21 C22 C23 C32 159.9(2) . . . . ?
C35 C22 C23 C24 -147.5(3) . . . . ?
C21 C22 C23 C24 8.5(4) . . . . ?
C32 C23 C24 C25 -6.3(4) . . . . ?
C22 C23 C24 C25 144.5(2) . . . . ?
C32 C23 C24 C4 -163.6(2) . . . . ?
C22 C23 C24 C4 -12.8(4) . . . . ?
C5 C4 C24 C25 -6.7(3) . . . . ?
C3 C4 C24 C25 -176.0(2) . . . . ?
C5 C4 C24 C23 150.1(2) . . . . ?
C3 C4 C24 C23 -19.2(3) . . . . ?
C23 C24 C25 C26 -140.1(2) . . . . ?
C4 C24 C25 C26 17.9(4) . . . . ?
C23 C24 C25 C30 -0.3(4) . . . . ?
C4 C24 C25 C30 157.7(2) . . . . ?
C24 C25 C26 C27 -12.0(4) . . . . ?
C30 C25 C26 C27 -157.9(2) . . . . ?
C24 C25 C26 C28 133.8(2) . . . . ?
C30 C25 C26 C28 -12.1(3) . . . . ?
C25 C26 C27 C5 -5.5(4) . . . . ?
C28 C26 C27 C5 -147.5(2) . . . . ?
C25 C26 C27 C8 150.8(2) . . . . ?
C28 C26 C27 C8 8.9(4) . . . . ?
C4 C5 C27 C26 16.6(4) . . . . ?
C6 C5 C27 C26 -175.3(2) . . . . ?
C4 C5 C27 C8 -142.0(2) . . . . ?
C6 C5 C27 C8 26.1(3) . . . . ?
C9 C8 C27 C26 -18.7(4) . . . . ?
C7 C8 C27 C26 177.9(2) . . . . ?
C9 C8 C27 C5 140.1(2) . . . . ?
C7 C8 C27 C5 -23.3(3) . . . . ?
C9 C10 C28 C29 -159.7(2) . . . . ?
C11 C10 C28 C29 1.2(4) . . . . ?
C9 C10 C28 C26 -20.8(3) . . . . ?
C11 C10 C28 C26 140.1(2) . . . . ?
C27 C26 C28 C10 11.8(4) . . . . ?
C25 C26 C28 C10 -133.5(2) . . . . ?
C27 C26 C28 C29 157.2(2) . . . . ?
C25 C26 C28 C29 11.9(3) . . . . ?
C10 C28 C29 C48 -7.3(4) . . . . ?
C26 C28 C29 C48 -150.1(2) . . . . ?
C10 C28 C29 C30 135.9(3) . . . . ?
C26 C28 C29 C30 -6.9(3) . . . . ?
C24 C25 C30 C31 5.7(4) . . . . ?
C26 C25 C30 C31 149.6(3) . . . . ?
C24 C25 C30 C29 -136.4(3) . . . . ?
C26 C25 C30 C29 7.5(3) . . . . ?
C48 C29 C30 C31 0.7(4) . . . . ?
C28 C29 C30 C31 -142.2(3) . . . . ?
C48 C29 C30 C25 142.6(3) . . . . ?
C28 C29 C30 C25 -0.3(3) . . . . ?
C25 C30 C31 C50 -143.3(3) . . . . ?
C29 C30 C31 C50 -6.1(4) . . . . ?
C25 C30 C31 C32 -4.2(4) . . . . ?
C29 C30 C31 C32 133.0(3) . . . . ?
C24 C23 C32 C33 147.5(3) . . . . ?
C22 C23 C32 C33 -3.1(4) . . . . ?
C24 C23 C32 C31 7.9(4) . . . . ?
C22 C23 C32 C31 -142.6(3) . . . . ?
C30 C31 C32 C23 -2.5(4) . . . . ?
C50 C31 C32 C23 140.3(3) . . . . ?
C30 C31 C32 C33 -147.6(3) . . . . ?
C50 C31 C32 C33 -4.8(3) . . . . ?
C23 C32 C33 C34 1.6(4) . . . . ?
C31 C32 C33 C34 146.6(3) . . . . ?
C23 C32 C33 C51 -141.4(3) . . . . ?
C31 C32 C33 C51 3.5(3) . . . . ?
C32 C33 C34 C35 -1.0(4) . . . . ?
C51 C33 C34 C35 138.5(3) . . . . ?
C32 C33 C34 C54 -140.1(3) . . . . ?
C51 C33 C34 C54 -0.7(4) . . . . ?
C21 C22 C35 C34 -159.9(3) . . . . ?
C23 C22 C35 C34 -3.4(4) . . . . ?
C21 C22 C35 C36 -17.9(4) . . . . ?
C23 C22 C35 C36 138.5(3) . . . . ?
C33 C34 C35 C22 1.9(4) . . . . ?
C54 C34 C35 C22 145.4(3) . . . . ?
C33 C34 C35 C36 -144.0(3) . . . . ?
C54 C34 C35 C36 -0.5(3) . . . . ?
C22 C35 C36 C37 0.5(4) . . . . ?
C34 C35 C36 C37 147.5(3) . . . . ?
C22 C35 C36 C55 -146.8(3) . . . . ?
C34 C35 C36 C55 0.3(3) . . . . ?
C35 C36 C37 C20 17.7(4) . . . . ?
C55 C36 C37 C20 159.9(2) . . . . ?
C35 C36 C37 C38 -138.0(3) . . . . ?
C55 C36 C37 C38 4.2(4) . . . . ?
C21 C20 C37 C36 -18.7(4) . . . . ?
C19 C20 C37 C36 168.0(2) . . . . ?
C21 C20 C37 C38 137.1(3) . . . . ?
C19 C20 C37 C38 -36.2(3) . . . . ?
C16 C17 C38 C39 13.6(4) . . . . ?
C18 C17 C38 C39 -178.3(2) . . . . ?
C16 C17 C38 C37 -138.5(3) . . . . ?
C18 C17 C38 C37 29.5(3) . . . . ?
C36 C37 C38 C39 -3.2(4) . . . . ?
C20 C37 C38 C39 -158.6(2) . . . . ?
C36 C37 C38 C17 149.4(2) . . . . ?
C20 C37 C38 C17 -6.0(3) . . . . ?
C17 C38 C39 C40 -10.7(4) . . . . ?
C37 C38 C39 C40 141.6(3) . . . . ?
C17 C38 C39 C56 -151.5(3) . . . . ?
C37 C38 C39 C56 0.8(4) . . . . ?
C38 C39 C40 C41 -0.6(4) . . . . ?
C56 C39 C40 C41 145.6(3) . . . . ?
C38 C39 C40 C58 -143.6(3) . . . . ?
C56 C39 C40 C58 2.5(3) . . . . ?
C39 C40 C41 C16 9.2(4) . . . . ?
C58 C40 C41 C16 147.7(3) . . . . ?
C39 C40 C41 C42 -136.1(3) . . . . ?
C58 C40 C41 C42 2.4(4) . . . . ?
C17 C16 C41 C40 -6.2(4) . . . . ?
C15 C16 C41 C40 -161.6(3) . . . . ?
C17 C16 C41 C42 142.3(3) . . . . ?
C15 C16 C41 C42 -13.2(3) . . . . ?
C13 C14 C42 C43 8.4(4) . . . . ?
C15 C14 C42 C43 160.2(3) . . . . ?
C13 C14 C42 C41 -139.2(3) . . . . ?
C15 C14 C42 C41 12.6(3) . . . . ?
C40 C41 C42 C43 1.8(4) . . . . ?
C16 C41 C42 C43 -147.5(3) . . . . ?
C40 C41 C42 C14 149.9(3) . . . . ?
C16 C41 C42 C14 0.6(3) . . . . ?
C14 C42 C43 C44 -11.6(4) . . . . ?
C41 C42 C43 C44 132.7(3) . . . . ?
C14 C42 C43 C59 -148.9(3) . . . . ?
C41 C42 C43 C59 -4.6(4) . . . . ?
C13 C12 C44 C45 156.2(3) . . . . ?
C11 C12 C44 C45 -0.4(4) . . . . ?
C13 C12 C44 C43 13.9(4) . . . . ?
C11 C12 C44 C43 -142.6(3) . . . . ?
C42 C43 C44 C12 0.1(4) . . . . ?
C59 C43 C44 C12 142.0(3) . . . . ?
C42 C43 C44 C45 -147.3(3) . . . . ?
C59 C43 C44 C45 -5.4(3) . . . . ?
C12 C44 C45 C46 1.1(4) . . . . ?
C43 C44 C45 C46 147.8(3) . . . . ?
C12 C44 C45 C60 -142.5(3) . . . . ?
C43 C44 C45 C60 4.1(3) . . . . ?
C44 C45 C46 C63 -140.2(3) . . . . ?
C60 C45 C46 C63 -0.9(4) . . . . ?
C44 C45 C46 C47 0.6(4) . . . . ?
C60 C45 C46 C47 140.0(3) . . . . ?
C12 C11 C47 C48 144.7(3) . . . . ?
C10 C11 C47 C48 -8.1(4) . . . . ?
C12 C11 C47 C46 3.8(4) . . . . ?
C10 C11 C47 C46 -149.0(3) . . . . ?
C45 C46 C47 C11 -3.2(4) . . . . ?
C63 C46 C47 C11 141.5(3) . . . . ?
C45 C46 C47 C48 -149.7(3) . . . . ?
C63 C46 C47 C48 -5.0(3) . . . . ?
C28 C29 C48 C47 5.4(4) . . . . ?
C30 C29 C48 C47 -133.2(3) . . . . ?
C28 C29 C48 C49 143.5(3) . . . . ?
C30 C29 C48 C49 4.8(4) . . . . ?
C11 C47 C48 C29 2.2(4) . . . . ?
C46 C47 C48 C29 148.4(2) . . . . ?
C11 C47 C48 C49 -139.6(3) . . . . ?
C46 C47 C48 C49 6.7(3) . . . . ?
C29 C48 C49 C50 -4.9(4) . . . . ?
C47 C48 C49 C50 136.5(3) . . . . ?
C29 C48 C49 C63 -147.3(3) . . . . ?
C47 C48 C49 C63 -5.9(3) . . . . ?
C63 C49 C50 C51 1.0(4) . . . . ?
C48 C49 C50 C51 -136.6(3) . . . . ?
C63 C49 C50 C31 137.1(3) . . . . ?
C48 C49 C50 C31 -0.5(4) . . . . ?
C30 C31 C50 C49 6.0(4) . . . . ?
C32 C31 C50 C49 -136.4(3) . . . . ?
C30 C31 C50 C51 146.8(3) . . . . ?
C32 C31 C50 C51 4.3(3) . . . . ?
C49 C50 C51 C52 -4.0(4) . . . . ?
C31 C50 C51 C52 -145.0(3) . . . . ?
C49 C50 C51 C33 139.0(3) . . . . ?
C31 C50 C51 C33 -2.0(3) . . . . ?
C34 C33 C51 C52 -1.2(4) . . . . ?
C32 C33 C51 C52 142.0(3) . . . . ?
C34 C33 C51 C50 -144.1(3) . . . . ?
C32 C33 C51 C50 -1.0(3) . . . . ?
C50 C51 C52 C62 3.2(4) . . . . ?
C33 C51 C52 C62 -135.1(3) . . . . ?
C50 C51 C52 C53 140.2(3) . . . . ?
C33 C51 C52 C53 1.9(4) . . . . ?
C51 C52 C53 C54 -0.8(4) . . . . ?
C62 C52 C53 C54 140.9(3) . . . . ?
C51 C52 C53 C64 -143.0(3) . . . . ?
C62 C52 C53 C64 -1.3(3) . . . . ?
C64 C53 C54 C55 0.0(4) . . . . ?
C52 C53 C54 C55 -137.9(3) . . . . ?
C64 C53 C54 C34 136.9(3) . . . . ?
C52 C53 C54 C34 -1.0(4) . . . . ?
C33 C34 C54 C53 1.8(4) . . . . ?
C35 C34 C54 C53 -141.0(3) . . . . ?
C33 C34 C54 C55 143.4(3) . . . . ?
C35 C34 C54 C55 0.6(3) . . . . ?
C53 C54 C55 C56 -0.9(4) . . . . ?
C34 C54 C55 C56 -142.9(3) . . . . ?
C53 C54 C55 C36 141.6(3) . . . . ?
C34 C54 C55 C36 -0.4(3) . . . . ?
C37 C36 C55 C56 -2.6(4) . . . . ?
C35 C36 C55 C56 143.5(3) . . . . ?
C37 C36 C55 C54 -146.0(3) . . . . ?
C35 C36 C55 C54 0.0(3) . . . . ?
C54 C55 C56 C39 138.7(3) . . . . ?
C36 C55 C56 C39 0.0(4) . . . . ?
C54 C55 C56 C57 0.6(4) . . . . ?
C36 C55 C56 C57 -138.1(3) . . . . ?
C38 C39 C56 C55 0.8(4) . . . . ?
C40 C39 C56 C55 -144.2(3) . . . . ?
C38 C39 C56 C57 143.1(3) . . . . ?
C40 C39 C56 C57 -1.9(3) . . . . ?
C55 C56 C57 C64 0.6(4) . . . . ?
C39 C56 C57 C64 -141.4(3) . . . . ?
C55 C56 C57 C58 142.6(3) . . . . ?
C39 C56 C57 C58 0.6(3) . . . . ?
C64 C57 C58 C59 2.4(4) . . . . ?
C56 C57 C58 C59 -139.4(3) . . . . ?
C64 C57 C58 C40 142.7(3) . . . . ?
C56 C57 C58 C40 1.0(3) . . . . ?
C41 C40 C58 C59 -3.7(4) . . . . ?
C39 C40 C58 C59 138.5(3) . . . . ?
C41 C40 C58 C57 -144.4(3) . . . . ?
C39 C40 C58 C57 -2.2(3) . . . . ?
C57 C58 C59 C60 -1.0(4) . . . . ?
C40 C58 C59 C60 -137.1(3) . . . . ?
C57 C58 C59 C43 137.1(3) . . . . ?
C40 C58 C59 C43 1.0(4) . . . . ?
C42 C43 C59 C58 3.1(4) . . . . ?
C44 C43 C59 C58 -137.9(3) . . . . ?
C42 C43 C59 C60 145.7(3) . . . . ?
C44 C43 C59 C60 4.7(3) . . . . ?
C58 C59 C60 C61 -1.1(4) . . . . ?
C43 C59 C60 C61 -143.5(3) . . . . ?
C58 C59 C60 C45 140.3(3) . . . . ?
C43 C59 C60 C45 -2.1(3) . . . . ?
C46 C45 C60 C61 -2.4(4) . . . . ?
C44 C45 C60 C61 140.5(3) . . . . ?
C46 C45 C60 C59 -144.3(3) . . . . ?
C44 C45 C60 C59 -1.3(3) . . . . ?
C59 C60 C61 C62 139.7(3) . . . . ?
C45 C60 C61 C62 3.0(4) . . . . ?
C59 C60 C61 C64 1.9(4) . . . . ?
C45 C60 C61 C64 -134.8(3) . . . . ?
C60 C61 C62 C63 -0.3(4) . . . . ?
C64 C61 C62 C63 141.8(3) . . . . ?
C60 C61 C62 C52 -141.9(3) . . . . ?
C64 C61 C62 C52 0.2(3) . . . . ?
C51 C52 C62 C63 0.6(4) . . . . ?
C53 C52 C62 C63 -141.2(3) . . . . ?
C51 C52 C62 C61 142.5(3) . . . . ?
C53 C52 C62 C61 0.7(3) . . . . ?
C61 C62 C63 C49 -141.0(3) . . . . ?
C52 C62 C63 C49 -3.6(4) . . . . ?
C61 C62 C63 C46 -3.0(4) . . . . ?
C52 C62 C63 C46 134.4(3) . . . . ?
C50 C49 C63 C62 2.8(4) . . . . ?
C48 C49 C63 C62 145.1(3) . . . . ?
C50 C49 C63 C46 -139.7(3) . . . . ?
C48 C49 C63 C46 2.7(3) . . . . ?
C45 C46 C63 C62 3.6(4) . . . . ?
C47 C46 C63 C62 -141.2(3) . . . . ?
C45 C46 C63 C49 146.2(3) . . . . ?
C47 C46 C63 C49 1.5(3) . . . . ?
C58 C57 C64 C53 -138.6(3) . . . . ?
C56 C57 C64 C53 -1.5(4) . . . . ?
C58 C57 C64 C61 -1.6(4) . . . . ?
C56 C57 C64 C61 135.5(3) . . . . ?
C54 C53 C64 C57 1.2(4) . . . . ?
C52 C53 C64 C57 143.1(3) . . . . ?
C54 C53 C64 C61 -140.4(3) . . . . ?
C52 C53 C64 C61 1.4(3) . . . . ?
C60 C61 C64 C57 -0.5(4) . . . . ?
C62 C61 C64 C57 -142.7(3) . . . . ?
C60 C61 C64 C53 141.2(3) . . . . ?
C62 C61 C64 C53 -1.0(3) . . . . ?
C1 C19 C65 N1 -113.2(3) . . . . ?
C20 C19 C65 N1 123.6(3) . . . . ?
C18 C19 C65 N1 5.1(3) . . . . ?
C1 C19 C65 C66 68.3(3) . . . . ?
C20 C19 C65 C66 -54.9(3) . . . . ?
C18 C19 C65 C66 -173.3(3) . . . . ?
N1 C65 C66 C67 0.4(5) . . . . ?
C19 C65 C66 C67 178.7(3) . . . . ?
C65 C66 C67 C68 0.7(5) . . . . ?
C66 C67 C68 C69 -0.8(5) . . . . ?
C67 C68 C69 N1 -0.1(5) . . . . ?
C67 C68 C69 C70 179.0(3) . . . . ?
N1 C69 C70 C73 -52.5(4) . . . . ?
C68 C69 C70 C73 128.3(3) . . . . ?
N1 C69 C70 C71 -175.0(3) . . . . ?
C68 C69 C70 C71 5.9(5) . . . . ?
N1 C69 C70 C72 65.8(4) . . . . ?
C68 C69 C70 C72 -113.3(4) . . . . ?
C2 C3 C74 N2 -75.1(3) . . . . ?
C21 C3 C74 N2 45.9(3) . . . . ?
C4 C3 C74 N2 162.6(2) . . . . ?
C2 C3 C74 C75 97.8(3) . . . . ?
C21 C3 C74 C75 -141.2(3) . . . . ?
C4 C3 C74 C75 -24.5(3) . . . . ?
N2 C74 C75 C76 0.7(4) . . . . ?
C3 C74 C75 C76 -171.6(2) . . . . ?
C74 C75 C76 C77 -0.2(4) . . . . ?
C75 C76 C77 C78 -0.4(4) . . . . ?
C76 C77 C78 N2 0.6(4) . . . . ?
C76 C77 C78 C79 178.2(3) . . . . ?
N2 C78 C79 C83 5.2(8) . . . . ?
C77 C78 C79 C83 -172.4(7) . . . . ?
N2 C78 C79 C82 -163.3(6) . . . . ?
C77 C78 C79 C82 19.0(7) . . . . ?
N2 C78 C79 C81 67.9(5) . . . . ?
C77 C78 C79 C81 -109.8(5) . . . . ?
N2 C78 C79 C85 -124.3(10) . . . . ?
C77 C78 C79 C85 58.0(10) . . . . ?
N2 C78 C79 C80 -44.1(5) . . . . ?
C77 C78 C79 C80 138.2(4) . . . . ?
N2 C78 C79 C84 124.7(5) . . . . ?
C77 C78 C79 C84 -53.0(5) . . . . ?
C91 C86 C87 C88 -0.3(4) . . . . ?
P1 C86 C87 C88 174.3(2) . . . . ?
C86 C87 C88 C89 -0.5(4) . . . . ?
C87 C88 C89 C90 1.0(5) . . . . ?
C88 C89 C90 C91 -0.6(5) . . . . ?
C89 C90 C91 C86 -0.2(5) . . . . ?
C87 C86 C91 C90 0.6(4) . . . . ?
P1 C86 C91 C90 -173.8(2) . . . . ?
C97 C92 C93 C94 0.1(4) . . . . ?
P1 C92 C93 C94 177.6(2) . . . . ?
C92 C93 C94 C95 -0.1(4) . . . . ?
C93 C94 C95 C96 -0.3(4) . . . . ?
C94 C95 C96 C97 0.7(4) . . . . ?
C95 C96 C97 C92 -0.6(4) . . . . ?
C93 C92 C97 C96 0.2(4) . . . . ?
P1 C92 C97 C96 -177.3(2) . . . . ?
C103 C98 C99 C100 0.0(4) . . . . ?
P1 C98 C99 C100 -178.4(2) . . . . ?
C98 C99 C100 C101 0.0(4) . . . . ?
C99 C100 C101 C102 -0.1(4) . . . . ?
C100 C101 C102 C103 0.2(4) . . . . ?
C101 C102 C103 C98 -0.1(4) . . . . ?
C99 C98 C103 C102 0.0(4) . . . . ?
P1 C98 C103 C102 178.5(2) . . . . ?
C104 C105 C106 C107 -123(2) . . . . ?
C105 C106 C107 C108 -148.1(12) . . . . ?
C106 C107 C108 C109 177.5(8) . . . . ?
Cl3 C112 Cl1 Cl5 38(2) . . . 2_556 ?
C14 C13 S1 C9 -120.1(2) . . . . ?
C12 C13 S1 C9 51.0(2) . . . . ?
C8 C9 S1 C13 123.5(2) . . . . ?
C10 C9 S1 C13 -42.0(2) . . . . ?
C6 C7 P1 C86 53.7(2) . . . . ?
C8 C7 P1 C86 -153.3(2) . . . . ?
C6 C7 P1 C92 173.89(19) . . . . ?
C8 C7 P1 C92 -33.1(3) . . . . ?
C6 C7 P1 C98 -68.7(2) . . . . ?
C8 C7 P1 C98 84.3(3) . . . . ?
C87 C86 P1 C7 31.8(3) . . . . ?
C91 C86 P1 C7 -153.6(2) . . . . ?
C87 C86 P1 C92 -91.2(2) . . . . ?
C91 C86 P1 C92 83.4(2) . . . . ?
C87 C86 P1 C98 156.2(2) . . . . ?
C91 C86 P1 C98 -29.2(3) . . . . ?
C93 C92 P1 C7 -102.0(2) . . . . ?
C97 C92 P1 C7 75.5(2) . . . . ?
C93 C92 P1 C86 20.7(3) . . . . ?
C97 C92 P1 C86 -161.7(2) . . . . ?
C93 C92 P1 C98 136.1(2) . . . . ?
C97 C92 P1 C98 -46.3(2) . . . . ?
C99 C98 P1 C7 21.9(3) . . . . ?
C103 C98 P1 C7 -156.5(2) . . . . ?
C99 C98 P1 C86 -102.1(2) . . . . ?
C103 C98 P1 C86 79.5(2) . . . . ?
C99 C98 P1 C92 143.7(2) . . . . ?
C103 C98 P1 C92 -34.7(2) . . . . ?
C66 C65 N1 C69 -1.3(4) . . . . ?
C19 C65 N1 C69 -179.7(2) . . . . ?
C68 C69 N1 C65 1.1(4) . . . . ?
C70 C69 N1 C65 -178.0(3) . . . . ?
C75 C74 N2 C78 -0.5(4) . . . . ?
C3 C74 N2 C78 172.3(2) . . . . ?
C77 C78 N2 C74 -0.2(4) . . . . ?
C79 C78 N2 C74 -177.8(3) . . . . ?
Cl4 C110 Cl5 Cl1 48(3) . . . 2_546 ?
 
loop_
 _geom_hbond_atom_site_label_D 
 _geom_hbond_atom_site_label_H 
 _geom_hbond_atom_site_label_A 
 _geom_hbond_distance_DH 
 _geom_hbond_distance_HA 
 _geom_hbond_distance_DA 
 _geom_hbond_angle_DHA 
 _geom_hbond_site_symmetry_A 
 _geom_hbond_publ_flag
C87 H87 O2  0.95 2.52 3.240(4) 132.4 . yes
C87 H87 O4  0.95 2.41 3.086(4) 128.2 . yes
C99 H99 O3  0.95 2.58 3.276(4) 129.9 . yes
 
_refine_diff_density_max    1.671
_refine_diff_density_min   -0.826
_refine_diff_density_rms    0.077

_shelx_res_file
;
TITL 1PPh_c_a.res in P2(1)/c
    1pph_c.res
    created by SHELXL-2018/3 at 23:03:06 on 27-May-2020
REM  Yadorkari-X generated
CELL 0.71073 17.4803 22.1733 18.6327 90.0000 97.2690 90.0000
ZERR 4.0 0.0065 0.0085 0.0069 0.0000 0.0050 0.0000
LATT 1
SYMM -X, 1/2+Y, 1/2-Z
REM  SPGR P21/c monoclinic
SFAC C H N P S O Cl
UNIT 419.2 215.2 8 4 4 16 9.6
SIZE 0.13 0.17 0.23
TEMP -173.0
L.S. 20
FMAP 2
PLAN -3
ACTA
CONF
HTAB
LIST 4
BOND $H
OMIT -10.000000 51.000000
OMIT    0    1    1
OMIT    1    0    0
OMIT    1    1    2
OMIT   -4    2    3
OMIT    3    1    3
OMIT    0    2    1

DFIX 1.76 0.02 C111  Cl6
DFIX 1.76 0.02 C110  Cl5
DFIX 1.76 0.02 C111  Cl6
DFIX 1.53 0.02 C104  C105
DFIX 1.53 0.02 C105  C106
DFIX 1.53 0.02 C107  C106
DFIX 2.53 0.02 C104  C106
FREE Cl2 Cl6
BIND C106 C107
ISOR 0.01 0.01 C109  C106 C104
SIMU 0.02 0.02 C104  C105  C106  C107  C108  C109
ISOR 0.01 0.01 Cl5  C110  Cl4  C111  Cl2  Cl6  C112  Cl1  Cl3
SIMU 0.02 0.02 Cl5  C110  Cl4  C111  Cl2  Cl6  C112  Cl1  Cl3
BIND O1 H125
BIND O1 H124
DFIX 0.94 0.02 O1  H125
DFIX 0.94 0.02 O1  H124
DFIX 1.49 0.02 H125  H124
HTAB C87 O2
HTAB C87 O4
HTAB C99 O3

WGHT    0.093500   14.182600
FVAR       0.26201   0.62551   0.37105
C1    1    0.284677    0.585033    0.117363    11.00000    0.02185    0.02254 =
         0.01779    0.00257    0.00230    0.00019
AFIX  43
H1    2    0.286395    0.624181    0.096912    11.00000   -1.20000
AFIX   0
C2    1    0.349497    0.554151    0.128178    11.00000    0.01952    0.02159 =
         0.01556    0.00000    0.00336   -0.00038
AFIX  43
H2    2    0.394535    0.572719    0.114693    11.00000   -1.20000
AFIX   0
C3    1    0.357951    0.491703    0.160237    11.00000    0.01786    0.01916 =
         0.01734   -0.00084    0.00221    0.00104
C4    1    0.402909    0.491302    0.237202    11.00000    0.01183    0.01998 =
         0.01933    0.00079    0.00303    0.00247
C5    1    0.430708    0.542355    0.275411    11.00000    0.01202    0.02018 =
         0.02011    0.00043    0.00357    0.00123
C6    1    0.435476    0.610599    0.263229    11.00000    0.01416    0.02064 =
         0.01971    0.00106    0.00210   -0.00018
C7    1    0.426919    0.638749    0.332355    11.00000    0.02009    0.01938 =
         0.01862   -0.00065    0.00301   -0.00020
C8    1    0.424974    0.591718    0.386945    11.00000    0.01394    0.02138 =
         0.01786   -0.00040   -0.00098   -0.00131
C9    1    0.389766    0.583166    0.449681    11.00000    0.01528    0.02623 =
         0.01672    0.00005   -0.00012   -0.00215
C10   1    0.384984    0.524109    0.483166    11.00000    0.01706    0.02873 =
         0.01364    0.00255   -0.00356   -0.00353
C11   1    0.321072    0.505464    0.522840    11.00000    0.02235    0.03310 =
         0.01328    0.00290   -0.00110   -0.00655
C12   1    0.250407    0.541954    0.516365    11.00000    0.02213    0.03820 =
         0.01371   -0.00206    0.00346   -0.00479
C13   1    0.246978    0.598158    0.476693    11.00000    0.02047    0.03179 =
         0.01667   -0.00387    0.00674   -0.00112
C14   1    0.180464    0.613626    0.431565    11.00000    0.02157    0.03408 =
         0.01969   -0.00547    0.00627    0.00356
C15   1    0.177775    0.643237    0.357638    11.00000    0.01992    0.02829 =
         0.02266   -0.00335    0.00434    0.00738
C16   1    0.120326    0.602491    0.308988    11.00000    0.01493    0.03251 =
         0.02333    0.00028    0.00181    0.00724
C17   1    0.127684    0.577528    0.241474    11.00000    0.01343    0.03283 =
         0.01983    0.00121   -0.00108    0.00706
C18   1    0.179205    0.604684    0.192578    11.00000    0.01536    0.02646 =
         0.01573    0.00018   -0.00451    0.00355
C19   1    0.208645    0.562668    0.135078    11.00000    0.01785    0.02715 =
         0.01515    0.00171    0.00074    0.00357
C20   1    0.212832    0.498923    0.161367    11.00000    0.01680    0.02609 =
         0.01234   -0.00106   -0.00133   -0.00189
C21   1    0.279269    0.465140    0.169599    11.00000    0.01746    0.02194 =
         0.01354   -0.00212    0.00058   -0.00073
C22   1    0.278808    0.406134    0.202125    11.00000    0.01967    0.02032 =
         0.01709   -0.00378    0.00065    0.00001
C23   1    0.344910    0.387256    0.253004    11.00000    0.01887    0.02085 =
         0.02244   -0.00107    0.00104    0.00192
C24   1    0.402632    0.433386    0.275373    11.00000    0.01483    0.01990 =
         0.02157   -0.00018    0.00209    0.00311
C25   1    0.438034    0.430133    0.347421    11.00000    0.01322    0.02221 =
         0.02463    0.00330    0.00014    0.00325
C26   1    0.452749    0.484214    0.387240    11.00000    0.01008    0.02459 =
         0.02160    0.00217   -0.00163   -0.00008
C27   1    0.445923    0.537651    0.352389    11.00000    0.01108    0.02267 =
         0.02021    0.00027    0.00138   -0.00106
C28   1    0.428791    0.477555    0.457330    11.00000    0.01425    0.02674 =
         0.01807    0.00531   -0.00537   -0.00274
C29   1    0.414056    0.415298    0.466187    11.00000    0.01835    0.02735 =
         0.02176    0.00842   -0.00693   -0.00079
C30   1    0.419969    0.385131    0.397800    11.00000    0.01857    0.02217 =
         0.02732    0.00689   -0.00451    0.00359
C31   1    0.370588    0.339162    0.374859    11.00000    0.02386    0.02016 =
         0.03049    0.00596   -0.00210    0.00177
C32   1    0.333527    0.339558    0.300839    11.00000    0.02237    0.01766 =
         0.02926    0.00090   -0.00091    0.00005
C33   1    0.258809    0.311980    0.302641    11.00000    0.02883    0.01823 =
         0.02966    0.00074   -0.00070   -0.00490
C34   1    0.196561    0.331382    0.255235    11.00000    0.02689    0.02168 =
         0.02620   -0.00176   -0.00175   -0.00832
C35   1    0.207409    0.379297    0.205890    11.00000    0.02198    0.02458 =
         0.01907   -0.00337   -0.00150   -0.00391
C36   1    0.138494    0.415455    0.197935    11.00000    0.01830    0.03047 =
         0.01689   -0.00113   -0.00374   -0.00496
C37   1    0.143366    0.476505    0.186075    11.00000    0.01531    0.03309 =
         0.01334    0.00022   -0.00388   -0.00035
C38   1    0.096975    0.517728    0.224281    11.00000    0.01370    0.03450 =
         0.01822    0.00184   -0.00169    0.00165
C39   1    0.046506    0.491745    0.268626    11.00000    0.01174    0.04184 =
         0.02272    0.00120   -0.00220    0.00005
C40   1    0.036333    0.519444    0.336449    11.00000    0.01211    0.04854 =
         0.02233    0.00105    0.00337    0.00198
C41   1    0.076997    0.570788    0.356830    11.00000    0.01507    0.04206 =
         0.02307   -0.00096    0.00454    0.00690
C42   1    0.113763    0.577354    0.430369    11.00000    0.01724    0.04059 =
         0.02219   -0.00470    0.00628    0.00422
C43   1    0.109859    0.531590    0.479259    11.00000    0.01964    0.04753 =
         0.02097   -0.00354    0.00877   -0.00273
C44   1    0.179664    0.513405    0.523220    11.00000    0.02490    0.04508 =
         0.01500   -0.00053    0.00674   -0.00575
C45   1    0.173534    0.449935    0.535845    11.00000    0.02687    0.04597 =
         0.01683    0.00478    0.00649   -0.01076
C46   1    0.239189    0.415380    0.542823    11.00000    0.02990    0.04036 =
         0.01546    0.00989    0.00031   -0.01154
C47   1    0.313589    0.443080    0.538187    11.00000    0.02473    0.03582 =
         0.01404    0.00810   -0.00220   -0.00639
C48   1    0.359345    0.397481    0.508807    11.00000    0.02533    0.03089 =
         0.02086    0.01143   -0.00690   -0.00363
C49   1    0.311795    0.345425    0.487650    11.00000    0.02962    0.02878 =
         0.02630    0.01419   -0.00483   -0.00632
C50   1    0.317506    0.316698    0.422139    11.00000    0.02969    0.02218 =
         0.03174    0.01177   -0.00478   -0.00313
C51   1    0.248302    0.298419    0.377013    11.00000    0.03319    0.02084 =
         0.03210    0.00825   -0.00231   -0.00833
C52   1    0.176625    0.305952    0.400572    11.00000    0.03217    0.02880 =
         0.02992    0.00849   -0.00108   -0.01499
C53   1    0.111154    0.325674    0.350291    11.00000    0.02621    0.03448 =
         0.03252    0.00402   -0.00049   -0.01818
C54   1    0.121594    0.337567    0.278819    11.00000    0.02384    0.03145 =
         0.02829    0.00020   -0.00393   -0.01358
C55   1    0.085705    0.389622    0.242911    11.00000    0.01659    0.03683 =
         0.02326    0.00009   -0.00390   -0.01191
C56   1    0.040116    0.427559    0.277921    11.00000    0.01403    0.04149 =
         0.02391    0.00117   -0.00195   -0.00933
C57   1    0.028659    0.415344    0.352046    11.00000    0.01582    0.05103 =
         0.02617    0.00395    0.00175   -0.01302
C58   1    0.027154    0.472408    0.388416    11.00000    0.01238    0.05207 =
         0.02769   -0.00059    0.00601   -0.00689
C59   1    0.064367    0.478465    0.459240    11.00000    0.01780    0.05382 =
         0.02207    0.00055    0.00934   -0.00724
C60   1    0.102629    0.427654    0.495503    11.00000    0.02411    0.05021 =
         0.02178    0.00599    0.00867   -0.01250
C61   1    0.102092    0.371827    0.461427    11.00000    0.02386    0.04961 =
         0.02535    0.00913    0.00560   -0.01784
C62   1    0.170917    0.335123    0.469254    11.00000    0.03361    0.03686 =
         0.02698    0.01245    0.00191   -0.01581
C63   1    0.237916    0.355924    0.510744    11.00000    0.03255    0.03677 =
         0.02220    0.01481   -0.00055   -0.01076
C64   1    0.064519    0.365482    0.387902    11.00000    0.02144    0.04520 =
         0.02839    0.00522    0.00267   -0.01719
C65   1    0.147465    0.566379    0.067538    11.00000    0.01957    0.02587 =
         0.01897    0.00314   -0.00002    0.00315
C66   1    0.151729    0.529369    0.008131    11.00000    0.03206    0.03067 =
         0.02406   -0.00287    0.00072    0.00885
AFIX  43
H66   2    0.192807    0.501459    0.007085    11.00000   -1.20000
AFIX   0
C67   1    0.093935    0.534629   -0.049511    11.00000    0.04279    0.03298 =
         0.02144   -0.00561   -0.00228    0.00792
AFIX  43
H67   2    0.094453    0.509775   -0.090977    11.00000   -1.20000
AFIX   0
C68   1    0.035500    0.576098   -0.046615    11.00000    0.03344    0.03645 =
         0.02172   -0.00305   -0.00818    0.00836
AFIX  43
H68   2   -0.004127    0.580490   -0.086137    11.00000   -1.20000
AFIX   0
C69   1    0.035631    0.611161    0.014844    11.00000    0.02627    0.02975 =
         0.02201   -0.00126   -0.00547    0.00590
C70   1   -0.024416    0.659560    0.025408    11.00000    0.03700    0.04949 =
         0.03197   -0.01218   -0.01239    0.02170
C71   1   -0.090471    0.660824   -0.037106    11.00000    0.03850    0.06066 =
         0.03609   -0.00942   -0.01406    0.02579
AFIX 137
H71   2   -0.116077    0.621430   -0.041028    11.00000   -1.50000
H71A  2   -0.069777    0.669882   -0.082391    11.00000   -1.50000
H71B  2   -0.127783    0.691968   -0.027860    11.00000   -1.50000
AFIX   0
C72   1    0.017610    0.720966    0.028553    11.00000    0.05607    0.03936 =
         0.06184   -0.01559   -0.02027    0.02179
AFIX 137
H72   2   -0.019157    0.753296    0.034936    11.00000   -1.50000
H72A  2    0.039713    0.727417   -0.016617    11.00000   -1.50000
H72B  2    0.058935    0.721145    0.069337    11.00000   -1.50000
AFIX   0
C73   1   -0.056150    0.648790    0.096433    11.00000    0.03774    0.07602 =
         0.03670   -0.01491   -0.00714    0.02952
AFIX 137
H73   2   -0.082305    0.609631    0.094819    11.00000   -1.50000
H73A  2   -0.092937    0.680769    0.104156    11.00000   -1.50000
H73B  2   -0.013706    0.649016    0.136200    11.00000   -1.50000
AFIX   0
C74   1    0.400636    0.454693    0.107705    11.00000    0.01910    0.01797 =
         0.02140   -0.00010    0.00391   -0.00056
C75   1    0.479585    0.445324    0.120592    11.00000    0.01873    0.02491 =
         0.02503   -0.00332    0.00180   -0.00024
AFIX  43
H75   2    0.508144    0.456977    0.165224    11.00000   -1.20000
AFIX   0
C76   1    0.515673    0.418659    0.067012    11.00000    0.01939    0.02668 =
         0.03566   -0.00396    0.00673    0.00137
AFIX  43
H76   2    0.569736    0.411742    0.074120    11.00000   -1.20000
AFIX   0
C77   1    0.472337    0.402187    0.003071    11.00000    0.02645    0.02656 =
         0.02814   -0.00641    0.00923   -0.00028
AFIX  43
H77   2    0.496321    0.384022   -0.034505    11.00000   -1.20000
AFIX   0
C78   1    0.393328    0.412353   -0.006000    11.00000    0.02592    0.02565 =
         0.02568   -0.00504    0.00588   -0.00251
C79   1    0.342711    0.396717   -0.076596    11.00000    0.03469    0.03903 =
         0.02614   -0.00807   -0.00012   -0.00324
PART 1
C80   1    0.265570    0.367031   -0.057721    21.00000    0.03825    0.06798 =
         0.03550   -0.02653    0.00252   -0.01445
AFIX 137
H80   2    0.240716    0.394164   -0.026192    21.00000   -1.50000
H80A  2    0.277373    0.328575   -0.032839    21.00000   -1.50000
H80B  2    0.230763    0.359938   -0.102421    21.00000   -1.50000
AFIX   0
C81   1    0.317742    0.456303   -0.111618    21.00000    0.08513    0.08105 =
         0.04683    0.00741   -0.02684   -0.01722
AFIX 137
H81   2    0.278595    0.449105   -0.153220    21.00000   -1.50000
H81A  2    0.362404    0.476427   -0.127888    21.00000   -1.50000
H81B  2    0.296057    0.481967   -0.076425    21.00000   -1.50000
AFIX   0
C82   1    0.378780    0.353256   -0.122423    21.00000    0.04613    0.13407 =
         0.04280   -0.05084    0.00830    0.00518
AFIX 137
H82   2    0.341373    0.341734   -0.163828    21.00000   -1.50000
H82A  2    0.395077    0.317289   -0.093949    21.00000   -1.50000
H82B  2    0.423768    0.371975   -0.139827    21.00000   -1.50000
PART 2
AFIX   0
C83   1    0.263443    0.416224   -0.082896   -21.00000    0.02714    0.10027 =
         0.02700   -0.01641   -0.00181    0.00209
AFIX 137
H83   2    0.237952    0.407140   -0.131603   -21.00000   -1.50000
H83A  2    0.261600    0.459773   -0.074303   -21.00000   -1.50000
H83B  2    0.236908    0.395016   -0.047064   -21.00000   -1.50000
AFIX   0
C84   1    0.380377    0.428887   -0.142293   -21.00000    0.04748    0.05423 =
         0.01261   -0.00118    0.00199   -0.02100
AFIX 137
H84   2    0.346849    0.422370   -0.187898   -21.00000   -1.50000
H84A  2    0.431282    0.411420   -0.145734   -21.00000   -1.50000
H84B  2    0.385696    0.472259   -0.132836   -21.00000   -1.50000
AFIX   0
C85   1    0.352000    0.329723   -0.091309   -21.00000    0.12304    0.02288 =
         0.06008   -0.01308   -0.05491   -0.00458
AFIX 137
H85   2    0.328250    0.306166   -0.055502   -21.00000   -1.50000
H85A  2    0.406971    0.319807   -0.087948   -21.00000   -1.50000
H85B  2    0.326755    0.320086   -0.139944   -21.00000   -1.50000
PART 0
AFIX   0
C86   1    0.406957    0.760148    0.270961    11.00000    0.02538    0.02191 =
         0.01697   -0.00174    0.00627    0.00241
C87   1    0.333067    0.744066    0.240295    11.00000    0.02842    0.02490 =
         0.01941   -0.00179    0.00187   -0.00127
AFIX  43
H87   2    0.310567    0.707545    0.254127    11.00000   -1.20000
AFIX   0
C88   1    0.292364    0.781545    0.189453    11.00000    0.03035    0.03527 =
         0.02127    0.00075   -0.00067    0.00065
AFIX  43
H88   2    0.242052    0.770524    0.168142    11.00000   -1.20000
AFIX   0
C89   1    0.324904    0.834950    0.169720    11.00000    0.03631    0.03621 =
         0.02392    0.01086    0.00291    0.00659
AFIX  43
H89   2    0.296603    0.860844    0.135436    11.00000   -1.20000
AFIX   0
C90   1    0.398794    0.850732    0.199928    11.00000    0.03364    0.03244 =
         0.03496    0.01276    0.00829   -0.00015
AFIX  43
H90   2    0.421120    0.887249    0.185861    11.00000   -1.20000
AFIX   0
C91   1    0.440229    0.813563    0.250488    11.00000    0.02719    0.02835 =
         0.02667    0.00416    0.00466   -0.00060
AFIX  43
H91   2    0.490888    0.824384    0.271033    11.00000   -1.20000
AFIX   0
C92   1    0.431303    0.745110    0.426709    11.00000    0.02465    0.01769 =
         0.01949   -0.00095    0.00334   -0.00084
C93   1    0.367378    0.782019    0.427313    11.00000    0.02672    0.02482 =
         0.01946   -0.00092    0.00179    0.00261
AFIX  43
H93   2    0.336579    0.792239    0.383283    11.00000   -1.20000
AFIX   0
C94   1    0.348690    0.803907    0.492532    11.00000    0.03019    0.02686 =
         0.02514   -0.00092    0.00491    0.00728
AFIX  43
H94   2    0.304956    0.829243    0.493178    11.00000   -1.20000
AFIX   0
C95   1    0.393647    0.788964    0.557042    11.00000    0.03523    0.02421 =
         0.01938   -0.00426    0.00745   -0.00151
AFIX  43
H95   2    0.380763    0.804252    0.601608    11.00000   -1.20000
AFIX   0
C96   1    0.457012    0.751908    0.556328    11.00000    0.02979    0.02543 =
         0.01751    0.00275   -0.00081   -0.00361
AFIX  43
H96   2    0.487375    0.741374    0.600479    11.00000   -1.20000
AFIX   0
C97   1    0.476360    0.730107    0.491515    11.00000    0.02411    0.02067 =
         0.02201    0.00178    0.00332    0.00046
AFIX  43
H97   2    0.520278    0.704937    0.491068    11.00000   -1.20000
AFIX   0
C98   1    0.557772    0.723744    0.346411    11.00000    0.02417    0.02248 =
         0.01740    0.00320    0.00269   -0.00031
C99   1    0.602027    0.680145    0.317441    11.00000    0.02568    0.02870 =
         0.02364   -0.00089    0.00363    0.00212
AFIX  43
H99   2    0.578024    0.645525    0.294512    11.00000   -1.20000
AFIX   0
C100  1    0.681657    0.687300    0.322085    11.00000    0.02343    0.03493 =
         0.03007    0.00318    0.00393    0.00370
AFIX  43
H100  2    0.712006    0.657537    0.302291    11.00000   -1.20000
AFIX   0
C101  1    0.716599    0.737710    0.355498    11.00000    0.02221    0.03578 =
         0.03159    0.01334   -0.00050   -0.00135
AFIX  43
H101  2    0.770940    0.742416    0.358666    11.00000   -1.20000
AFIX   0
C102  1    0.672983    0.781076    0.384171    11.00000    0.03172    0.02496 =
         0.02879    0.00725   -0.00242   -0.00489
AFIX  43
H102  2    0.697317    0.815647    0.406915    11.00000   -1.20000
AFIX   0
C103  1    0.593559    0.774488    0.379980    11.00000    0.02855    0.02279 =
         0.02498    0.00408    0.00178   -0.00133
AFIX  43
H103  2    0.563616    0.804450    0.399915    11.00000   -1.20000
PART 2
AFIX   0
C104  1   -0.223679    0.082869    0.705836    10.60000    0.13745    0.16055 =
         0.11902   -0.01903    0.01205    0.01655
AFIX 137
H104  2   -0.224559    0.060778    0.660184    10.60000   -1.50000
H105  2   -0.270085    0.107889    0.704164    10.60000   -1.50000
H106  2   -0.222245    0.054144    0.745956    10.60000   -1.50000
AFIX   0
C105  1   -0.156805    0.120490    0.716341    10.60000    0.05313    0.14928 =
         0.07270   -0.03597   -0.01532    0.01066
AFIX  23
H107  2   -0.127156    0.102354    0.679911    10.60000   -1.20000
H108  2   -0.132181    0.103790    0.762887    10.60000   -1.20000
AFIX   0
C106  1   -0.117358    0.188584    0.721421    10.60000    0.09567    0.10989 =
         0.08997   -0.00955   -0.00502    0.02673
AFIX  23
H109  2   -0.097498    0.191393    0.773480    10.60000   -1.20000
H110  2   -0.163425    0.214956    0.715366    10.60000   -1.20000
AFIX   0
C107  1   -0.053631    0.229940    0.684074    10.60000    0.03392    0.06127 =
         0.05358    0.02227    0.01166    0.03894
AFIX  23
H111  2   -0.020472    0.199645    0.664112    10.60000   -1.20000
H112  2   -0.084469    0.248427    0.641485    10.60000   -1.20000
AFIX   0
C108  1    0.000483    0.277869    0.711252    10.60000    0.07897    0.07816 =
         0.05833    0.00560    0.00151    0.06003
AFIX  23
H113  2    0.032594    0.261604    0.754502    10.60000   -1.20000
H114  2   -0.030653    0.310994    0.728282    10.60000   -1.20000
AFIX   0
C109  1    0.055227    0.306301    0.663777    10.60000    0.08981    0.08960 =
         0.07656    0.00287    0.01809    0.04551
AFIX  33
H115  2    0.086450    0.337159    0.691434    10.60000   -1.50000
H116  2    0.089123    0.275161    0.647850    10.60000   -1.50000
H117  2    0.025409    0.324916    0.621436    10.60000   -1.50000
PART 1
AFIX   0
C110  1   -0.263741    0.047814    0.752552    10.40000    0.22188    0.21881 =
         0.19576   -0.00209    0.04632   -0.01846
AFIX  23
H118  2   -0.277756    0.051713    0.699591    10.40000   -1.20000
H119  2   -0.261099    0.088210    0.775364    10.40000   -1.20000
AFIX   0
C111  1   -0.092855    0.200370    0.671102    10.40000    0.04905    0.06839 =
         0.07643    0.00333    0.02103    0.02434
AFIX  23
H120  2   -0.100487    0.232665    0.634201    10.40000   -1.20000
H121  2   -0.048752    0.175360    0.660437    10.40000   -1.20000
AFIX   0
C112  1    0.102945    0.348074    0.714120    10.40000    0.02388    0.04249 =
         0.06293   -0.01841   -0.01324    0.02262
AFIX  23
H122  2    0.134335    0.317218    0.742775    10.40000   -1.20000
H123  2    0.054490    0.351376    0.736193    10.40000   -1.20000
AFIX   0
CL1   7    0.147325    0.410663    0.733592    10.40000    0.03824    0.08796 =
         0.06100   -0.01256   -0.00709    0.01261
PART 0
S1    5    0.330628    0.641715    0.475454    11.00000    0.02030    0.02687 =
         0.02062   -0.00293    0.00526   -0.00124
P1    4    0.454333    0.713939    0.342752    11.00000    0.02041    0.01795 =
         0.01702   -0.00048    0.00320    0.00042
N1    3    0.090969    0.605657    0.071311    11.00000    0.02247    0.02512 =
         0.01910   -0.00186   -0.00190    0.00397
N2    3    0.357760    0.438510    0.045947    11.00000    0.02140    0.02584 =
         0.02163   -0.00439    0.00289   -0.00152
O1    6    0.227541    0.459458    0.362772    11.00000    0.02879    0.04368 =
         0.01852   -0.00399   -0.00276    0.00453
PART 1
CL2   7   -0.166782    0.160285    0.665279    10.40000    0.09878    0.11183 =
         0.15734   -0.00694    0.03371    0.02024
CL3   7    0.078180    0.317113    0.637012    10.40000    0.05991    0.07070 =
         0.03629   -0.00398    0.01597    0.01916
CL4   7   -0.324021   -0.000201    0.790808    10.40000    0.25535    0.17252 =
         0.13131   -0.00257    0.03474    0.02304
CL5   7   -0.184536    0.008988    0.773664    10.40000    0.33464    0.34188 =
         0.28962    0.02615    0.04548   -0.01431
CL6   7   -0.072249    0.230658    0.749919    10.40000    0.19450    0.20760 =
         0.22325    0.01272    0.01254    0.05393
PART 0
O2    6    0.215349    0.684948    0.341567    11.00000    0.03350    0.02730 =
         0.02376   -0.00216    0.00174    0.00178
O3    6    0.450803    0.636229    0.208013    11.00000    0.02512    0.02154 =
         0.02086    0.00017    0.00565   -0.00123
O4    6    0.197266    0.657258    0.196105    11.00000    0.02471    0.02924 =
         0.02069   -0.00284   -0.00110    0.00074
H124  2    0.265520    0.479585    0.393356    11.00000    0.17550
H125  2    0.245218    0.457874    0.318177    11.00000    0.19876

HKLF 4 1 1 0 0 0 1 0 0 0 1


REM  1PPh_c_a.res in P2(1)/c
REM wR2 = 0.1757, GooF = S = 1.026, Restrained GooF = 1.077 for all data
REM R1 = 0.0612 for 11187 Fo > 4sig(Fo) and 0.0678 for all 12656 data
REM 1155 parameters refined using 148 restraints

END

WGHT      0.0901     13.4071

REM Instructions for potential hydrogen bonds
HTAB C87 O2
HTAB C87 O4
HTAB C99 O3

REM Highest difference peak  1.671,  deepest hole -0.826,  1-sigma level  0.077
Q1    1  -0.1679  0.0616  0.8089  11.00000  0.05    1.67
Q2    1   0.1316  0.6614  0.5939  11.00000  0.05    1.08
Q3    1   0.1060  0.3521  0.6811  11.00000  0.05    0.98
;
_shelx_res_checksum   64720

_shelx_hkl_file
;
  -1   0   0    0.00    0.10
  -2   0   0   14.90    0.40
   2   0   0   14.20    0.40
  -3   0   0  152.18    3.20
  -3   0   0  131.39    3.10
  -4   0   0 6040.20  135.79
  -4   0   0 5934.21  134.29
  -5   0   0  149.99    3.30
  -5   0   0  132.79    3.10
  -6   0   0  834.32   21.20
  -6   0   0  878.51   18.80
  -7   0   0   17.90    0.90
  -7   0   0   18.40    0.70
  -8   0   0 1873.21   40.40
  -8   0   0 1862.71   54.29
  -9   0   0 1052.49   23.20
  -9   0   0 1104.69   23.30
 -10   0   0  168.48    3.70
 -10   0   0  157.68    4.00
 -11   0   0   12.10    1.00
 -12   0   0   55.29    1.90
 -13   0   0  145.69    3.80
 -14   0   0  489.95   11.10
 -15   0   0    6.10    1.00
 -16   0   0  101.69    3.20
 -17   0   0  136.79    3.90
 -18   0   0   50.69    2.40
 -19   0   0   80.79    3.00
 -20   0   0    0.90    1.20
   0  -1   0    0.00    0.10
   0   1   0    0.00    0.10
   1  -1   0  114.19    2.50
  -2  -1   0  339.37    7.30
  -2   1   0  324.77    7.40
   2   1   0  337.37    7.30
  -2   1   0  334.07    8.70
  -3  -1   0  414.66    9.20
  -3   1   0  398.36    9.10
  -3   1   0  425.16    9.00
  -4  -1   0 3118.59   81.29
  -4  -1   0 3428.26   74.09
  -4   1   0 3182.58   76.49
  -4   1   0 3406.56   75.99
  -5  -1   0   88.69    2.00
  -5  -1   0   94.49    2.20
  -5   1   0   85.69    2.00
  -5   1   0   88.89    2.20
  -6  -1   0  177.88    4.10
  -6  -1   0  178.68    4.00
  -6   1   0  180.88    4.10
  -6   1   0  179.48    3.90
  -7  -1   0 1265.97   28.30
  -7   1   0 1262.87   37.10
  -7   1   0 1330.57   30.30
  -8  -1   0  152.98    3.80
  -8   1   0  162.18    3.80
  -8   1   0  164.68    3.60
  -9  -1   0    3.20    0.60
  -9   1   0    4.80    0.60
 -10  -1   0   11.20    0.90
 -10   1   0    9.40    1.00
  10   1   0    9.80    0.60
 -10   1   0    9.30    0.60
 -11  -1   0    0.40    0.60
  11   1   0   -0.10    0.30
 -11   1   0   -0.30    0.50
 -11   1   0   -0.30    0.30
 -12  -1   0   64.59    2.10
 -12   1   0   66.59    2.10
 -13  -1   0   66.99    2.20
 -13   1   0   64.29    2.20
 -14  -1   0   15.90    1.40
 -14   1   0   16.40    1.40
 -15  -1   0   36.40    1.90
 -15   1   0   38.40    1.90
 -16  -1   0   48.30    2.20
 -16   1   0   49.20    2.20
 -17  -1   0   63.39    2.60
 -17   1   0   63.09    2.60
 -18  -1   0   18.90    1.90
 -18   1   0   19.70    1.80
 -19  -1   0    7.70    1.30
 -19   1   0    8.90    1.30
 -20  -1   0   30.00    2.30
 -20   1   0   28.30    2.20
  -1  -2   0 1256.27   26.50
  -1  -2   0 1232.68   26.80
  -1   2   0 1239.08   26.50
  -1   2   0 1186.88   32.10
   1   2   0 1206.28   26.60
  -2  -2   0  109.69    2.70
  -2  -2   0  114.39    2.60
  -2   2   0  115.69    2.60
   2   2   0  117.19    2.60
  -2   2   0  126.39    2.60
  -3  -2   0  656.03   18.80
  -3  -2   0  600.14   13.80
   3   2   0  663.63   13.90
  -3   2   0  639.14   16.50
  -3   2   0  635.54   16.30
  -4  -2   0  344.37    7.60
   4   2   0  345.97    7.50
  -4   2   0  340.27    7.50
  -4   2   0  344.77    7.40
  -5  -2   0  213.68    4.90
  -5  -2   0  212.08    4.80
  -5   2   0  215.68    4.70
  -5   2   0  207.68    4.80
   5   2   0  214.68    4.70
  -6  -2   0  172.48    3.90
   6   2   0  165.38    3.80
  -6   2   0  161.68    3.70
  -6   2   0  174.08    3.90
  -7  -2   0    4.00    0.50
  -7   2   0    5.40    0.50
   7   2   0    4.80    0.50
  -7   2   0    3.50    0.50
  -8  -2   0  446.16    9.70
  -8   2   0  422.66    9.50
  -8   2   0  439.66    9.70
   8   2   0  441.66    9.50
  -9  -2   0  192.58    4.50
  -9   2   0  177.28    4.20
  -9   2   0  190.08    4.50
   9   2   0  188.08    4.20
 -10  -2   0   15.90    1.00
  10   2   0   16.70    0.80
 -10   2   0   13.30    0.70
 -10   2   0   16.00    1.00
 -11  -2   0  174.98    4.20
  11   2   0  172.48    4.00
 -11   2   0  167.18    3.90
 -11   2   0  173.68    4.20
 -12  -2   0    3.40    0.70
 -12   2   0    3.00    0.70
 -13  -2   0   84.49    2.50
 -13   2   0   80.99    2.50
 -14  -2   0   32.80    1.80
 -14   2   0   34.90    1.70
 -15  -2   0  211.08    5.40
 -15  -2   0  210.98    5.60
 -15   2   0  216.98    5.40
 -16  -2   0   72.99    2.60
 -16   2   0   73.59    2.60
 -17  -2   0   11.20    1.20
 -17   2   0    9.20    1.20
 -18  -2   0   36.00    2.10
 -18   2   0   31.90    2.20
 -19  -2   0    4.00    1.20
 -19   2   0    2.50    1.10
 -20  -2   0    0.10    1.10
 -20   2   0    1.00    1.10
   0   3   0    0.10    0.20
   1   3   0  514.95   11.40
  -1   3   0  515.25   11.10
  -2  -3   0 2940.41   62.69
  -2  -3   0 3010.10   62.09
   2   3   0 2929.71   62.29
  -2   3   0 2550.24   69.79
  -2   3   0 2951.10   62.19
  -3  -3   0 1530.75   32.80
  -3  -3   0 1444.96   33.20
   3   3   0 1520.55   32.80
  -3   3   0 1454.45   32.90
  -3   3   0 1575.24   32.80
  -4  -3   0   75.89    2.00
  -4  -3   0   77.29    1.90
  -4   3   0   81.89    1.90
  -4   3   0   75.89    1.90
   4   3   0   78.39    1.90
  -5  -3   0  237.98    5.40
  -5  -3   0  235.68    5.30
  -5   3   0  230.08    5.30
  -5   3   0  239.68    5.20
   5   3   0  240.58    5.30
  -6  -3   0  261.97    5.90
  -6  -3   0  261.87    6.00
   6   3   0  266.27    5.80
  -6   3   0  257.17    5.90
  -6   3   0  268.67    5.80
  -7  -3   0   45.80    1.50
  -7  -3   0   48.70    1.60
   7   3   0   50.09    1.40
  -7   3   0   43.60    1.50
  -7   3   0   53.29    1.30
  -8  -3   0   66.39    2.00
  -8  -3   0   67.19    2.10
   8   3   0   69.99    1.80
  -8   3   0   70.19    2.00
  -8   3   0   66.69    1.70
  -9  -3   0  378.46    8.50
  -9  -3   0  374.46    8.60
  -9   3   0  378.66    8.50
  -9   3   0  376.96    8.30
   9   3   0  380.56    8.30
 -10  -3   0   12.10    1.10
 -10  -3   0   13.60    1.00
 -10   3   0   11.70    1.00
 -10   3   0   10.20    0.70
  10   3   0   11.60    0.70
 -11  -3   0   27.50    1.50
 -11  -3   0   29.60    1.30
 -11   3   0   31.90    1.00
 -11   3   0   29.20    1.40
  11   3   0   31.40    1.10
 -12  -3   0  115.19    3.30
 -12  -3   0  112.09    3.10
 -12   3   0  110.09    3.10
 -13  -3   0   52.59    1.90
 -13  -3   0   49.40    2.10
 -14  -3   0    3.40    0.90
 -14  -3   0    1.70    0.80
 -14   3   0    2.80    0.80
 -15  -3   0  169.38    5.10
 -15  -3   0  178.78    4.70
 -15   3   0  181.48    4.60
 -16  -3   0    1.60    1.00
 -16   3   0    0.40    0.90
 -17  -3   0   50.79    2.40
 -17   3   0   50.19    2.30
 -18  -3   0   27.60    2.00
 -18   3   0   25.20    2.00
 -19  -3   0  125.29    4.00
 -19   3   0  129.49    4.00
 -20  -3   0   59.29    2.70
 -20   3   0   55.19    2.60
   0   4   0 1414.26   31.30
  -1   4   0  997.70   21.90
   1   4   0  968.90   21.80
  -2  -4   0  978.30   21.20
  -2  -4   0  904.51   20.80
  -2   4   0  954.50   21.00
   2   4   0  967.10   20.90
  -2   4   0  956.40   25.10
  -3  -4   0  194.68    4.40
  -3  -4   0  195.68    4.50
  -3   4   0  191.18    4.40
  -3   4   0  200.28    4.40
   3   4   0  203.58    4.40
  -4  -4   0 1074.09   24.40
  -4  -4   0 1123.69   24.10
  -4   4   0 1158.48   24.10
  -4   4   0 1070.09   24.30
   4   4   0 1084.19   24.10
  -5  -4   0  118.79    2.90
  -5  -4   0  118.89    2.80
  -5   4   0  119.69    2.80
   5   4   0  115.59    2.80
  -5   4   0  117.39    2.80
  -6  -4   0   40.90    1.30
  -6  -4   0   38.90    1.40
  -6   4   0   37.10    1.10
   6   4   0   36.60    1.20
  -6   4   0   38.10    1.30
  -7  -4   0  142.09    3.40
  -7  -4   0  140.79    3.50
  -7   4   0  137.89    3.40
   7   4   0  141.59    3.30
  -7   4   0  135.59    3.20
  -8  -4   0    4.60    0.60
  -8  -4   0    5.00    0.70
   8   4   0    4.50    0.50
  -8   4   0    4.30    0.50
  -8   4   0    3.40    0.60
  -9  -4   0   32.00    1.40
  -9  -4   0   32.40    1.40
  -9   4   0   33.20    1.30
   9   4   0   33.10    1.20
  -9   4   0   36.90    1.10
 -10  -4   0   49.60    1.80
 -10  -4   0   50.49    1.70
  10   4   0   51.39    1.50
 -10   4   0   55.29    1.50
 -10   4   0   51.89    1.70
 -11  -4   0    1.50    0.60
 -11  -4   0    0.20    0.60
 -11   4   0    1.50    0.40
  11   4   0    1.50    0.40
 -11   4   0    1.00    0.60
 -12  -4   0  275.67    6.70
 -12  -4   0  264.17    6.50
 -12   4   0  271.77    6.50
  12   4   0  285.27    6.50
 -13  -4   0  229.68    5.80
 -13  -4   0  229.48    5.60
 -13   4   0  228.08    5.60
 -14  -4   0    4.80    0.90
 -14  -4   0    5.60    1.00
 -14   4   0    4.60    0.90
 -15  -4   0    1.00    0.90
 -15   4   0    1.90    0.90
 -16  -4   0   15.10    1.30
 -16   4   0   14.20    1.30
 -17  -4   0   -0.40    1.00
 -17   4   0   -1.20    0.90
 -18  -4   0    6.70    1.20
 -18   4   0    7.50    1.20
 -19  -4   0    3.40    1.20
 -19   4   0    5.50    1.20
 -20  -4   0   88.09    3.40
 -20   4   0   89.39    3.40
   1   5   0  508.45   11.40
  -2  -5   0 1899.41   40.70
  -2   5   0 1883.91   43.20
  -2   5   0 1840.22   52.09
   2   5   0 1862.61   41.00
  -3  -5   0 1683.83   37.60
  -3  -5   0 1728.93   37.10
   3   5   0 1694.63   40.40
  -3   5   0 1650.43   46.90
  -3   5   0 1728.73   37.30
  -4  -5   0 1081.29   24.90
  -4  -5   0 1124.49   24.70
  -4   5   0 1111.39   24.50
   4   5   0 1109.69   24.50
  -4   5   0 1140.29   24.30
  -5  -5   0  143.29    3.60
  -5  -5   0  142.89    3.50
  -5   5   0  162.28    3.50
  -5   5   0  139.89    3.50
   5   5   0  153.08    3.50
  -6  -5   0   35.00    1.40
  -6  -5   0   36.20    1.20
  -6   5   0   33.50    1.20
   6   5   0   33.40    1.20
  -6   5   0   37.40    1.20
  -7  -5   0  645.64   13.90
  -7  -5   0  632.04   14.10
   7   5   0  632.74   13.90
  -7   5   0  633.64   13.90
  -7   5   0  646.04   13.80
  -8  -5   0  501.85   11.00
  -8  -5   0  503.35   11.10
   8   5   0  493.15   10.90
  -8   5   0  485.15   10.80
  -8   5   0  497.55   11.00
  -9  -5   0   85.09    2.30
  -9  -5   0   82.89    2.50
  -9   5   0   82.89    2.30
   9   5   0   84.29    2.20
  -9   5   0   83.99    2.20
 -10  -5   0   81.49    2.40
 -10  -5   0   79.09    2.50
 -10   5   0   89.19    2.20
 -10   5   0   81.79    2.40
  10   5   0   83.69    2.20
 -11  -5   0   38.00    1.60
 -11  -5   0   37.20    1.50
  11   5   0   35.70    1.30
 -11   5   0   37.20    1.50
 -11   5   0   33.70    1.20
 -12  -5   0   29.00    1.50
 -12  -5   0   30.20    1.60
 -12   5   0   27.60    1.50
  12   5   0   27.90    1.20
 -13  -5   0    4.80    0.80
 -13  -5   0    5.90    1.00
 -13   5   0    5.00    0.90
 -14  -5   0   42.30    2.00
 -14  -5   0   38.00    1.90
 -14   5   0   38.30    1.80
 -15  -5   0   10.80    1.10
 -15   5   0   12.80    1.20
 -16  -5   0    9.10    1.20
 -16   5   0    8.70    1.20
 -17  -5   0   25.30    1.90
 -17   5   0   22.80    1.80
 -18  -5   0    6.50    1.20
 -18   5   0    6.90    1.20
 -19  -5   0   19.10    1.90
 -19   5   0   15.90    1.50
 -20  -5   0   51.39    2.70
 -20   5   0   53.99    2.70
   0   6   0   21.50    0.90
   1   6   0 1017.60   22.30
  -1   6   0 1027.60   22.30
   2   6   0 1809.72   39.80
  -2   6   0 1816.92   54.59
  -3  -6   0  135.39    3.10
  -3  -6   0  130.09    3.30
   3   6   0  137.09    3.20
  -3   6   0  127.49    3.10
  -3   6   0  139.99    3.20
  -4  -6   0  199.78    4.60
  -4  -6   0  193.38    4.40
  -4   6   0  194.48    4.50
   4   6   0  193.18    4.50
  -4   6   0  191.48    4.40
  -5  -6   0    2.80    0.60
  -5  -6   0    2.40    0.50
  -5   6   0    2.50    0.40
  -5   6   0    2.40    0.40
   5   6   0    2.20    0.50
  -6  -6   0  506.25   11.20
  -6  -6   0  505.95   11.40
  -6   6   0  506.45   11.20
   6   6   0  507.25   11.20
  -6   6   0  522.05   11.20
  -7  -6   0  835.42   18.20
  -7  -6   0  823.22   18.00
  -7   6   0  841.32   18.00
  -7   6   0  826.32   18.00
   7   6   0  825.32   18.00
  -8  -6   0  782.92   16.80
  -8  -6   0  764.42   17.00
  -8   6   0  780.82   16.70
  -8   6   0  756.42   16.80
   8   6   0  765.82   16.80
  -9  -6   0  138.59    3.50
  -9  -6   0  136.19    3.70
   9   6   0  139.59    3.40
  -9   6   0  146.89    3.40
  -9   6   0  138.49    3.50
 -10  -6   0   75.89    2.30
 -10  -6   0   77.19    2.50
  10   6   0   79.69    2.20
 -10   6   0   79.69    2.10
 -10   6   0   75.09    2.30
 -11  -6   0    2.10    0.60
 -11  -6   0    2.30    0.70
 -11   6   0    2.90    0.70
  11   6   0    4.00    0.60
 -11   6   0    3.70    0.50
 -12  -6   0   20.30    1.40
 -12  -6   0   19.40    1.30
  12   6   0   22.20    1.20
 -12   6   0   20.50    1.30
 -13  -6   0   16.00    1.40
 -13  -6   0   19.40    1.50
 -13   6   0   19.10    1.50
 -14  -6   0  169.98    5.70
 -14  -6   0  170.18    4.50
 -14   6   0  165.98    4.40
 -15  -6   0    6.00    1.00
 -15   6   0    6.30    1.00
 -16  -6   0  103.09    3.30
 -16   6   0  101.99    3.20
 -17  -6   0   72.39    2.70
 -17   6   0   75.09    2.80
 -18  -6   0   68.09    2.70
 -18   6   0   64.69    2.70
 -19  -6   0   60.89    2.80
 -19   6   0   60.59    2.80
 -20  -6   0    0.60    1.10
 -20   6   0    0.20    1.20
  -1   7   0  848.62   19.00
   1   7   0  846.02   18.40
  -2   7   0    5.90    0.50
  -3   7   0  341.17    7.80
  -3   7   0  358.96    7.90
   3   7   0  368.46    8.00
  -4  -7   0   66.99    1.90
  -4  -7   0   63.69    2.10
  -4   7   0   77.69    2.00
   4   7   0   76.99    2.00
  -4   7   0   63.89    1.80
  -5  -7   0  199.38    4.70
  -5  -7   0  200.48    4.90
   5   7   0  212.48    4.80
  -5   7   0  216.28    4.80
  -5   7   0  190.28    4.70
  -6  -7   0   30.90    1.30
  -6  -7   0   30.70    1.40
  -6   7   0   32.30    1.30
  -6   7   0   34.00    1.20
   6   7   0   29.70    1.30
  -7  -7   0  284.47    6.40
  -7  -7   0  272.77    6.60
  -7   7   0  297.37    6.40
  -7   7   0  276.57    6.40
   7   7   0  279.77    6.50
  -8  -7   0  244.18    6.00
  -8  -7   0  247.98    5.80
  -8   7   0  251.67    5.80
  -8   7   0  260.27    5.70
   8   7   0  245.28    5.80
  -9  -7   0   23.90    1.20
  -9  -7   0   23.80    1.40
  -9   7   0   23.90    1.20
   9   7   0   26.10    1.20
  -9   7   0   28.10    1.10
 -10  -7   0    3.80    0.80
 -10  -7   0    4.70    0.70
 -10   7   0    5.90    0.60
  10   7   0    4.70    0.60
 -10   7   0    5.50    0.70
 -11  -7   0    2.70    0.80
 -11  -7   0    2.90    0.70
 -11   7   0    3.00    0.50
 -11   7   0    2.20    0.70
  11   7   0    1.70    0.60
 -12  -7   0   35.10    1.70
 -12  -7   0   33.40    1.80
  12   7   0   37.40    1.50
 -12   7   0   35.90    1.60
 -13  -7   0  142.29    4.10
 -13  -7   0  142.19    3.90
 -13   7   0  143.29    3.80
 -14  -7   0    1.20    0.80
 -14   7   0    0.60    0.80
 -15  -7   0  161.98    4.50
 -15   7   0  167.28    4.50
 -16  -7   0   17.10    1.80
 -16   7   0   18.00    1.70
 -17  -7   0   57.49    2.40
 -17   7   0   54.99    2.40
 -18  -7   0   47.50    2.40
 -18   7   0   46.10    2.30
 -19  -7   0   60.59    2.70
 -19   7   0   63.69    2.80
   0   8   0  173.18    4.10
   1   8   0   45.50    1.50
  -1   8   0   48.30    1.50
  -2   8   0  355.16    8.00
   2   8   0  354.16    8.00
  -3   8   0   24.60    1.00
   3   8   0   28.70    1.20
  -3   8   0   29.80    1.20
  -4  -8   0   12.10    0.90
  -4  -8   0   11.60    1.10
  -4   8   0    9.10    0.80
   4   8   0   11.00    1.00
  -4   8   0   10.40    1.00
  -5  -8   0    7.60    0.70
  -5  -8   0    8.10    0.90
   5   8   0   10.10    1.00
  -5   8   0    9.90    1.00
  -5   8   0    8.20    0.80
  -6  -8   0    3.20    0.70
  -6  -8   0    3.40    0.60
   6   8   0    3.80    0.60
  -6   8   0    3.60    0.60
  -6   8   0    4.50    0.60
  -7  -8   0    0.40    0.60
  -7  -8   0    0.30    0.50
  -7   8   0    0.40    0.50
   7   8   0    0.50    0.50
  -7   8   0    0.30    0.50
  -8  -8   0  577.54   13.00
  -8  -8   0  581.94   12.70
  -8   8   0  585.94   12.70
   8   8   0  574.34   12.70
  -8   8   0  561.44   12.70
  -9  -8   0   13.30    1.20
  -9  -8   0   12.60    1.10
  -9   8   0   13.90    1.10
   9   8   0   13.10    1.00
  -9   8   0   13.00    1.00
 -10  -8   0   51.19    2.00
 -10  -8   0   49.99    1.80
 -10   8   0   52.89    1.70
  10   8   0   51.59    1.70
 -10   8   0   48.00    1.80
 -11  -8   0   24.60    1.40
 -11  -8   0   25.40    1.50
 -11   8   0   21.70    1.20
  11   8   0   23.00    1.30
 -11   8   0   24.30    1.40
 -12  -8   0   19.80    1.50
 -12  -8   0   21.00    1.40
 -12   8   0   19.70    1.40
  12   8   0   20.20    1.30
 -13  -8   0   76.29    2.50
 -13  -8   0   72.99    2.70
 -13   8   0   76.29    2.60
 -14  -8   0   -0.40    0.80
 -14   8   0    0.20    0.80
 -15  -8   0    3.60    1.00
 -15   8   0    3.30    1.00
 -16  -8   0   14.60    1.30
 -16   8   0   13.50    1.30
 -17  -8   0    4.60    1.10
 -17   8   0    4.40    1.10
 -18  -8   0   16.40    1.50
 -18   8   0   15.70    1.40
 -19  -8   0    2.00    1.20
 -19   8   0    1.30    1.10
   0   9   0    0.00    0.50
  -1   9   0  302.37    7.00
   1   9   0  312.47    7.00
  -2   9   0  404.06    9.00
   2   9   0  400.86    9.00
  -3   9   0  152.38    3.70
   3   9   0  150.98    3.70
  -3   9   0  142.29    3.50
  -4   9   0   96.59    2.60
  -4   9   0   95.39    2.50
   4   9   0  100.19    2.70
  -5  -9   0  212.38    4.90
  -5  -9   0  213.28    5.20
  -5   9   0  209.78    4.90
   5   9   0  205.18    5.00
  -5   9   0  209.58    5.00
  -6  -9   0   49.20    1.60
  -6  -9   0   47.50    1.80
  -6   9   0   45.60    1.60
   6   9   0   44.20    1.70
  -6   9   0   44.90    1.50
  -7  -9   0  304.07    7.00
  -7  -9   0  306.97    7.20
   7   9   0  309.67    7.10
  -7   9   0  290.77    6.90
  -7   9   0  312.47    7.00
  -8  -9   0   12.20    1.20
  -8  -9   0   12.70    1.00
  -8   9   0   11.60    1.00
   8   9   0   13.50    1.00
  -8   9   0   12.20    1.00
  -9  -9   0   11.80    1.30
  -9  -9   0   12.00    1.10
  -9   9   0   10.80    1.00
  -9   9   0    9.50    1.00
   9   9   0   10.90    1.00
 -10  -9   0   33.20    1.50
 -10  -9   0   32.10    1.70
 -10   9   0   33.20    1.40
  10   9   0   31.80    1.50
 -10   9   0   31.70    1.50
 -11  -9   0  217.08    5.40
 -11  -9   0  223.78    5.70
 -11   9   0  218.68    5.20
 -11   9   0  223.28    5.40
  11   9   0  221.48    5.40
 -12  -9   0    4.60    1.00
 -12  -9   0    5.40    0.90
 -12   9   0    5.30    0.80
  12   9   0    4.40    0.70
 -13  -9   0  516.95   11.80
 -13   9   0  520.75   11.80
 -14  -9   0   21.30    1.70
 -14   9   0   21.20    1.60
 -15  -9   0   96.19    3.10
 -15   9   0   93.29    3.00
 -16  -9   0   48.70    2.30
 -16   9   0   50.09    2.40
 -17  -9   0    2.90    1.10
 -17   9   0    2.00    1.00
 -18  -9   0   55.99    2.70
 -18   9   0   56.49    2.60
 -19  -9   0    4.90    1.20
 -19   9   0    7.20    1.30
   0  10   0   28.80    1.30
   1  10   0   53.29    1.80
   2  10   0   38.10    1.60
  -2  10   0   40.90    1.60
  -3  10   0    3.60    0.70
   3  10   0    4.30    0.70
  -4  10   0    2.40    0.50
  -4  10   0    2.10    0.60
   4  10   0    1.50    0.60
  -5  10   0    1.30    0.50
   5  10   0    0.90    0.60
  -5  10   0    1.00    0.60
  -6 -10   0  123.69    3.40
  -6 -10   0  121.19    3.10
  -6  10   0  122.09    3.10
   6  10   0  119.19    3.20
  -6  10   0  122.29    3.20
  -7 -10   0    0.70    0.60
  -7 -10   0    0.40    0.70
  -7  10   0    1.00    0.60
  -7  10   0    0.60    0.50
   7  10   0    0.60    0.60
  -8 -10   0   88.59    2.80
  -8 -10   0   85.89    2.40
  -8  10   0   85.99    2.50
  -8  10   0   83.49    2.40
   8  10   0   84.99    2.50
  -9 -10   0   45.30    1.90
  -9 -10   0   43.20    1.60
   9  10   0   40.20    1.70
  -9  10   0   43.80    1.60
  -9  10   0   39.10    1.60
 -10 -10   0   23.60    1.40
 -10 -10   0   26.30    1.60
 -10  10   0   25.50    1.40
  10  10   0   24.10    1.40
 -10  10   0   23.60    1.40
 -11 -10   0   50.99    2.20
 -11 -10   0   51.39    2.00
  11  10   0   49.70    1.90
 -11  10   0   51.59    1.90
 -11  10   0   48.50    1.80
 -12 -10   0   47.90    2.20
 -12 -10   0   48.50    2.00
  12  10   0   49.40    1.90
 -12  10   0   45.50    2.00
 -13 -10   0    3.40    0.90
 -13  10   0    3.20    0.90
 -14 -10   0    3.00    1.00
 -14  10   0    3.60    0.90
 -15 -10   0    3.10    1.00
 -15  10   0    3.60    1.00
 -16 -10   0    0.60    1.00
 -16  10   0    0.70    1.00
 -17 -10   0    3.70    1.10
 -17  10   0    2.40    1.10
 -18 -10   0   53.09    2.60
 -18  10   0   52.29    2.60
 -19 -10   0    5.70    1.30
 -19  10   0    6.20    1.30
   0  11   0    0.80    0.60
   1  11   0   13.50    1.10
  -1  11   0   14.60    1.20
   2  11   0   78.19    2.40
  -2  11   0   79.99    2.40
   3  11   0  312.17    7.30
  -3  11   0  312.97    7.30
  -4  11   0   26.80    1.30
  -4  11   0   23.30    1.10
   4  11   0   25.40    1.40
   5  11   0    2.20    0.60
  -5  11   0    1.40    0.50
  -5  11   0    3.10    0.60
  -6 -11   0   31.40    1.40
   6  11   0   30.70    1.50
  -6  11   0   35.30    1.50
  -6  11   0   32.20    1.30
  -7 -11   0   60.79    2.30
  -7 -11   0   60.89    2.00
  -7  11   0   66.29    2.10
   7  11   0   62.29    2.10
  -7  11   0   59.09    1.90
  -8 -11   0    2.40    0.70
  -8 -11   0    4.10    0.80
  -8  11   0    2.90    0.60
   8  11   0    2.20    0.60
  -8  11   0    3.70    0.60
  -9 -11   0    9.70    0.90
  -9 -11   0   11.40    1.40
  -9  11   0    5.40    0.80
   9  11   0    6.50    0.80
  -9  11   0    7.20    0.80
 -10 -11   0   40.40    2.00
 -10 -11   0   41.80    1.80
  10  11   0   40.70    1.80
 -10  11   0   40.30    1.70
 -10  11   0   39.30    1.70
 -11 -11   0  195.68    4.80
 -11 -11   0  192.18    5.10
 -11  11   0  189.08    4.80
  11  11   0  188.28    4.80
 -11  11   0  184.08    4.70
 -12 -11   0  151.18    4.10
 -12 -11   0  144.79    4.30
 -12  11   0  151.78    4.00
  12  11   0  142.69    4.00
 -13 -11   0    8.10    1.10
 -13  11   0    8.70    1.00
 -14 -11   0  414.86    9.80
 -14  11   0  418.26    9.70
 -15 -11   0  180.98    4.90
 -15  11   0  178.18    4.80
 -16 -11   0   57.59    2.60
 -16  11   0   56.09    2.40
 -17 -11   0   20.20    2.00
 -17  11   0   19.50    2.00
 -18 -11   0    2.00    1.20
 -18  11   0    0.60    1.10
   0  12   0  647.24   14.40
   1  12   0  223.68    5.40
  -1  12   0  222.08    5.40
   2  12   0   13.60    1.20
  -2  12   0   12.10    1.20
  -3  12   0   18.90    1.30
   3  12   0   19.80    1.30
  -4  12   0  254.07    6.00
  -4  12   0  264.77    6.20
   4  12   0  257.87    6.20
  -5  12   0    5.60    0.70
   5  12   0    4.00    0.70
  -5  12   0    4.80    0.60
  -6  12   0   74.49    2.30
  -6  12   0   72.09    2.20
   6  12   0   75.89    2.40
  -7 -12   0    0.50    0.60
  -7  12   0    0.30    0.60
   7  12   0    0.20    0.60
  -7  12   0    0.50    0.60
  -8 -12   0   45.20    2.10
  -8 -12   0   46.90    1.80
  -8  12   0   50.39    1.90
  -8  12   0   49.50    1.70
   8  12   0   48.10    1.90
  -9 -12   0  118.49    3.20
  -9 -12   0  113.29    3.50
   9  12   0  114.19    3.30
  -9  12   0  117.69    3.30
  -9  12   0  117.19    3.20
 -10 -12   0  169.38    4.80
 -10 -12   0  173.08    4.50
 -10  12   0  175.68    4.40
  10  12   0  172.28    4.50
 -10  12   0  177.58    4.50
 -11 -12   0  279.97    7.10
 -11 -12   0  293.77    6.90
 -11  12   0  283.57    6.80
 -11  12   0  279.87    6.80
  11  12   0  287.97    6.90
 -12 -12   0   26.70    1.80
 -12  12   0   24.40    1.60
  12  12   0   24.90    1.60
 -13 -12   0   56.69    2.40
 -13  12   0   55.79    2.30
 -14 -12   0    4.20    1.10
 -14  12   0    4.50    1.00
 -15 -12   0   17.70    1.80
 -15  12   0   19.10    1.80
 -16 -12   0    5.60    1.20
 -16  12   0    4.40    1.10
 -17 -12   0    0.00    1.10
 -17  12   0    1.30    1.10
 -18 -12   0   26.60    2.10
 -18  12   0   24.70    2.20
   0  13   0    2.30    0.70
  -1  13   0  189.88    4.70
   1  13   0  185.68    4.70
   2  13   0  237.68    5.90
  -2  13   0  246.18    5.90
  -3  13   0  125.59    3.40
   3  13   0  124.99    3.50
  -4  13   0    6.50    0.80
  -4  13   0    9.00    0.90
   4  13   0    7.30    0.90
   5  13   0   31.20    1.60
  -5  13   0   30.50    1.50
  -5  13   0   30.40    1.30
  -6  13   0   34.30    1.60
   6  13   0   31.10    1.70
  -6  13   0   34.90    1.50
  -7  13   0  172.68    4.40
   7  13   0  175.38    4.50
  -7  13   0  169.78    4.30
  -8 -13   0   10.20    0.90
  -8  13   0    7.80    0.80
   8  13   0   10.50    1.00
  -8  13   0   11.40    1.20
  -9 -13   0  115.89    3.30
   9  13   0  118.99    3.40
  -9  13   0  114.09    3.30
  -9  13   0  120.99    3.20
 -10 -13   0    7.90    1.00
 -10 -13   0    8.00    1.20
 -10  13   0    6.90    0.90
 -10  13   0    7.60    0.90
  10  13   0    8.30    1.00
 -11 -13   0   23.50    1.60
 -11 -13   0   22.50    1.80
 -11  13   0   22.30    1.50
  11  13   0   24.50    1.70
 -11  13   0   25.50    1.60
 -12 -13   0    3.90    1.00
 -12  13   0    3.90    0.90
  12  13   0    3.50    0.90
 -13 -13   0   97.39    3.20
 -13  13   0   99.89    3.20
 -14 -13   0   -0.90    0.90
 -14  13   0    0.50    0.90
 -15 -13   0   25.40    2.10
 -15  13   0   21.90    1.80
 -16 -13   0  206.98    5.60
 -16  13   0  208.58    5.50
 -17 -13   0   21.60    2.20
 -17  13   0   21.10    1.90
   0  14   0   54.89    2.10
  -1  14   0  117.19    3.30
  -2  14   0   91.79    2.80
   2  14   0   93.69    2.80
   3  14   0  136.79    3.70
  -3  14   0  132.99    3.70
   4  14   0    0.40    0.70
  -4  14   0    0.00    0.60
  -4  14   0    0.40    0.50
  -5  14   0    7.60    0.90
  -5  14   0   10.10    1.00
   5  14   0    8.10    0.90
  -6  14   0  101.19    3.00
  -6  14   0   95.99    2.80
   6  14   0  102.39    3.10
  -7  14   0    5.00    0.70
  -7  14   0    4.30    0.80
   7  14   0    5.00    0.90
   8  14   0    5.30    0.90
  -8  14   0    7.90    0.90
  -8  14   0    8.00    0.80
  -9 -14   0    8.00    1.00
   9  14   0    7.50    1.00
  -9  14   0    7.50    1.00
  -9  14   0    8.90    0.90
 -10 -14   0   13.20    1.20
  10  14   0   14.60    1.50
 -10  14   0   11.40    1.10
 -10  14   0   14.60    1.30
 -11 -14   0   32.60    1.80
 -11  14   0   31.00    1.90
  11  14   0   37.20    2.00
 -11  14   0   30.50    1.70
 -12 -14   0   71.29    2.70
 -12  14   0   74.09    2.50
  12  14   0   69.99    2.60
 -13 -14   0   42.50    2.20
 -13  14   0   42.90    2.00
 -14 -14   0   51.39    2.50
 -14  14   0   54.49    2.40
 -15 -14   0   89.69    3.20
 -15  14   0   85.79    3.00
 -16 -14   0    0.60    1.10
 -16  14   0    0.30    1.00
 -17 -14   0    1.80    1.20
 -17  14   0    0.50    1.10
   0  15   0    0.20    0.70
  -1  15   0  136.39    3.80
   1  15   0  133.39    3.80
   2  15   0   20.40    1.50
  -2  15   0   20.30    1.50
   3  15   0    6.60    0.90
  -3  15   0    7.90    0.90
   4  15   0   56.69    2.30
  -4  15   0   59.49    1.90
  -4  15   0   58.29    2.20
  -5  15   0   90.29    2.60
   5  15   0   94.09    3.00
  -5  15   0   90.89    2.90
  -6  15   0   19.20    1.50
  -6  15   0   18.90    1.30
   6  15   0   19.40    1.60
  -7  15   0   14.00    1.50
   7  15   0   12.20    1.10
  -7  15   0   12.50    1.20
  -8  15   0   69.39    2.30
  -8  15   0   69.19    2.50
   8  15   0   68.99    2.60
  -9  15   0   67.89    2.30
  -9  15   0   69.69    2.50
   9  15   0   66.79    2.60
 -10 -15   0  165.78    4.40
  10  15   0  164.68    4.60
 -10  15   0  164.28    4.30
 -10  15   0  164.58    4.50
 -11 -15   0  161.48    4.30
 -11  15   0  154.38    4.20
  11  15   0  159.58    4.50
 -11  15   0  154.98    4.60
 -12 -15   0   32.90    2.00
  12  15   0   32.80    2.00
 -12  15   0   32.70    1.80
 -13 -15   0  119.69    3.70
 -13  15   0  119.49    3.60
 -14 -15   0    5.10    1.20
 -14  15   0    3.40    1.10
 -15 -15   0    6.90    1.20
 -15  15   0    4.20    1.10
 -16 -15   0   27.90    2.20
 -16  15   0   26.10    2.00
   0  16   0  372.46    8.90
   1  16   0    1.60    0.80
  -1  16   0    1.60    0.80
   2  16   0   38.90    1.90
  -2  16   0   40.40    2.00
   3  16   0    1.80    0.80
  -3  16   0    3.10    0.90
  -4  16   0    0.90    0.80
   4  16   0   -0.60    0.80
  -4  16   0    0.70    0.60
   5  16   0   11.20    1.20
  -5  16   0   11.00    1.10
  -5  16   0   12.20    1.20
  -6  16   0    4.00    0.90
  -6  16   0    3.40    0.80
   6  16   0    4.40    1.00
  -7  16   0  229.28    5.50
   7  16   0  221.78    5.80
  -7  16   0  219.98    5.70
  -8  16   0   82.59    2.90
  -8  16   0   87.89    2.70
   8  16   0   82.29    3.00
  -9  16   0   17.40    1.50
  -9  16   0   14.70    1.30
   9  16   0   16.20    1.90
  10  16   0    5.60    1.10
 -10  16   0    6.20    1.00
 -10  16   0    5.60    1.00
 -11  16   0   53.99    3.40
 -11  16   0   50.39    2.10
  11  16   0   50.19    2.40
 -12 -16   0   17.80    1.70
 -12  16   0   14.20    1.30
  12  16   0   16.80    1.80
 -13 -16   0   29.30    2.00
 -13  16   0   25.80    1.90
 -14 -16   0   34.80    2.20
 -14  16   0   29.90    2.00
 -15 -16   0    1.60    1.20
 -15  16   0    2.20    1.10
 -16 -16   0    0.00    1.20
 -16  16   0    0.10    1.10
   0  17   0   -0.10    0.80
  -1  17   0   19.30    1.70
   1  17   0   19.80    1.70
   2  17   0   40.40    2.10
  -2  17   0   41.60    2.10
  -3  17   0   -0.70    0.80
   3  17   0    0.30    0.80
  -4  17   0   27.90    1.80
  -4  17   0   27.50    1.40
   4  17   0   24.20    1.90
   5  17   0  287.47    7.20
  -5  17   0  281.67    7.10
  -5  17   0  288.77    6.80
  -6  17   0    1.00    0.90
  -6  17   0    1.00    0.70
   6  17   0    0.60    1.00
  -7  17   0   17.80    1.80
   7  17   0   16.40    1.80
  -7  17   0   15.20    1.40
  -8  17   0   53.69    2.40
  -8  17   0   60.79    2.20
   8  17   0   57.29    2.60
  -9  17   0    1.10    0.90
   9  17   0    1.50    1.00
  -9  17   0    1.70    0.80
  10  17   0   31.60    2.10
 -10  17   0   31.80    1.80
 -10  17   0   30.00    2.10
  11  17   0   12.10    1.30
 -11  17   0   11.80    1.20
  12  17   0    7.00    1.20
 -12  17   0    5.30    1.00
 -13  17   0   31.40    2.00
 -14 -17   0   25.10    2.10
 -14  17   0   24.30    2.00
 -15 -17   0   91.49    3.40
 -15  17   0   83.99    3.20
   0  18   0    4.10    1.00
  -1  18   0    4.40    1.00
   1  18   0    3.10    1.00
   2  18   0    0.40    0.90
  -2  18   0    0.80    0.90
  -3  18   0    3.50    1.00
   3  18   0    2.40    1.00
  -4  18   0   13.10    1.00
  -4  18   0   12.60    1.30
   4  18   0    9.10    1.20
  -5  18   0   37.20    1.70
  -5  18   0   32.10    2.10
   5  18   0   36.00    2.30
  -6  18   0  204.18    5.10
  -6  18   0  198.08    5.40
   6  18   0  195.58    5.40
  -7  18   0  182.58    5.10
   7  18   0  187.98    5.20
  -7  18   0  183.98    4.80
   8  18   0   30.40    2.10
  -8  18   0   30.90    2.10
  -8  18   0   31.10    1.70
  -9  18   0   12.00    1.30
  -9  18   0   15.00    1.50
   9  18   0   11.30    1.30
 -10  18   0   46.40    2.10
  10  18   0   50.39    2.50
 -10  18   0   45.20    2.40
 -11  18   0  133.89    3.90
  11  18   0  130.39    4.20
 -12  18   0    8.80    1.10
  12  18   0    6.80    1.20
 -13  18   0    0.40    1.00
 -14  18   0    3.90    1.10
 -15  18   0   -0.60    1.10
   0  19   0   -0.40    0.90
  -1  19   0   80.29    3.00
   1  19   0   75.39    3.00
  -2  19   0  392.66    9.50
   2  19   0  390.06    9.50
   3  19   0  386.26    9.40
  -3  19   0  387.06    9.40
   4  19   0   33.20    2.30
  -4  19   0   37.10    1.70
  -4  19   0   33.60    2.20
  -5  19   0   26.30    1.60
  -5  19   0   23.70    2.00
   5  19   0   21.60    2.10
   6  19   0    1.80    1.10
  -6  19   0    4.30    1.10
  -6  19   0    3.30    0.80
  -7  19   0    0.30    0.80
   7  19   0    0.00    1.00
  -7  19   0   -0.70    0.90
  -8  19   0  110.99    3.30
  -8  19   0  102.69    3.60
   8  19   0  108.59    3.70
   9  19   0  100.39    3.60
  -9  19   0  104.09    3.20
  -9  19   0  100.89    3.50
 -10  19   0  147.79    4.50
 -10  19   0  154.38    4.20
  10  19   0  152.28    4.60
 -11  19   0   99.19    3.30
  11  19   0  101.69    3.60
 -12  19   0  117.99    3.70
  12  19   0  120.39    4.00
 -13  19   0    5.00    1.20
 -14  19   0   30.60    2.10
   0  20   0   -0.10    1.00
  -1  20   0  103.09    3.60
   1  20   0  103.79    3.60
   2  20   0  226.78    6.10
  -2  20   0  223.18    6.10
  -3  20   0   33.10    2.30
   3  20   0   35.10    2.40
  -4  20   0    0.80    0.70
  -4  20   0    0.60    1.00
   4  20   0    0.50    1.00
   5  20   0   -0.10    1.00
  -5  20   0   -0.50    0.70
  -5  20   0   -0.50    0.90
  -6  20   0   55.69    2.20
   6  20   0   56.89    2.80
  -6  20   0   60.19    2.70
  -7  20   0   72.79    2.50
   7  20   0   70.59    3.10
  -7  20   0   68.09    2.90
   8  20   0   12.00    1.40
  -8  20   0    9.70    1.30
  -8  20   0   14.60    1.40
   9  20   0    5.70    1.30
  -9  20   0    4.20    1.00
  -9  20   0    3.70    1.10
 -10  20   0   20.90    2.20
 -10  20   0   19.20    1.80
  10  20   0   23.10    2.20
  11  20   0    2.30    1.20
 -11  20   0    1.10    0.90
 -12  20   0  110.79    3.50
  12  20   0  108.09    3.90
 -13  20   0   11.30    1.30
   0  21   0   -0.40    1.00
  -1  21   0    5.60    1.20
   1  21   0    6.20    1.30
  -2  21   0  101.19    3.70
   2  21   0  106.69    3.80
  -3  21   0   19.20    2.10
   3  21   0   21.90    2.20
  -4  21   0   17.40    1.50
  -4  21   0   13.80    1.40
   4  21   0   13.70    1.50
   5  21   0    5.70    1.30
  -5  21   0    6.30    0.90
  -5  21   0    6.20    1.30
  -6  21   0   11.50    1.40
  -6  21   0   15.20    1.50
   6  21   0   13.10    1.50
  -7  21   0    5.90    1.20
   7  21   0    5.60    1.30
  -7  21   0    8.40    1.00
  -8  21   0   30.60    2.30
   8  21   0   29.60    2.50
  -8  21   0   32.50    1.90
   9  21   0   94.79    3.70
  -9  21   0   92.19    3.50
  -9  21   0   92.99    3.10
 -10  21   0   14.90    1.60
 -10  21   0   20.60    1.80
  10  21   0   16.40    1.60
 -11  21   0    0.30    1.00
  11  21   0    1.30    1.20
  12  21   0    1.20    1.30
 -12  21   0    2.00    1.10
   0  22   0    0.50    1.10
   1  22   0  122.39    4.20
  -1  22   0  122.19    4.20
   2  22   0   31.30    2.40
  -2  22   0   28.80    2.40
  -3  22   0   19.10    1.50
  -3  22   0   19.00    2.10
   3  22   0   21.70    2.20
  -4  22   0   76.29    2.60
  -4  22   0   75.19    3.20
   4  22   0   76.89    3.20
   5  22   0    6.60    1.30
  -5  22   0    6.90    1.00
  -5  22   0    6.50    1.30
  -6  22   0   18.10    1.60
  -6  22   0   13.70    1.50
   6  22   0   16.40    1.60
  -7  22   0   11.50    1.20
   7  22   0   10.90    1.50
  -7  22   0    9.00    1.30
   8  22   0   -1.50    1.10
  -8  22   0   -0.50    1.10
  -8  22   0    0.00    0.80
   9  22   0    0.00    1.20
  -9  22   0   -0.60    1.10
  -9  22   0    0.30    0.90
 -10  22   0    4.30    1.00
  10  22   0    1.70    1.30
 -10  22   0    3.00    1.30
  11  22   0   63.09    3.20
 -11  22   0   68.19    2.70
   0  23   0   -0.30    1.10
  -1  23   0    1.40    1.20
   1  23   0    2.20    1.20
  -2  23   0   14.90    1.60
   2  23   0   13.20    1.60
  -3  23   0   56.39    2.90
  -3  23   0   56.69    2.20
   3  23   0   58.29    3.00
  -4  23   0    6.50    1.30
  -4  23   0    7.00    1.00
   4  23   0    7.80    1.40
   5  23   0   14.40    1.70
  -5  23   0   11.80    1.50
  -5  23   0   15.20    1.50
   6  23   0   42.00    2.80
  -6  23   0   42.00    2.70
  -6  23   0   42.40    2.10
  -7  23   0    2.40    1.20
  -7  23   0    1.70    0.90
   7  23   0    0.10    1.20
  -8  23   0    7.30    1.10
   8  23   0    7.80    1.50
  -8  23   0    6.60    1.30
  -9  23   0    7.00    1.40
  -9  23   0    8.50    1.20
   9  23   0    6.70    1.50
 -10  23   0   86.49    3.10
 -10  23   0   80.99    3.90
  10  23   0   83.69    3.70
   0  24   0   20.10    2.40
   1  24   0    3.30    1.30
  -1  24   0    4.70    1.40
  -2  24   0    1.30    1.20
   2  24   0   -0.10    1.20
   3  24   0   14.30    1.70
  -3  24   0   17.60    1.60
  -3  24   0   14.30    1.60
   4  24   0   13.30    1.60
  -4  24   0   13.90    1.60
  -4  24   0   16.00    1.60
  -5  24   0    5.60    1.00
   5  24   0    5.80    1.40
  -5  24   0    3.60    1.30
  -6  24   0   23.30    1.70
  -6  24   0   17.90    1.80
   6  24   0   21.80    2.50
  -7  24   0   17.00    1.70
  -7  24   0   19.00    1.70
   7  24   0   21.20    1.90
  -8  24   0   19.90    1.80
  -8  24   0   16.00    1.70
   8  24   0   13.90    1.70
   0  25   0    0.10    1.20
   1  25   0    5.90    1.40
  -1  25   0    5.80    1.40
   2  25   0  208.28    6.20
  -2  25   0  197.88    6.00
   3  25   0    0.40    1.30
  -3  25   0   -1.40    1.20
   4  25   0    2.40    1.40
  -4  25   0    1.70    1.30
   5  25   0   39.00    2.90
  -5  25   0   35.50    2.70
   6  25   0   56.59    3.30
  -6  25   0   56.59    3.20
   0  26   0    0.00    1.30
  -1  26   0   62.89    3.30
   1  26   0   61.19    3.40
   2  26   0   23.10    2.70
  -2  26   0   25.80    2.70
   3  26   0    3.10    1.50
  -3  26   0    2.70    1.40
 -20   0   1   -0.60    1.10
 -19   0   1    0.00    1.00
 -18   0   1    0.00    1.00
 -17   0   1   -1.10    0.90
 -16   0   1    0.00    0.90
 -15   0   1   -0.40    0.80
 -14   0   1   -0.20    0.80
 -13   0   1   -0.80    0.70
 -12   0   1   -0.40    0.60
 -12   0   1   -0.50    0.40
 -11   0   1   -0.50    0.40
 -11   0   1   -0.10    0.50
 -10   0   1    0.20    0.30
 -10   0   1    0.30    0.50
  -9   0   1   -0.50    0.40
  -9   0   1   -0.20    0.50
  -8   0   1   -0.10    0.50
  -8   0   1   -0.40    0.30
  -7   0   1    0.20    0.40
  -7   0   1    0.20    0.30
  -6   0   1    0.50    0.30
  -6   0   1   -0.20    0.20
  -5   0   1    0.60    0.30
  -5   0   1    0.20    0.20
  -4   0   1    0.30    0.30
  -4   0   1   -0.10    0.20
  -3   0   1    0.10    0.20
  -3   0   1   -0.10    0.20
  -2   0   1    0.10    0.10
  -2   0   1    0.40    0.10
  -1   0   1    0.00    0.10
  -1   0   1    0.00    0.10
   0   0  -1    0.00    0.10
   0   0  -1    0.00    0.10
   0   0   1    0.00    0.10
  -1   0  -1    0.00    0.10
  -2   0  -1    0.10    0.10
  -3   0  -1    0.50    0.20
  -4   0  -1    0.10    0.30
  -5   0  -1    0.00    0.30
  -6   0  -1    0.60    0.40
  -7   0  -1    0.40    0.40
  -8   0  -1    0.50    0.50
  -9   0  -1    0.00    0.50
 -10   0  -1   -0.30    0.50
  10   0   1    0.00    0.20
 -11   0  -1    0.50    0.50
 -12   0  -1    0.40    0.60
 -13   0  -1    0.50    0.70
 -14   0  -1    0.10    0.80
 -15   0  -1    0.70    0.90
 -16   0  -1    1.40    1.00
 -17   0  -1   -1.20    0.90
 -18   0  -1   -0.50    1.00
 -19   0  -1   -0.60    1.00
 -20   0  -1   -0.10    1.10
 -20  -1   1   11.70    1.50
 -20   1   1   14.20    1.50
 -19  -1   1    1.70    1.10
 -19   1   1    1.20    1.10
 -18  -1   1   42.20    2.30
 -18   1   1   43.10    2.30
 -17  -1   1   72.19    2.70
 -17   1   1   69.19    2.60
 -16  -1   1  363.26    8.60
 -16   1   1  362.86    8.60
 -15  -1   1  154.28    4.20
 -15   1   1  157.48    4.20
 -14  -1   1  173.98    4.50
 -14   1   1  171.68    4.50
 -13  -1   1  162.98    4.20
 -13   1   1  165.38    4.20
 -12  -1   1   14.50    1.10
 -12   1   1   15.30    0.80
 -12   1   1   15.00    1.10
 -11  -1   1  279.27    6.10
 -11  -1   1  266.37    6.30
 -11   1   1  263.77    6.30
 -11   1   1  277.77    6.10
 -10  -1   1  363.36    8.20
 -10  -1   1  365.16    8.00
 -10   1   1  366.46    8.00
 -10   1   1  355.66    8.20
  -9  -1   1  693.33   14.90
  -9  -1   1  687.53   15.10
  -9   1   1  690.33   14.90
  -9   1   1  683.53   15.00
  -8  -1   1  469.25   10.70
  -8  -1   1  506.85   10.90
  -8   1   1  487.45   10.70
  -8   1   1  508.95   10.90
  -7  -1   1   61.59    1.60
  -7  -1   1   55.09    1.70
  -7   1   1   64.89    1.60
  -6  -1   1 1038.40   22.20
  -6   1   1 1009.20   22.20
  -6   1   1 1008.90   22.50
  -5  -1   1  814.92   17.20
  -5  -1   1  740.73   21.10
  -5   1   1  760.92   19.70
  -5   1   1  811.92   22.20
  -4  -1   1  463.25   11.70
  -4  -1   1  466.25   11.70
  -4   1   1  467.45   10.10
  -4   1   1  466.85   10.10
  -3  -1   1 3229.18   74.69
  -3  -1   1 3187.38   76.29
  -3   1   1 3187.98   76.19
  -3   1   1 3254.77   76.59
  -2  -1   1  288.67    6.50
  -2  -1   1  303.47    6.50
  -2  -1   1  303.27    6.40
  -2   1   1  299.97    6.50
  -2   1   1  289.37    6.60
   1  -1  -1 6488.95  143.19
   0  -1   1    0.00    0.10
   0  -1  -1    0.00    0.10
   0   1   1    0.00    0.10
  -1  -1  -1 4963.30  112.79
   1  -1   1 4902.11  109.39
  -1  -1  -1 5131.99  109.49
   1   1   1 4643.24  109.99
  -1   1  -1 5135.99  109.29
  -2  -1  -1  163.48    3.40
   2  -1   1  155.68    3.40
  -2  -1  -1  163.48    3.40
  -2  -1  -1  152.78    3.50
  -2   1  -1  155.18    3.40
   2   1   1  152.68    3.40
  -2   1  -1  156.48    3.50
  -3  -1  -1 2941.51   72.39
   3   1   1 2944.91   64.69
  -4  -1  -1 1057.69   23.00
  -4   1  -1 1013.10   22.70
   4   1   1 1042.60   22.30
   5   1   1 2316.97   52.19
  -5   1  -1 2259.67   49.80
  -6  -1  -1  407.46    8.70
  -6   1  -1  402.26    8.70
  -6   1  -1  375.26    8.50
   6   1   1  402.96    8.60
  -7  -1  -1  308.07    6.80
  -7   1  -1  305.47    6.80
   7   1   1  305.37    6.60
  -7   1  -1  297.97    6.60
  -8  -1  -1  896.91   19.60
  -8   1  -1  910.31   20.40
   8   1   1  910.11   19.40
  -8   1  -1  904.41   19.60
   9   1   1  441.96    9.50
  -9   1  -1  432.76    9.80
  -9   1  -1  443.26    9.50
 -10  -1  -1  170.88    4.20
 -10   1  -1  176.38    3.90
  10   1   1  176.08    3.90
 -10   1  -1  177.88    4.30
 -11  -1  -1    4.10    0.70
  11   1   1    3.70    0.50
 -11   1  -1    3.90    0.60
 -12  -1  -1 1055.89   23.30
 -12   1  -1 1080.29   23.30
 -13  -1  -1  156.38    4.00
 -13   1  -1  156.08    4.00
 -14  -1  -1  799.82   17.70
 -14   1  -1  803.12   17.80
 -15  -1  -1   19.70    1.70
 -15   1  -1   21.10    1.70
 -16  -1  -1  456.95   10.60
 -16   1  -1  456.45   10.60
 -17  -1  -1    0.30    0.90
 -17   1  -1   -0.20    1.00
 -18  -1  -1   94.99    3.20
 -18   1  -1   97.79    3.30
 -19  -1  -1    8.80    1.30
 -19   1  -1    9.70    1.30
 -20  -1  -1  249.48    6.60
 -20   1  -1  255.37    6.60
 -20  -2   1   23.10    2.10
 -20   2   1   22.50    2.10
 -19  -2   1   35.60    2.20
 -19   2   1   32.20    2.10
 -18  -2   1   37.80    2.20
 -18   2   1   41.40    2.20
 -17  -2   1   21.20    1.80
 -17   2   1   23.00    1.90
 -16  -2   1  560.54   12.70
 -16   2   1  554.94   12.70
 -15  -2   1   46.20    2.10
 -15   2   1   48.10    2.00
 -14  -2   1  144.09    3.90
 -14   2   1  144.29    3.90
 -13  -2   1   64.49    2.20
 -13   2   1   62.69    2.10
 -12  -2   1   81.59    2.40
  12   2  -1   80.69    2.10
 -12   2   1   76.59    2.10
 -11  -2   1  115.59    3.00
  11   2  -1  111.69    2.80
 -11   2   1  113.19    2.70
 -11   2   1  110.89    3.00
 -10  -2   1   15.50    1.00
 -10   2   1   16.40    1.00
 -10   2   1   13.20    0.80
  -9  -2   1  352.76    8.10
  -9   2   1  369.36    7.90
  -9   2   1  361.06    8.10
  -8  -2   1  588.64   12.70
  -8   2   1  572.34   12.60
  -8   2   1  585.14   12.80
  -7  -2   1   25.40    0.90
  -7  -2   1   22.60    1.00
  -7   2   1   26.10    0.90
  -6  -2   1  104.59    2.60
  -6  -2   1  111.59    2.50
  -6   2   1  115.69    2.60
  -6   2   1  101.89    2.60
  -5  -2   1    8.90    0.50
  -5  -2   1    6.60    0.60
  -5  -2   1    6.50    0.60
  -5   2   1    5.70    0.60
  -5   2   1    8.60    0.50
  -4  -2   1  128.39    2.90
  -4  -2   1  127.39    2.90
  -4  -2   1  128.49    2.90
  -4   2   1  128.19    2.90
  -4   2   1  128.49    2.90
  -3  -2   1  904.51   19.80
  -3  -2   1  903.31   19.80
  -3   2   1  878.91   25.30
  -3   2   1  924.81   19.80
  -2  -2   1  779.42   17.00
  -2  -2   1  788.22   17.00
  -2   2   1  762.52   20.80
  -2   2   1  792.22   23.40
   2   2  -1  786.12   19.50
  -1   2   1  380.16    8.10
   1   2  -1  362.56   11.40
  -1   2   1  366.76    8.00
   0  -2  -1    9.40    0.50
   0   2   1   11.40    0.40
  -1  -2  -1   83.29    2.00
  -1  -2  -1   86.39    1.90
   1   2   1   84.19    1.90
  -1   2  -1   84.69    1.90
  -2  -2  -1 2559.64   53.19
  -2  -2  -1 2353.26   56.99
   2   2   1 2478.45   52.29
  -2   2  -1 2325.27   55.19
  -3  -2  -1  301.17    6.20
  -3  -2  -1  277.87    6.30
  -3   2  -1  276.77    6.20
  -3   2  -1  290.77    6.10
   3   2   1  273.97    6.20
  -4  -2  -1    4.20    0.50
  -4  -2  -1    5.30    0.40
  -4   2  -1    5.20    0.40
  -4   2  -1    4.60    0.40
   4   2   1    5.10    0.40
  -5  -2  -1  207.18    4.80
  -5  -2  -1  209.48    4.60
   5   2   1  201.68    4.50
  -5   2  -1  204.58    4.50
  -5   2  -1  206.58    4.60
  -6  -2  -1   10.10    0.70
  -6   2  -1   11.50    0.50
   6   2   1   10.40    0.50
  -6   2  -1    9.50    0.70
  -7  -2  -1  112.69    2.80
  -7   2  -1  118.59    2.90
  -7   2  -1  117.69    2.60
   7   2   1  116.69    2.70
  -8  -2  -1   53.99    1.70
   8   2   1   52.49    1.40
  -8   2  -1   59.89    1.80
  -8   2  -1   55.59    1.40
  -9  -2  -1   41.10    1.50
  -9   2  -1   39.20    1.10
  -9   2  -1   46.20    1.60
   9   2   1   41.60    1.20
 -10  -2  -1    4.90    0.60
 -10   2  -1    6.00    0.70
  10   2   1    6.00    0.60
 -10   2  -1    6.50    0.50
 -11  -2  -1  154.48    3.90
  11   2   1  155.48    3.60
 -11   2  -1  154.28    3.90
 -12  -2  -1    8.20    0.90
 -12   2  -1    8.60    0.90
 -13  -2  -1    2.60    0.70
 -13   2  -1    2.20    0.70
 -14  -2  -1  242.78    6.20
 -14  -2  -1  230.48    5.80
 -14   2  -1  241.68    5.90
 -15  -2  -1   23.50    1.70
 -15  -2  -1   26.30    1.90
 -15   2  -1   27.60    1.70
 -16  -2  -1   22.30    1.70
 -16  -2  -1   27.50    2.00
 -16   2  -1   27.70    1.80
 -17  -2  -1   11.30    1.30
 -17   2  -1    6.30    1.10
 -18  -2  -1   -0.20    1.00
 -18   2  -1    0.30    1.00
 -19  -2  -1  121.59    3.90
 -19   2  -1  119.99    3.90
 -20  -2  -1    8.80    1.30
 -20   2  -1    8.40    1.40
 -20  -3   1   17.10    1.60
 -20   3   1   22.70    2.10
 -19  -3   1    0.50    1.10
 -19   3   1   -0.50    1.10
 -18  -3   1    1.10    1.00
 -18   3   1    2.10    1.00
 -17  -3   1   24.50    1.80
 -17   3   1   22.30    1.90
 -16  -3   1   34.20    2.10
 -16   3   1   40.50    2.10
 -15  -3   1  283.37    6.90
 -15   3   1  289.67    6.90
 -14  -3   1   32.50    1.70
 -14  -3   1   34.70    1.80
 -14   3   1   34.20    1.70
 -13  -3   1    2.00    0.70
 -13  -3   1    2.50    0.80
 -13   3   1    2.10    0.70
 -12  -3   1    6.50    0.80
 -12  -3   1    8.40    0.90
  12   3  -1    9.80    0.80
 -12   3   1    7.10    0.80
 -12   3   1    7.10    0.80
 -11  -3   1   27.40    1.30
 -11  -3   1   28.00    1.30
 -11   3   1   27.60    1.30
 -11   3   1   25.70    1.00
  11   3  -1   27.60    1.10
 -10  -3   1    9.30    0.90
 -10  -3   1   10.30    1.00
 -10   3   1    9.80    1.00
 -10   3   1    8.80    0.70
  10   3  -1   10.10    0.80
  -9  -3   1  311.67    7.10
  -9  -3   1  309.57    7.20
  -9   3   1  331.67    7.00
   9   3  -1  308.37    7.00
  -9   3   1  312.77    7.10
  -8  -3   1  530.15   11.60
  -8  -3   1  528.45   11.60
  -8   3   1  529.95   11.40
  -8   3   1  521.05   11.60
   8   3  -1  517.75   11.50
  -7  -3   1  248.78    5.70
  -7  -3   1  243.88    5.70
  -7   3   1  249.48    5.70
   7   3  -1  252.37    5.60
  -7   3   1  256.87    5.60
  -6  -3   1  482.45   10.30
  -6  -3   1  463.45   10.30
  -6   3   1  463.15   10.30
   6   3  -1  471.35   10.30
  -6   3   1  476.35   10.20
  -5  -3   1    5.60    0.60
  -5  -3   1    6.30    0.60
  -5   3   1    8.00    0.60
  -5   3   1    6.70    0.60
   5   3  -1    6.00    0.60
  -4  -3   1  158.58    3.40
  -4  -3   1  153.38    3.40
  -4   3   1  131.99    3.40
  -4   3   1  149.39    3.40
   4   3  -1  146.19    3.40
  -3  -3   1 1414.86   31.00
  -3  -3   1 1427.26   31.10
  -3   3   1 1483.15   31.10
  -3   3   1 1371.46   37.50
   3   3  -1 1387.66   38.90
  -2  -3   1 2753.42   56.89
  -2   3   1 2675.43   56.59
  -2   3   1 2349.86   62.39
   2   3  -1 2657.13   56.69
  -1   3   1  535.85   11.20
   1   3  -1  509.85   11.70
  -1   3   1  517.05   11.40
   0   3  -1  169.88    3.70
   0   3   1  167.18    3.80
  -1  -3  -1  413.86    8.80
  -1  -3  -1  390.86    8.50
   1   3   1  369.56    8.60
  -1   3  -1  390.86    8.70
  -2  -3  -1  918.51   19.40
  -2  -3  -1  886.51   19.80
  -2   3  -1  892.51   19.50
   2   3   1  877.91   19.60
  -2   3  -1  875.51   26.20
  -3  -3  -1 3740.53   88.29
  -3  -3  -1 3917.81   82.19
  -3   3  -1 3698.23   89.69
   3   3   1 3650.03   87.39
  -3   3  -1 3837.12   81.29
  -4  -3  -1 1647.54   35.60
  -4  -3  -1 1589.54   36.00
  -4   3  -1 1697.83   35.30
  -4   3  -1 1620.84   35.70
   4   3   1 1599.94   35.30
  -5  -3  -1 1129.59   25.00
  -5  -3  -1 1069.99   25.20
  -5   3  -1 1091.49   30.00
   5   3   1 1157.68   24.50
  -5   3  -1 1195.58   24.50
  -6  -3  -1   52.59    1.70
  -6  -3  -1   51.09    1.40
  -6   3  -1   51.99    1.50
   6   3   1   49.30    1.30
  -6   3  -1   48.70    1.30
  -7  -3  -1  104.99    3.00
  -7  -3  -1  108.99    2.80
  -7   3  -1  111.39    2.80
   7   3   1  112.39    2.60
  -7   3  -1  118.39    2.60
  -8  -3  -1  694.23   15.00
  -8  -3  -1  697.13   15.20
  -8   3  -1  685.93   15.00
   8   3   1  693.23   14.90
  -8   3  -1  672.73   14.80
  -9  -3  -1    4.70    0.60
  -9  -3  -1    3.70    0.70
   9   3   1    4.80    0.40
  -9   3  -1    5.10    0.50
  -9   3  -1    4.30    0.60
 -10  -3  -1    6.20    0.70
 -10  -3  -1    7.20    0.80
 -10   3  -1    6.20    0.70
 -10   3  -1    8.50    0.50
  10   3   1    7.40    0.60
 -11  -3  -1   46.30    1.70
 -11  -3  -1   46.30    1.90
 -11   3  -1   47.00    1.70
  11   3   1   48.70    1.40
 -12  -3  -1  479.75   10.80
 -12  -3  -1  478.55   11.10
 -12   3  -1  480.75   10.80
 -13  -3  -1   41.80    1.80
 -13  -3  -1   43.30    2.00
 -13   3  -1   41.40    1.80
 -14  -3  -1   12.30    1.50
 -14  -3  -1    9.50    1.00
 -14   3  -1    9.00    1.00
 -15  -3  -1   25.30    1.90
 -15  -3  -1   23.20    1.70
 -15   3  -1   24.70    1.70
 -16  -3  -1    4.90    1.00
 -16   3  -1    5.10    1.00
 -17  -3  -1   74.09    2.70
 -17   3  -1   76.59    2.80
 -18  -3  -1   19.80    1.90
 -18   3  -1   21.20    1.90
 -19  -3  -1   51.79    2.50
 -19   3  -1   51.19    2.50
 -20  -3  -1    8.90    1.40
 -20   3  -1    6.60    1.30
 -20  -4   1    1.20    1.20
 -20   4   1   -0.30    1.10
 -19  -4   1   57.79    2.70
 -19   4   1   62.29    2.70
 -18  -4   1   19.20    1.80
 -18   4   1   17.90    1.80
 -17  -4   1   78.69    2.90
 -17   4   1   76.39    2.80
 -16  -4   1  123.49    3.70
 -16   4   1  124.89    3.70
 -15  -4   1  261.97    6.40
 -15   4   1  258.17    6.40
 -14  -4   1    7.10    1.00
 -14   4   1    8.60    0.90
 -13  -4   1   24.80    1.50
 -13  -4   1   23.30    1.40
 -13   4   1   23.90    1.40
 -12  -4   1   82.79    2.50
 -12  -4   1   81.49    2.40
 -12   4   1   78.49    2.40
 -12   4   1   75.09    2.20
  12   4  -1   79.79    2.20
 -11  -4   1   40.70    1.60
 -11  -4   1   39.50    1.50
  11   4  -1   38.80    1.40
 -11   4   1   41.90    1.60
 -11   4   1   37.50    1.30
 -10  -4   1  397.36    9.00
 -10  -4   1  388.06    8.90
 -10   4   1  393.36    8.80
 -10   4   1  398.66    8.70
  10   4  -1  386.36    8.70
  -9  -4   1  147.19    3.70
  -9  -4   1  149.99    3.60
   9   4  -1  145.59    3.50
  -9   4   1  143.19    3.40
  -9   4   1  143.29    3.60
  -8  -4   1   54.39    1.80
  -8  -4   1   58.99    1.80
  -8   4   1   56.69    1.60
  -8   4   1   56.79    1.70
   8   4  -1   54.79    1.60
  -7  -4   1  403.46    9.00
  -7  -4   1  410.26    9.00
   7   4  -1  403.96    8.90
  -7   4   1  397.26    8.90
  -7   4   1  405.36    8.90
  -6  -4   1  132.59    3.30
  -6  -4   1  136.79    3.20
  -6   4   1  133.99    3.20
   6   4  -1  136.19    3.20
  -6   4   1  137.19    3.20
  -5  -4   1 1996.90   44.80
  -5  -4   1 2071.19   44.90
  -5   4   1 2023.40   44.70
   5   4  -1 2069.39   44.80
  -5   4   1 2111.39   44.90
  -4  -4   1 1568.54   34.20
  -4  -4   1 1491.65   34.20
  -4   4   1 1553.94   35.20
   4   4  -1 1591.34   34.40
  -4   4   1 1626.24   34.30
  -3  -4   1   50.29    1.40
  -3  -4   1   50.69    1.40
  -3   4   1   49.99    1.30
  -3   4   1   50.79    1.40
   3   4  -1   51.79    1.40
  -2  -4   1 3063.89   66.29
  -2   4   1 3033.40   72.39
   2   4  -1 3066.09   66.59
  -2   4   1 3118.89   66.69
   1   4  -1  857.31   19.50
  -1   4   1  892.01   19.30
   0   4   1   17.20    0.70
   0   4  -1   15.00    0.70
  -1  -4  -1   45.00    1.40
   1   4   1   42.40    1.20
  -1   4  -1   44.00    1.20
  -2  -4  -1   50.39    1.50
  -2  -4  -1   48.40    1.30
  -2   4  -1   49.60    1.30
   2   4   1   50.19    1.30
  -2   4  -1   50.39    1.30
  -3  -4  -1   72.39    1.80
  -3  -4  -1   75.09    2.00
  -3   4  -1   70.39    1.80
   3   4   1   77.09    1.90
  -3   4  -1   77.49    1.80
  -4  -4  -1 1789.22   39.60
  -4  -4  -1 1795.82   50.39
  -4   4  -1 1741.23   49.30
  -4   4  -1 1846.02   39.50
   4   4   1 1765.92   38.90
  -5  -4  -1    5.40    0.40
  -5  -4  -1    4.50    0.60
  -5   4  -1    5.40    0.50
   5   4   1    5.10    0.60
  -5   4  -1    5.10    0.50
  -6  -4  -1    4.60    0.70
  -6  -4  -1    4.90    0.50
   6   4   1    6.30    0.60
  -6   4  -1    4.30    0.50
  -6   4  -1    6.70    0.60
  -7  -4  -1 1047.40   22.30
  -7  -4  -1 1014.70   22.20
   7   4   1 1060.89   22.10
  -7   4  -1 1022.80   22.10
  -7   4  -1  969.50   22.70
  -8  -4  -1    3.30    0.60
  -8  -4  -1    2.90    0.70
  -8   4  -1    3.40    0.60
   8   4   1    2.90    0.40
  -8   4  -1    3.10    0.40
  -9  -4  -1    4.50    0.60
  -9  -4  -1    4.50    0.70
  -9   4  -1    4.90    0.40
  -9   4  -1    3.80    0.60
   9   4   1    4.40    0.50
 -10  -4  -1  401.06    9.20
 -10  -4  -1  396.46    8.90
  10   4   1  396.16    8.70
 -10   4  -1  392.96    8.60
 -10   4  -1  394.26    8.90
 -11  -4  -1    1.20    0.70
 -11  -4  -1    1.40    0.60
  11   4   1    1.80    0.40
 -11   4  -1    1.60    0.60
 -12  -4  -1   93.99    2.80
 -12  -4  -1  100.39    3.10
 -12   4  -1   99.79    2.80
 -13  -4  -1  109.89    3.40
 -13  -4  -1  109.59    3.10
 -13   4  -1  104.89    3.10
 -14  -4  -1   15.00    1.40
 -14  -4  -1   15.40    1.60
 -14   4  -1   14.90    1.40
 -15  -4  -1   83.99    2.80
 -15  -4  -1   84.99    3.00
 -15   4  -1   80.69    2.70
 -16  -4  -1  172.88    4.60
 -16   4  -1  166.68    4.60
 -17  -4  -1   25.30    1.90
 -17   4  -1   26.10    1.90
 -18  -4  -1   33.40    2.10
 -18   4  -1   29.20    2.00
 -19  -4  -1    1.20    1.10
 -19   4  -1    2.00    1.10
 -20  -4  -1   25.70    2.20
 -20   4  -1   27.90    2.20
 -20  -5   1   98.69    3.50
 -20   5   1  100.29    3.50
 -19  -5   1   32.10    2.30
 -19   5   1   36.60    2.20
 -18  -5   1   27.20    2.10
 -18   5   1   30.70    2.10
 -17  -5   1    8.80    1.20
 -17   5   1    8.10    1.20
 -16  -5   1   12.60    1.20
 -16   5   1   16.90    1.70
 -15  -5   1   76.09    2.60
 -15   5   1   76.49    2.60
 -14  -5   1   95.59    2.90
 -14   5   1   91.29    2.80
 -13  -5   1   31.80    1.60
 -13  -5   1   31.90    1.70
 -13   5   1   30.50    1.60
 -12  -5   1   17.80    1.30
 -12  -5   1   18.30    1.30
  12   5  -1   18.00    1.10
 -12   5   1   17.10    1.30
 -12   5   1   17.90    1.20
 -11  -5   1    4.50    0.70
 -11  -5   1    5.60    0.70
  11   5  -1    5.30    0.60
 -11   5   1    4.50    0.50
 -11   5   1    5.00    0.70
 -10  -5   1   53.99    1.90
 -10  -5   1   52.19    1.80
 -10   5   1   55.29    1.60
  10   5  -1   54.59    1.70
 -10   5   1   58.49    1.80
  -9  -5   1  904.61   19.40
  -9  -5   1  908.31   19.50
   9   5  -1  904.11   19.40
  -9   5   1  874.51   19.40
  -9   5   1  874.41   19.30
  -8  -5   1   84.49    2.40
  -8  -5   1   85.79    2.30
  -8   5   1   87.89    2.30
   8   5  -1   85.49    2.30
  -8   5   1   83.79    2.30
  -7  -5   1    0.80    0.50
  -7  -5   1    1.10    0.50
   7   5  -1    1.20    0.50
  -7   5   1    0.70    0.50
  -7   5   1    0.80    0.50
  -6  -5   1    5.80    0.60
  -6  -5   1    6.00    0.60
  -6   5   1    5.20    0.50
   6   5  -1    4.40    0.50
  -6   5   1    3.90    0.50
  -5  -5   1  444.76    9.60
  -5  -5   1  433.46    9.70
  -5   5   1  424.76    9.60
  -5   5   1  454.55    9.60
   5   5  -1  438.16    9.70
  -4  -5   1 3341.77   72.19
  -4  -5   1 3430.76   72.39
  -4   5   1 3171.78   71.79
   4   5  -1 3280.47   72.29
  -4   5   1 3396.76   72.29
  -3  -5   1  121.49    2.90
   3   5  -1  120.69    2.90
  -3   5   1  119.89    2.80
  -3   5   1  124.29    2.90
  -2   5   1  136.49    3.30
  -2   5   1  144.19    3.20
   2   5  -1  137.39    3.30
   1   5  -1   42.70    1.30
   0   5   1  727.83   19.20
   0   5  -1  749.62   16.70
   1   5   1  295.27    6.60
  -1   5  -1  298.87    6.60
  -2  -5  -1    8.80    0.50
  -2  -5  -1    7.40    0.80
  -2   5  -1   10.30    0.60
   2   5   1    8.60    0.70
  -3  -5  -1 2147.79   64.49
  -3  -5  -1 2179.18   46.80
   3   5   1 2144.39   46.90
  -3   5  -1 2110.79   46.80
  -3   5  -1 2164.18   46.80
  -4  -5  -1  340.27    7.20
  -4  -5  -1  339.87    7.40
  -4   5  -1  326.97    7.20
  -4   5  -1  311.27    7.20
   4   5   1  310.77    7.20
  -5  -5  -1  301.77    6.60
  -5  -5  -1  302.07    6.80
   5   5   1  301.17    6.60
  -5   5  -1  284.37    6.60
  -5   5  -1  298.67    6.60
  -6  -5  -1  674.93   15.20
  -6  -5  -1  698.33   14.90
  -6   5  -1  709.13   14.90
  -6   5  -1  666.53   14.90
   6   5   1  690.63   14.90
  -7  -5  -1    8.80    1.10
  -7  -5  -1    9.10    0.90
  -7   5  -1    6.70    0.60
   7   5   1    9.20    0.80
  -7   5  -1    7.50    0.80
  -8  -5  -1  490.75   11.10
  -8  -5  -1  496.85   10.80
  -8   5  -1  493.25   10.70
  -8   5  -1  479.25   10.80
   8   5   1  485.95   10.70
  -9  -5  -1  268.27    6.50
  -9  -5  -1  272.37    6.20
   9   5   1  274.77    6.10
  -9   5  -1  270.87    6.00
  -9   5  -1  261.77    6.20
 -10  -5  -1   15.40    1.20
 -10  -5  -1   15.60    1.10
 -10   5  -1   14.90    0.80
  10   5   1   15.10    0.90
 -10   5  -1   13.70    1.10
 -11  -5  -1   73.99    2.50
 -11  -5  -1   76.19    2.30
 -11   5  -1   78.49    2.30
  11   5   1   74.89    2.10
 -12  -5  -1  370.96    8.70
 -12  -5  -1  371.06    8.40
 -12   5  -1  353.16    8.40
 -13  -5  -1   64.09    2.20
 -13  -5  -1   63.09    2.40
 -13   5  -1   60.79    2.20
 -14  -5  -1   51.29    2.30
 -14  -5  -1   52.49    2.10
 -14   5  -1   51.49    2.20
 -15  -5  -1    3.50    1.00
 -15  -5  -1    4.10    1.10
 -15   5  -1    4.10    0.90
 -16  -5  -1   31.90    1.90
 -16   5  -1   27.10    1.80
 -17  -5  -1  195.38    5.20
 -17   5  -1  188.78    5.10
 -18  -5  -1    3.90    1.10
 -18   5  -1    4.20    1.20
 -19  -5  -1  130.29    4.10
 -19   5  -1  131.79    4.10
 -20  -5  -1   30.20    2.30
 -20   5  -1   27.40    2.20
 -20  -6   1   59.89    2.80
 -20   6   1   55.29    2.70
 -19  -6   1   37.80    2.30
 -19   6   1   35.50    2.30
 -18  -6   1   16.60    1.50
 -18   6   1   18.00    1.80
 -17  -6   1   57.29    2.40
 -17   6   1   54.49    2.50
 -16  -6   1   72.99    2.70
 -16   6   1   67.79    2.60
 -15  -6   1    3.60    1.00
 -15   6   1    4.40    1.00
 -14  -6   1   51.29    2.10
 -14   6   1   51.79    2.10
 -13  -6   1    0.50    0.70
 -13  -6   1    1.10    0.80
 -13   6   1    0.70    0.70
 -12  -6   1   34.50    1.70
 -12  -6   1   32.60    1.60
  12   6  -1   34.70    1.40
 -12   6   1   31.80    1.50
 -12   6   1   35.80    1.70
 -11  -6   1  321.87    7.60
 -11  -6   1  326.67    7.70
  11   6  -1  333.87    7.50
 -11   6   1  336.27    7.40
 -11   6   1  324.17    7.60
 -10  -6   1   34.90    1.50
 -10  -6   1   34.90    1.40
 -10   6   1   36.80    1.40
 -10   6   1   33.30    1.30
  10   6  -1   36.30    1.40
  -9  -6   1  166.78    4.20
  -9  -6   1  173.68    4.10
   9   6  -1  167.88    4.10
  -9   6   1  168.18    4.10
  -9   6   1  169.08    4.00
  -8  -6   1  124.39    3.40
  -8  -6   1  128.69    3.40
   8   6  -1  137.99    3.40
  -8   6   1  144.29    3.30
  -8   6   1  135.79    3.30
  -7  -6   1  648.84   14.30
  -7  -6   1  637.24   14.40
   7   6  -1  654.33   14.30
  -7   6   1  680.53   14.30
  -7   6   1  652.03   14.30
  -6  -6   1   36.70    1.30
  -6  -6   1   36.00    1.40
  -6   6   1   37.80    1.30
   6   6  -1   38.20    1.30
  -6   6   1   35.60    1.20
  -5  -6   1  119.59    3.10
  -5  -6   1  121.99    3.00
  -5   6   1  120.09    2.90
  -5   6   1  126.19    3.00
   5   6  -1  122.99    3.00
  -4  -6   1  200.18    4.50
  -4  -6   1  198.48    4.60
   4   6  -1  188.98    4.50
  -4   6   1  200.18    4.40
  -4   6   1  189.18    4.50
  -3  -6   1  266.37    6.00
   3   6  -1  260.97    6.00
  -3   6   1  269.27    5.90
  -3   6   1  276.97    6.10
   2   6  -1   56.39    1.60
  -2   6   1   55.19    1.60
  -2   6   1   51.29    1.40
  -1   6   1  637.44   13.80
   1   6  -1  628.94   13.80
   0   6  -1  746.63   15.90
   0   6   1  722.33   15.90
  -1   6  -1  655.43   14.60
   1   6   1  652.83   14.40
  -2  -6  -1  337.87    7.50
  -2   6  -1  324.97    7.30
   2   6   1  322.47    7.30
  -3  -6  -1   10.60    0.60
  -3  -6  -1   11.10    1.00
   3   6   1   10.10    0.80
  -3   6  -1   12.30    0.70
  -3   6  -1   11.20    0.70
  -4  -6  -1    0.80    0.30
  -4  -6  -1    1.20    0.60
  -4   6  -1    0.60    0.40
   4   6   1    0.30    0.40
  -4   6  -1    1.20    0.40
  -5  -6  -1  307.47    7.10
  -5  -6  -1  312.67    6.80
  -5   6  -1  308.17    6.90
   5   6   1  300.17    6.90
  -5   6  -1  310.07    6.80
  -6  -6  -1  461.05   10.40
  -6  -6  -1  469.75   10.10
   6   6   1  461.85   10.20
  -6   6  -1  453.35   10.20
  -6   6  -1  459.85   10.10
  -7  -6  -1   33.20    1.50
  -7  -6  -1   33.70    1.20
  -7   6  -1   33.40    1.30
  -7   6  -1   29.80    1.20
   7   6   1   30.10    1.20
  -8  -6  -1   31.80    1.50
  -8  -6  -1   31.30    1.30
   8   6   1   30.80    1.20
  -8   6  -1   33.00    1.20
  -8   6  -1   31.90    1.30
  -9  -6  -1   83.79    2.60
  -9  -6  -1   83.69    2.40
  -9   6  -1   83.09    2.40
   9   6   1   85.89    2.30
  -9   6  -1   87.29    2.20
 -10  -6  -1   65.49    2.10
 -10  -6  -1   64.29    2.30
 -10   6  -1   70.79    1.80
 -10   6  -1   65.89    2.10
  10   6   1   69.09    1.90
 -11  -6  -1   45.60    1.80
 -11  -6  -1   48.20    2.00
  11   6   1   44.30    1.50
 -11   6  -1   48.30    1.80
 -12  -6  -1   22.90    1.60
 -12  -6  -1   25.20    1.40
 -12   6  -1   25.20    1.50
 -13  -6  -1  215.48    5.30
 -13  -6  -1  219.68    5.70
 -13   6  -1  210.78    5.30
 -14  -6  -1    2.70    1.00
 -14  -6  -1    1.40    0.90
 -14   6  -1    2.00    0.90
 -15  -6  -1   35.90    2.00
 -15   6  -1   40.20    2.00
 -16  -6  -1   -0.70    0.90
 -16   6  -1   -0.50    0.90
 -17  -6  -1   21.20    1.90
 -17   6  -1   18.40    1.80
 -18  -6  -1    1.20    1.00
 -18   6  -1   -0.70    1.00
 -19  -6  -1   66.29    2.80
 -19   6  -1   69.29    2.80
 -19  -7   1   -0.60    1.10
 -19   7   1    0.80    1.20
 -18  -7   1  109.99    3.60
 -18   7   1  106.49    3.50
 -17  -7   1   10.00    1.30
 -17   7   1   12.20    1.30
 -16  -7   1   11.70    1.20
 -16   7   1   15.30    1.30
 -15  -7   1   34.40    2.00
 -15   7   1   35.00    1.90
 -14  -7   1    8.40    1.00
 -14   7   1    8.90    1.10
 -13  -7   1    1.90    0.80
 -13   7   1    1.70    0.80
 -12  -7   1   21.80    1.40
 -12  -7   1   21.10    1.50
 -12   7   1   20.40    1.30
  12   7  -1   21.80    1.30
 -12   7   1   23.50    1.70
 -11  -7   1   92.09    2.80
 -11  -7   1   94.49    2.70
  11   7  -1   95.79    2.60
 -11   7   1   95.39    2.50
 -11   7   1   91.59    2.70
 -10  -7   1    6.90    0.80
 -10  -7   1    5.90    0.70
 -10   7   1    8.80    0.80
  10   7  -1    6.60    0.70
 -10   7   1    8.80    0.90
  -9  -7   1   28.00    1.40
  -9  -7   1   26.80    1.30
   9   7  -1   25.20    1.20
  -9   7   1   25.60    1.20
  -9   7   1   26.10    1.20
  -8  -7   1   68.39    2.10
  -8  -7   1   71.89    2.10
   8   7  -1   65.89    2.00
  -8   7   1   64.49    2.00
  -8   7   1   70.69    2.00
  -7  -7   1  383.06    8.90
  -7  -7   1  389.76    8.80
  -7   7   1  405.66    8.80
  -7   7   1  393.86    8.70
   7   7  -1  385.46    8.80
  -6  -7   1  431.16    9.70
  -6  -7   1  440.86    9.60
   6   7  -1  433.36    9.70
  -6   7   1  440.26    9.60
  -6   7   1  422.46    9.60
  -5  -7   1    1.90    0.50
  -5  -7   1    1.90    0.60
  -5   7   1    2.30    0.50
   5   7  -1    2.50    0.50
  -5   7   1    2.00    0.40
  -4  -7   1  945.61   20.40
   4   7  -1  929.01   20.10
  -4   7   1  926.21   20.00
  -4   7   1  905.41   20.20
  -3   7   1 1344.97   30.00
   3   7  -1 1353.86   30.20
  -3   7   1 1383.76   30.00
  -2   7   1  297.07    6.60
   2   7  -1  287.27    6.60
  -1   7   1  383.96    8.60
   1   7  -1  392.06    8.60
   0   7   1 1140.49   24.70
   0   7  -1 1142.19   25.80
  -1   7  -1  242.78    5.50
   2   7   1   14.00    0.90
  -2   7  -1   13.50    0.80
  -3  -7  -1 1165.38   25.90
  -3  -7  -1 1165.58   26.10
   3   7   1 1179.48   25.30
  -3   7  -1 1186.98   25.30
  -3   7  -1 1179.48   26.00
  -4  -7  -1  474.15   10.70
  -4  -7  -1  480.65   10.40
  -4   7  -1  482.05   10.40
  -4   7  -1  457.15   10.40
   4   7   1  479.95   10.50
  -5  -7  -1    3.10    0.70
  -5  -7  -1    3.60    0.50
  -5   7  -1    3.00    0.50
  -5   7  -1    3.00    0.50
   5   7   1    3.40    0.50
  -6  -7  -1 1776.92   38.40
  -6  -7  -1 1760.22   38.10
   6   7   1 1720.33   38.20
  -6   7  -1 1752.32   38.00
  -6   7  -1 1747.43   38.30
  -7  -7  -1   10.60    1.20
  -7  -7  -1   11.70    0.90
  -7   7  -1   11.90    0.90
  -7   7  -1   11.20    0.90
   7   7   1   10.50    0.90
  -8  -7  -1  105.69    2.70
  -8  -7  -1  107.19    3.00
  -8   7  -1  100.19    2.60
   8   7   1  103.09    2.70
  -8   7  -1  101.09    2.70
  -9  -7  -1  126.19    3.50
  -9  -7  -1  127.59    3.20
  -9   7  -1  123.49    3.10
  -9   7  -1  126.39    3.30
   9   7   1  122.29    3.10
 -10  -7  -1    7.70    0.90
 -10  -7  -1    6.70    0.70
  10   7   1    7.50    0.90
 -10   7  -1    6.80    0.70
 -10   7  -1    9.40    0.80
 -11  -7  -1  170.38    4.60
 -11  -7  -1  170.58    4.30
 -11   7  -1  172.08    4.30
  11   7   1  172.88    4.20
 -12  -7  -1  207.48    5.10
 -12  -7  -1  206.58    5.40
 -12   7  -1  205.58    5.10
 -13  -7  -1   77.89    2.50
 -13  -7  -1   78.09    2.80
 -13   7  -1   78.19    2.60
 -14  -7  -1    2.10    0.90
 -14  -7  -1    2.10    1.00
 -14   7  -1    2.90    0.90
 -15  -7  -1  100.49    3.20
 -15   7  -1   99.69    3.10
 -16  -7  -1   62.49    2.50
 -16   7  -1   57.99    2.50
 -17  -7  -1    0.40    1.00
 -17   7  -1   -1.60    1.00
 -18  -7  -1    3.90    1.10
 -18   7  -1    3.20    1.10
 -19  -7  -1    0.40    1.10
 -19   7  -1    0.20    1.10
 -19  -8   1   22.10    2.10
 -19   8   1   23.00    2.10
 -18  -8   1  143.49    4.30
 -18   8   1  144.19    4.20
 -17  -8   1   13.00    1.40
 -17   8   1   11.90    1.30
 -16  -8   1    7.70    1.10
 -16   8   1    8.30    1.20
 -15  -8   1    5.20    1.10
 -15   8   1    3.90    1.00
 -14  -8   1    6.00    1.00
 -14   8   1    5.40    1.00
 -13  -8   1   16.30    1.50
 -13   8   1   15.70    1.50
 -12  -8   1  218.88    5.60
 -12  -8   1  225.58    5.50
 -12   8   1  226.48    5.50
  12   8  -1  229.88    5.40
 -11  -8   1    2.00    0.70
 -11  -8   1    1.70    0.70
  11   8  -1    1.60    0.60
 -11   8   1    2.50    0.70
 -11   8   1    2.10    0.60
 -10  -8   1  159.78    4.20
 -10  -8   1  161.28    4.10
 -10   8   1  165.18    4.00
  10   8  -1  159.18    4.00
 -10   8   1  160.48    4.00
  -9  -8   1    3.50    0.60
  -9  -8   1    3.70    0.70
  -9   8   1    3.30    0.60
  -9   8   1    3.60    0.60
   9   8  -1    3.80    0.60
  -8  -8   1    0.50    0.60
  -8  -8   1    0.70    0.60
  -8   8   1    0.40    0.50
  -8   8   1    0.50    0.50
   8   8  -1   -0.40    0.50
  -7  -8   1  136.99    3.50
  -7  -8   1  132.49    3.60
  -7   8   1  134.39    3.40
  -7   8   1  149.59    3.50
   7   8  -1  140.69    3.50
  -6  -8   1  141.29    3.60
  -6  -8   1  140.69    3.50
   6   8  -1  141.59    3.60
  -6   8   1  144.09    3.60
  -6   8   1  144.59    3.50
  -5  -8   1    5.90    0.60
  -5   8   1    4.90    0.60
  -5   8   1    4.90    0.60
   5   8  -1    4.80    0.60
  -4   8   1 1133.69   24.30
  -4   8   1 1112.59   24.50
   4   8  -1 1100.19   24.10
   3   8  -1  488.45   10.60
  -3   8   1  478.55   10.50
  -3   8   1  458.65   10.40
  -2   8   1   21.30    1.10
   2   8  -1   23.40    1.10
   1   8  -1   74.19    2.10
  -1   8   1   79.79    2.10
   0   8  -1  420.96    9.30
   0   8   1  416.86    9.30
   1   8   1    1.10    0.50
  -1   8  -1    1.70    0.40
   2   8   1  206.08    4.90
  -2   8  -1  211.28    4.90
  -3  -8  -1  103.59    3.00
   3   8   1  119.49    2.90
  -3   8  -1  118.09    2.80
  -3   8  -1  104.39    2.80
  -4  -8  -1  290.77    6.50
  -4  -8  -1  289.67    6.80
  -4   8  -1  293.77    6.60
  -4   8  -1  294.27    6.60
   4   8   1  281.87    6.60
  -5  -8  -1   16.20    1.00
  -5  -8  -1   15.90    1.30
  -5   8  -1   16.50    1.00
  -5   8  -1   16.60    1.00
   5   8   1   15.30    1.10
  -6  -8  -1  581.44   12.70
  -6  -8  -1  580.64   13.00
  -6   8  -1  585.74   12.70
  -6   8  -1  567.74   12.70
   6   8   1  581.24   12.80
  -7  -8  -1   66.29    2.00
  -7  -8  -1   65.79    2.30
  -7   8  -1   66.39    2.00
  -7   8  -1   71.39    2.00
   7   8   1   68.29    2.00
  -8  -8  -1  414.36    9.60
  -8  -8  -1  414.46    9.30
  -8   8  -1  431.16    9.30
  -8   8  -1  400.96    9.30
   8   8   1  416.76    9.30
  -9  -8  -1  129.89    3.40
  -9  -8  -1  129.89    3.70
  -9   8  -1  128.29    3.40
  -9   8  -1  135.39    3.30
   9   8   1  133.29    3.40
 -10  -8  -1    1.60    0.60
 -10  -8  -1    0.30    0.70
 -10   8  -1    2.20    0.70
 -10   8  -1    2.00    0.50
  10   8   1    1.60    0.50
 -11  -8  -1    9.60    1.10
 -11  -8  -1   10.70    0.90
  11   8   1    8.80    1.00
 -11   8  -1    7.60    0.90
 -12  -8  -1   12.50    1.50
 -12  -8  -1   11.50    1.00
 -12   8  -1   12.60    1.30
 -13  -8  -1  198.18    5.30
 -13  -8  -1  195.48    5.00
 -13   8  -1  190.98    4.90
 -14  -8  -1   46.10    2.80
 -14  -8  -1   46.80    2.00
 -14   8  -1   42.00    2.00
 -15  -8  -1   85.19    2.80
 -15   8  -1   83.19    2.80
 -16  -8  -1    6.80    1.10
 -16   8  -1    7.80    1.20
 -17  -8  -1    1.30    1.00
 -17   8  -1    1.80    1.00
 -18  -8  -1    2.10    1.10
 -18   8  -1    0.80    1.10
 -19  -8  -1    9.90    1.40
 -19   8  -1   12.00    1.40
 -19  -9   1    2.70    1.20
 -19   9   1    6.00    1.30
 -18  -9   1   28.90    2.10
 -18   9   1   34.00    2.10
 -17  -9   1  114.69    3.60
 -17   9   1  115.59    3.60
 -16  -9   1   14.50    1.40
 -16   9   1   11.50    1.20
 -15  -9   1   27.10    1.90
 -15   9   1   21.70    1.80
 -14  -9   1    1.60    0.90
 -14   9   1    0.80    0.80
 -13  -9   1  143.99    4.00
 -13   9   1  141.49    3.90
  13   9  -1  146.49    4.10
 -12  -9   1   44.20    1.90
 -12  -9   1   47.50    2.40
  12   9  -1   44.80    1.80
 -12   9   1   47.30    1.90
 -11  -9   1  162.38    4.40
 -11  -9   1  167.38    4.30
 -11   9   1  170.18    4.20
 -11   9   1  168.68    4.10
  11   9  -1  162.58    4.20
 -10  -9   1   83.19    2.60
 -10  -9   1   78.69    2.50
 -10   9   1   83.39    2.40
 -10   9   1   78.09    2.40
  10   9  -1   78.39    2.40
  -9  -9   1    3.70    0.70
  -9  -9   1    4.50    0.70
  -9   9   1    4.20    0.60
   9   9  -1    2.50    0.60
  -9   9   1    3.30    0.60
  -8  -9   1    1.20    0.60
  -8  -9   1    1.90    0.70
  -8   9   1    2.10    0.60
  -8   9   1    2.10    0.60
   8   9  -1    1.30    0.60
  -7  -9   1    2.60    0.70
  -7  -9   1    3.80    0.60
   7   9  -1    4.80    0.70
  -7   9   1    3.60    0.60
  -7   9   1    3.80    0.60
  -6  -9   1   22.50    1.20
  -6   9   1   21.00    1.10
  -6   9   1   26.20    1.30
   6   9  -1   26.00    1.30
  -5  -9   1   19.00    1.10
  -5   9   1   19.10    1.00
  -5   9   1   18.70    1.20
   5   9  -1   18.30    1.20
   4   9  -1   91.09    2.60
  -4   9   1   98.29    2.60
  -4   9   1   87.89    2.40
  -3   9   1  954.20   21.50
  -3   9   1  988.40   21.40
   3   9  -1  990.00   21.60
  -2   9   1  428.66    9.50
   2   9  -1  421.66    9.50
   1   9  -1  164.18    4.00
  -1   9   1  167.68    4.10
   0   9   1   33.70    1.40
   0   9  -1   32.70    1.30
   1   9   1  166.38    4.10
  -1   9  -1  169.48    4.10
  -2   9  -1   72.49    2.10
   2   9   1   71.89    2.10
   3   9   1   37.20    1.40
  -3   9  -1   34.80    1.40
  -4  -9  -1  114.59    3.30
   4   9   1  117.29    3.10
  -4   9  -1  121.19    3.10
  -4   9  -1  118.59    3.00
  -5  -9  -1  160.68    4.20
  -5  -9  -1  157.68    3.80
   5   9   1  161.18    4.00
  -5   9  -1  156.88    3.80
  -5   9  -1  158.38    3.90
  -6  -9  -1   12.70    1.30
  -6  -9  -1   10.20    0.90
  -6   9  -1   10.10    1.00
   6   9   1   11.10    1.10
  -6   9  -1   10.00    0.90
  -7  -9  -1  117.89    3.40
  -7  -9  -1  119.59    3.00
  -7   9  -1  121.39    3.10
  -7   9  -1  118.39    3.10
   7   9   1  116.59    3.10
  -8  -9  -1    3.30    0.80
  -8  -9  -1    3.60    0.60
  -8   9  -1    3.00    0.60
   8   9   1    3.00    0.60
  -8   9  -1    2.80    0.60
  -9  -9  -1   16.50    1.40
  -9  -9  -1   16.80    1.20
   9   9   1   16.00    1.10
  -9   9  -1   17.40    1.10
  -9   9  -1   16.10    1.10
 -10  -9  -1  105.19    3.30
 -10  -9  -1  106.59    2.90
 -10   9  -1  110.49    2.90
  10   9   1  109.19    3.00
 -10   9  -1  108.09    3.00
 -11  -9  -1    3.10    0.70
 -11  -9  -1    2.70    0.90
  11   9   1    2.90    0.60
 -11   9  -1    2.60    0.70
 -12  -9  -1   30.30    1.90
 -12  -9  -1   31.70    1.70
 -12   9  -1   31.80    1.70
 -13  -9  -1    9.90    1.20
 -13  -9  -1   11.90    1.10
 -13   9  -1   15.20    1.40
 -14  -9  -1  162.28    4.40
 -14   9  -1  165.78    4.50
 -15  -9  -1   12.50    1.20
 -15   9  -1   12.70    1.20
 -16  -9  -1    8.20    1.10
 -16   9  -1    9.10    1.20
 -17  -9  -1   12.70    1.30
 -17   9  -1   13.20    1.30
 -18  -9  -1    5.70    1.20
 -18   9  -1    6.30    1.20
 -19  -9  -1   30.70    2.20
 -19   9  -1   31.70    2.40
 -19 -10   1    4.90    1.30
 -19  10   1    4.50    1.30
 -18 -10   1   23.60    2.20
 -18  10   1   23.50    2.10
 -17 -10   1   60.09    2.60
 -17  10   1   56.49    2.50
 -16 -10   1   69.39    2.70
 -16  10   1   70.69    2.70
 -15 -10   1  269.07    6.70
 -15  10   1  261.77    6.60
 -14 -10   1  391.56    9.30
 -14  10   1  397.36    9.20
 -13 -10   1    7.80    1.10
 -13  10   1    9.70    1.00
  13  10  -1    9.00    0.90
 -12 -10   1   44.70    2.00
 -12  10   1   42.40    1.80
  12  10  -1   44.00    1.90
 -11 -10   1  206.08    5.10
 -11 -10   1  196.48    5.20
  11  10  -1  207.98    5.10
 -11  10   1  201.28    5.00
 -11  10   1  208.58    5.00
 -10 -10   1  113.99    3.20
 -10 -10   1  112.19    3.30
  10  10  -1  115.19    3.20
 -10  10   1  115.29    3.10
 -10  10   1  119.49    3.20
  -9 -10   1  161.58    4.20
  -9 -10   1  156.38    4.00
  -9  10   1  160.98    4.00
  -9  10   1  157.08    4.00
   9  10  -1  158.18    4.10
  -8 -10   1   65.19    2.00
  -8 -10   1   65.29    2.20
   8  10  -1   62.69    2.10
  -8  10   1   62.49    2.00
  -8  10   1   63.29    2.10
  -7 -10   1 1269.97   27.20
  -7  10   1 1241.28   27.10
   7  10  -1 1235.58   27.20
  -7  10   1 1272.27   27.20
  -6 -10   1   23.90    1.20
   6  10  -1   23.70    1.30
  -6  10   1   25.80    1.10
  -6  10   1   25.50    1.30
   5  10  -1  180.28    4.50
  -5  10   1  188.18    4.50
  -5  10   1  178.78    4.30
  -4  10   1   15.20    0.90
  -4  10   1   16.90    1.20
   4  10  -1   15.20    1.10
  -3  10   1  560.64   12.40
  -3  10   1  565.14   12.60
   3  10  -1  570.04   12.60
   2  10  -1  193.08    4.70
  -2  10   1  191.58    4.70
   1  10  -1   13.50    1.10
  -1  10   1   12.30    1.20
   0  10   1    3.70    0.70
   0  10  -1    3.20    0.60
  -1  10  -1 1497.65   49.10
   1  10   1 1487.55   32.20
   2  10   1 1250.77   26.90
  -2  10  -1 1230.98   27.10
   3  10   1   39.90    1.60
  -3  10  -1   37.40    1.50
  -4  10  -1  345.27    7.90
  -4  10  -1  344.57    7.80
   4  10   1  343.77    7.90
  -5 -10  -1   91.69    2.40
  -5 -10  -1   93.09    2.90
  -5  10  -1   87.19    2.50
   5  10   1   95.39    2.60
  -5  10  -1   90.79    2.60
  -6 -10  -1  386.56    8.60
  -6 -10  -1  377.46    9.00
  -6  10  -1  395.86    8.70
   6  10   1  388.26    8.80
  -6  10  -1  379.56    8.70
  -7 -10  -1    3.70    0.60
  -7 -10  -1    3.90    0.80
   7  10   1    3.30    0.60
  -7  10  -1    4.30    0.60
  -7  10  -1    3.30    0.60
  -8 -10  -1   59.99    1.90
  -8 -10  -1   61.39    2.30
  -8  10  -1   55.59    1.90
  -8  10  -1   60.99    1.90
   8  10   1   56.39    2.00
  -9 -10  -1  261.17    6.20
  -9 -10  -1  266.87    6.60
   9  10   1  264.97    6.30
  -9  10  -1  259.47    6.20
  -9  10  -1  273.07    6.20
 -10 -10  -1  214.68    5.20
 -10 -10  -1  220.28    5.60
 -10  10  -1  219.48    5.30
 -10  10  -1  211.28    5.10
  10  10   1  211.78    5.20
 -11 -10  -1  156.88    4.50
 -11 -10  -1  158.68    4.10
 -11  10  -1  159.58    4.10
  11  10   1  158.88    4.10
 -12 -10  -1    4.30    1.00
 -12 -10  -1    5.10    0.90
 -12  10  -1    3.70    0.80
  12  10   1    3.00    0.80
 -13 -10  -1  281.07    6.80
 -13 -10  -1  274.07    7.10
 -13  10  -1  284.57    6.80
 -14 -10  -1   32.60    1.80
 -14  10  -1   32.90    2.00
 -15 -10  -1    3.90    1.00
 -15  10  -1    3.40    1.00
 -16 -10  -1   63.79    2.60
 -16  10  -1   63.49    2.70
 -17 -10  -1    2.70    1.00
 -17  10  -1    2.00    1.10
 -18 -10  -1   47.40    2.50
 -18  10  -1   46.00    2.60
 -18 -11   1   29.20    2.30
 -18  11   1   30.60    2.10
 -17 -11   1   -0.10    1.10
 -17  11   1   -0.30    1.10
 -16 -11   1  114.79    3.70
 -16  11   1  113.89    3.60
 -15 -11   1    6.20    1.10
 -15  11   1    6.80    1.10
 -14 -11   1   40.40    2.10
 -14  11   1   32.10    1.90
 -13 -11   1    8.50    1.10
  13  11  -1    9.50    1.00
 -13  11   1    8.50    1.00
 -12 -11   1    5.60    1.00
  12  11  -1    6.30    0.90
 -12  11   1    7.10    0.90
 -11 -11   1  260.07    6.50
 -11 -11   1  272.77    6.40
 -11  11   1  256.77    6.30
 -11  11   1  265.37    6.30
  11  11  -1  261.67    6.40
 -10 -11   1   59.09    2.30
 -10 -11   1   61.99    2.20
  10  11  -1   63.39    2.20
 -10  11   1   61.39    2.10
 -10  11   1   62.89    2.20
  -9 -11   1   64.49    2.20
  -9 -11   1   63.29    2.30
   9  11  -1   63.19    2.20
  -9  11   1   63.79    2.10
  -9  11   1   63.09    2.10
  -8 -11   1   60.59    2.00
  -8  11   1   65.29    2.10
   8  11  -1   63.79    2.10
  -8  11   1   57.39    1.90
  -7 -11   1  255.57    6.00
  -7  11   1  260.87    6.00
   7  11  -1  253.47    6.10
  -7  11   1  253.57    6.10
   6  11  -1  230.68    5.60
  -6  11   1  223.38    5.30
  -6  11   1  231.68    5.50
  -5  11   1  258.87    6.20
   5  11  -1  266.07    6.30
  -5  11   1  267.57    6.10
  -4  11   1  725.33   15.70
   4  11  -1  722.93   15.90
  -4  11   1  713.33   15.90
   3  11  -1  349.87    8.00
  -3  11   1  353.96    8.00
  -3  11   1  340.07    7.80
   2  11  -1  433.66    9.90
  -2  11   1  442.56    9.90
   1  11  -1    3.80    0.60
  -1  11   1    3.50    0.70
   0  11   1    1.60    0.60
   0  11  -1    1.40    0.60
   1  11   1  229.18    5.60
  -1  11  -1  236.48    5.60
  -2  11  -1  422.76    9.50
   2  11   1  420.76    9.60
  -3  11  -1   16.60    1.20
   3  11   1   16.50    1.20
  -4  11  -1    1.20    0.60
  -4  11  -1    2.40    0.50
   4  11   1    1.70    0.60
   5  11   1  133.39    3.60
  -5  11  -1  136.49    3.40
  -5  11  -1  137.09    3.50
  -6 -11  -1    0.30    0.70
  -6 -11  -1    0.40    0.50
  -6  11  -1    0.70    0.60
  -6  11  -1    0.60    0.50
   6  11   1    1.10    0.60
  -7 -11  -1  211.08    5.50
  -7 -11  -1  209.58    5.00
  -7  11  -1  212.28    5.10
   7  11   1  209.58    5.20
  -7  11  -1  212.98    5.10
  -8 -11  -1  328.47    8.00
  -8 -11  -1  327.87    7.60
  -8  11  -1  336.97    7.70
  -8  11  -1  333.17    7.70
   8  11   1  339.27    7.80
  -9 -11  -1   53.39    1.90
  -9 -11  -1   53.59    2.30
  -9  11  -1   52.29    1.90
  -9  11  -1   57.19    1.90
   9  11   1   54.89    2.00
 -10 -11  -1    3.90    0.90
 -10 -11  -1    3.50    0.80
 -10  11  -1    3.50    0.70
 -10  11  -1    3.50    0.80
  10  11   1    3.40    0.70
 -11 -11  -1   37.60    2.10
 -11 -11  -1   39.20    1.80
 -11  11  -1   40.40    1.80
  11  11   1   37.70    1.80
 -12 -11  -1   10.50    1.30
 -12 -11  -1   10.50    1.10
 -12  11  -1   11.50    1.10
  12  11   1   10.40    1.00
 -13 -11  -1   34.00    1.90
 -13  11  -1   30.10    1.80
 -14 -11  -1   40.60    2.00
 -14  11  -1   41.20    2.10
 -15 -11  -1   -0.10    0.90
 -15  11  -1    0.10    0.90
 -16 -11  -1   10.30    1.30
 -16  11  -1   12.20    1.30
 -17 -11  -1    7.90    1.20
 -17  11  -1    5.70    1.20
 -18 -11  -1   28.00    2.20
 -18  11  -1   29.90    2.20
 -18 -12   1   -1.20    1.10
 -18  12   1   -2.40    1.10
 -17 -12   1   23.60    2.20
 -17  12   1   25.30    2.00
 -16 -12   1   22.70    2.10
 -16  12   1   23.80    2.00
 -15 -12   1   33.50    2.20
 -15  12   1   30.40    1.90
 -14 -12   1    0.00    1.00
 -14  12   1    1.00    0.90
 -13 -12   1   52.89    2.30
 -13  12   1   53.79    2.20
  13  12  -1   54.49    2.20
 -12 -12   1    5.90    1.00
  12  12  -1    7.00    0.90
 -12  12   1    8.40    1.00
 -11 -12   1    4.30    0.90
 -11 -12   1    6.40    1.50
 -11  12   1    5.70    0.90
  11  12  -1    5.10    0.90
 -11  12   1    4.10    0.80
 -10 -12   1  130.09    3.80
 -10 -12   1  135.79    3.70
 -10  12   1  126.49    3.60
  10  12  -1  133.49    3.70
 -10  12   1  131.69    3.50
  -9 -12   1   37.30    1.70
  -9  12   1   37.40    1.80
   9  12  -1   38.40    1.80
  -9  12   1   36.50    1.50
  -8 -12   1  121.99    3.30
  -8  12   1  115.59    3.20
   8  12  -1  120.89    3.40
  -8  12   1  119.39    3.30
  -7  12   1  222.48    5.40
   7  12  -1  221.28    5.50
  -7  12   1  222.58    5.30
  -6  12   1    1.60    0.50
  -6  12   1    0.90    0.60
   6  12  -1    0.50    0.60
  -5  12   1    7.00    0.70
  -5  12   1    9.90    1.20
   5  12  -1    8.90    0.90
  -4  12   1  638.84   14.20
  -4  12   1  634.74   14.00
   4  12  -1  641.34   14.30
   3  12  -1  115.99    3.20
  -3  12   1  115.89    3.20
  -3  12   1  109.09    2.90
   2  12  -1  236.58    5.80
  -2  12   1  250.07    5.90
  -1  12   1   12.30    1.20
   1  12  -1   12.70    1.20
   0  12  -1  122.29    3.30
   0  12   1  122.79    3.40
  -1  12  -1   21.70    1.30
   1  12   1   22.20    1.40
  -2  12  -1   18.40    1.30
   2  12   1   19.00    1.30
  -3  12  -1  669.63   14.70
   3  12   1  657.73   14.80
  -4  12  -1    7.00    0.70
  -4  12  -1    6.40    0.80
   4  12   1    7.80    0.80
   5  12   1   21.10    1.40
  -5  12  -1   20.80    1.30
  -5  12  -1   23.20    1.20
  -6  12  -1   26.90    1.30
  -6  12  -1   26.70    1.40
   6  12   1   26.30    1.50
  -7 -12  -1    0.40    0.80
  -7 -12  -1   -0.20    0.50
  -7  12  -1    0.30    0.60
   7  12   1   -0.20    0.60
  -7  12  -1   -0.40    0.60
  -8 -12  -1    6.70    1.00
  -8 -12  -1    6.10    0.80
   8  12   1    6.40    0.80
  -8  12  -1    7.40    0.80
  -8  12  -1    7.20    0.80
  -9 -12  -1  150.28    4.30
  -9 -12  -1  144.29    3.80
  -9  12  -1  151.08    3.90
   9  12   1  148.29    4.00
  -9  12  -1  143.79    3.80
 -10 -12  -1  146.79    4.30
 -10 -12  -1  144.19    3.80
  10  12   1  142.49    3.90
 -10  12  -1  143.89    3.80
 -10  12  -1  143.19    3.90
 -11 -12  -1  539.55   12.30
 -11 -12  -1  552.74   12.80
 -11  12  -1  553.34   12.40
  11  12   1  539.25   12.40
 -12 -12  -1   19.60    1.50
 -12 -12  -1   18.30    1.80
  12  12   1   17.50    1.50
 -12  12  -1   20.10    1.60
 -13 -12  -1   94.99    3.10
 -13  12  -1   94.19    3.10
 -14 -12  -1  113.59    3.40
 -14  12  -1  109.99    3.40
 -15 -12  -1    0.30    1.00
 -15  12  -1    1.10    1.00
 -16 -12  -1    1.10    1.00
 -16  12  -1    0.80    1.00
 -17 -12  -1   10.50    1.40
 -17  12  -1    9.60    1.30
 -18 -12  -1    1.90    1.20
 -18  12  -1    1.50    1.20
 -18 -13   1    5.80    1.40
 -18  13   1    5.00    1.30
 -17 -13   1    0.90    1.20
 -17  13   1    1.10    1.10
 -16 -13   1   75.59    3.00
 -16  13   1   75.19    2.90
 -15 -13   1   50.49    2.50
 -15  13   1   43.50    2.20
 -14 -13   1   -0.80    1.00
 -14  13   1    0.10    0.90
 -13 -13   1    2.30    1.00
  13  13  -1    2.50    0.90
 -13  13   1    2.80    0.90
 -12 -13   1   47.70    2.20
  12  13  -1   46.70    2.10
 -12  13   1   48.50    2.00
 -11 -13   1   34.80    2.00
  11  13  -1   36.20    2.00
 -11  13   1   37.80    1.80
 -11  13   1   40.20    1.90
 -10 -13   1    8.20    1.00
  10  13  -1    8.80    1.00
 -10  13   1    7.10    0.90
 -10  13   1    7.20    0.90
  -9 -13   1   67.79    2.40
  -9  13   1   68.99    2.20
  -9  13   1   65.19    2.40
   9  13  -1   68.59    2.40
  -8  13   1    2.50    0.80
   8  13  -1    2.80    0.80
  -8  13   1    3.30    0.70
   7  13  -1    0.60    0.70
  -7  13   1    0.90    0.60
  -7  13   1    0.50    0.70
  -6  13   1    3.40    0.70
   6  13  -1    3.00    0.80
  -6  13   1    4.50    0.60
   5  13  -1   39.50    1.80
  -5  13   1   40.50    1.70
  -5  13   1   38.60    1.50
   4  13  -1  218.68    5.50
  -4  13   1  222.08    5.20
  -4  13   1  222.38    5.50
   3  13  -1   45.30    1.80
  -3  13   1   42.70    1.80
   2  13  -1    1.40    0.60
  -2  13   1    0.70    0.70
   1  13  -1   41.50    1.80
  -1  13   1   39.70    1.80
   0  13  -1    4.60    0.70
   0  13   1    3.70    0.80
   1  13   1  246.58    6.10
  -1  13  -1  259.97    6.10
  -2  13  -1   12.70    1.30
   2  13   1   15.90    1.30
  -3  13  -1  320.77    7.50
   3  13   1  319.87    7.60
   4  13   1   20.70    1.40
  -4  13  -1   20.00    1.20
  -4  13  -1   19.60    1.30
   5  13   1  609.14   13.70
  -5  13  -1  613.74   13.60
  -5  13  -1  600.84   13.50
   6  13   1   35.00    1.70
  -6  13  -1   34.90    1.60
  -6  13  -1   37.70    1.50
   7  13   1   45.50    1.90
  -7  13  -1   45.60    1.70
  -7  13  -1   42.40    1.80
  -8 -13  -1   34.50    1.60
  -8 -13  -1   33.80    2.00
   8  13   1   36.60    1.80
  -8  13  -1   32.00    1.60
  -8  13  -1   34.30    1.60
  -9 -13  -1   62.39    2.20
  -9 -13  -1   64.29    2.60
   9  13   1   64.09    2.30
  -9  13  -1   66.29    2.30
  -9  13  -1   62.19    2.20
 -10 -13  -1   26.10    2.00
 -10 -13  -1   29.20    1.70
 -10  13  -1   28.10    1.70
  10  13   1   29.50    1.70
 -10  13  -1   30.20    1.60
 -11 -13  -1   28.80    1.70
 -11 -13  -1   28.30    2.10
  11  13   1   28.90    1.70
 -11  13  -1   31.20    1.80
 -12 -13  -1   18.10    1.70
 -12 -13  -1   19.20    1.80
  12  13   1   17.50    1.60
 -12  13  -1   18.10    1.60
 -13 -13  -1    0.50    0.90
 -13  13  -1   -0.30    0.90
 -14 -13  -1   74.39    2.80
 -14  13  -1   77.29    2.80
 -15 -13  -1    0.20    1.00
 -15  13  -1   -0.20    0.90
 -16 -13  -1    1.20    1.10
 -16  13  -1    1.10    1.00
 -17 -13  -1    1.60    1.20
 -17  13  -1   -0.50    1.00
 -17 -14   1    5.70    1.30
 -17  14   1    5.70    1.20
 -16 -14   1    2.30    1.20
 -16  14   1    2.20    1.10
 -15 -14   1   57.79    2.60
 -15  14   1   55.99    2.50
 -14 -14   1    8.90    1.30
 -14  14   1    8.50    1.10
 -13 -14   1   28.90    1.90
  13  14  -1   24.20    1.90
 -13  14   1   25.10    1.80
 -12 -14   1    2.90    1.00
  12  14  -1    1.30    0.90
 -12  14   1    1.60    0.90
 -11 -14   1   97.89    3.10
 -11  14   1   93.59    2.90
  11  14  -1   92.79    3.10
 -11  14   1   91.09    3.00
 -10 -14   1   27.10    1.80
 -10  14   1   25.00    1.50
  10  14  -1   24.00    1.80
 -10  14   1   24.10    1.70
   9  14  -1    1.30    0.80
  -9  14   1    1.60    0.70
  -9  14   1    1.20    0.80
  -8  14   1   17.80    1.30
  -8  14   1   18.10    1.50
   8  14  -1   17.60    1.60
  -7  14   1   27.00    1.60
   7  14  -1   26.20    1.70
  -7  14   1   25.80    1.40
  -6  14   1    9.10    0.90
   6  14  -1    9.50    1.00
  -6  14   1   10.50    1.00
  -5  14   1   61.59    1.90
  -5  14   1   64.09    2.30
   5  14  -1   61.49    2.30
   4  14  -1   95.99    2.90
  -4  14   1   89.59    2.80
  -4  14   1   91.29    2.50
   3  14  -1    6.50    0.80
  -3  14   1    7.60    0.90
  -2  14   1   25.70    1.50
   2  14  -1   25.30    1.50
   1  14  -1  166.58    4.40
   0  14  -1   61.89    2.20
   0  14   1   61.09    2.20
   1  14   1    1.50    0.70
  -1  14  -1    1.40    0.70
   2  14   1    3.00    0.70
  -2  14  -1    3.20    0.70
   3  14   1  182.88    4.80
  -3  14  -1  189.08    4.80
  -4  14  -1   18.30    1.20
   4  14   1   18.50    1.50
  -4  14  -1   18.30    1.40
   5  14   1   20.30    1.50
  -5  14  -1   18.20    1.10
  -5  14  -1   18.60    1.40
  -6  14  -1   66.69    2.30
  -6  14  -1   68.39    2.20
   6  14   1   66.19    2.40
   7  14   1    9.50    1.00
  -7  14  -1    7.80    0.80
  -7  14  -1    7.70    0.90
  -8  14  -1   36.00    1.70
   8  14   1   38.00    1.90
  -8  14  -1   33.80    1.70
  -9 -14  -1    8.30    1.00
   9  14   1    9.40    1.00
  -9  14  -1    7.80    0.90
  -9  14  -1    8.80    0.90
 -10 -14  -1   16.00    1.80
 -10 -14  -1   16.50    1.50
  10  14   1   18.70    1.60
 -10  14  -1   21.70    1.50
 -10  14  -1   20.00    1.60
 -11 -14  -1   15.50    1.60
 -11 -14  -1   15.70    1.80
 -11  14  -1   13.10    1.20
  11  14   1   14.60    1.60
 -12 -14  -1   49.10    2.20
  12  14   1   49.99    2.20
 -12  14  -1   53.59    2.20
 -13 -14  -1   79.39    2.90
 -13  14  -1   84.19    2.80
 -14 -14  -1    0.50    1.00
 -14  14  -1    1.50    1.00
 -15 -14  -1   -0.90    1.00
 -15  14  -1   -0.30    1.00
 -16 -14  -1    9.60    1.30
 -16  14  -1    9.10    1.30
 -17 -14  -1    3.70    1.20
 -17  14  -1    3.50    1.20
 -17 -15   1    0.50    1.20
 -17  15   1   -0.30    1.10
 -16 -15   1   42.90    2.60
 -16  15   1   38.00    2.30
 -15 -15   1   21.30    2.00
 -15  15   1   21.00    1.90
 -14 -15   1   70.59    2.80
 -14  15   1   71.69    2.70
 -13 -15   1   20.00    1.90
 -13  15   1   20.90    1.80
  13  15  -1   15.80    1.80
 -12 -15   1  278.37    6.90
 -12  15   1  278.97    6.80
  12  15  -1  276.57    7.00
 -11 -15   1    2.70    1.00
 -11  15   1    1.50    0.90
 -11  15   1    0.90    0.80
  11  15  -1    2.00    0.90
  10  15  -1   64.29    2.60
 -10  15   1   61.49    2.50
 -10  15   1   58.79    2.20
  -9  15   1    4.40    0.80
   9  15  -1    2.90    0.90
  -9  15   1    3.90    0.90
  -8  15   1  169.78    4.60
  -8  15   1  171.98    4.30
   8  15  -1  169.48    4.70
   7  15  -1    0.40    0.80
  -7  15   1    0.30    0.80
  -7  15   1    0.40    0.60
   6  15  -1    4.90    0.90
  -6  15   1    3.90    0.80
  -6  15   1    3.50    0.70
  -5  15   1  339.77    8.00
  -5  15   1  335.77    7.70
   5  15  -1  335.67    8.10
  -4  15   1    8.00    1.00
  -4  15   1    6.90    0.70
   4  15  -1    8.70    1.00
  -3  15   1    2.20    0.70
   3  15  -1    2.50    0.80
  -2  15   1   59.69    2.30
   2  15  -1   60.09    2.30
   1  15  -1  121.09    3.50
  -1  15   1  118.19    3.50
   0  15  -1    3.90    0.80
   0  15   1    2.90    0.80
  -1  15  -1  111.89    3.30
   2  15   1   12.70    1.40
  -2  15  -1   11.50    1.40
  -3  15  -1   69.49    2.40
   3  15   1   67.79    2.50
  -4  15  -1   27.20    1.60
   4  15   1   28.20    1.70
  -4  15  -1   29.20    1.40
   5  15   1   14.90    1.60
  -5  15  -1   20.90    1.20
  -5  15  -1   16.00    1.40
  -6  15  -1   32.70    1.80
   6  15   1   32.60    1.80
  -6  15  -1   30.80    1.50
  -7  15  -1    6.60    0.90
  -7  15  -1    4.10    0.90
   7  15   1    4.70    0.90
  -8  15  -1  121.79    3.40
   8  15   1  127.79    3.70
  -8  15  -1  124.49    3.60
  -9  15  -1   15.40    1.50
  -9  15  -1   16.20    1.50
   9  15   1   17.10    1.70
 -10 -15  -1   16.50    1.20
 -10  15  -1   13.20    1.20
  10  15   1   15.80    1.70
 -10  15  -1   14.40    1.50
 -11 -15  -1   34.40    2.20
 -11 -15  -1   36.80    2.00
 -11  15  -1   35.70    1.90
  11  15   1   37.50    2.10
 -12 -15  -1    4.50    1.00
  12  15   1    3.20    1.00
 -12  15  -1    5.40    1.00
 -13 -15  -1    1.50    1.00
 -13  15  -1    1.70    0.90
 -14 -15  -1   88.39    3.10
 -14  15  -1   85.79    3.10
 -15 -15  -1   39.00    2.30
 -15  15  -1   36.20    2.10
 -16 -15  -1    8.00    1.30
 -16  15  -1    7.60    1.30
 -16 -16   1    1.60    1.30
 -16  16   1    2.00    1.10
 -15 -16   1    1.50    1.20
 -15  16   1    0.80    1.00
 -14 -16   1    1.30    1.10
 -14  16   1    1.50    1.00
 -13 -16   1   18.40    1.50
 -13  16   1   18.80    1.70
  13  16  -1   14.00    1.30
 -12 -16   1    1.80    1.00
 -12  16   1    3.80    1.00
  12  16  -1    2.20    1.00
  11  16  -1    1.50    0.90
 -11  16   1    0.50    0.90
 -11  16   1    0.40    0.80
 -10  16   1   27.50    1.70
  10  16  -1   25.10    2.00
 -10  16   1   27.10    1.90
  -9  16   1   19.50    1.50
   9  16  -1   17.90    1.90
  -9  16   1   20.40    1.80
  -8  16   1    0.10    0.70
  -8  16   1   -1.10    0.80
   8  16  -1    0.10    0.90
   7  16  -1    2.00    0.90
  -7  16   1    2.50    0.90
  -7  16   1    2.60    0.70
   6  16  -1    4.40    1.00
  -6  16   1    5.10    0.80
  -6  16   1    5.70    1.00
   5  16  -1  544.55   12.60
  -5  16   1  553.74   12.30
  -5  16   1  545.95   12.60
  -4  16   1   45.40    2.10
   4  16  -1   41.20    2.00
  -4  16   1   40.40    1.60
  -3  16   1    1.80    0.80
   3  16  -1    1.30    0.80
  -2  16   1    7.70    1.00
   2  16  -1    7.20    0.90
  -1  16   1   17.10    1.50
   1  16  -1   16.00    1.50
   0  16   1   21.50    1.60
   0  16  -1   22.80    1.60
  -1  16  -1   31.80    1.80
   1  16   1   31.10    1.80
  -2  16  -1    0.80    0.80
   2  16   1    0.60    0.80
  -3  16  -1   29.70    1.70
   3  16   1   29.90    1.90
  -4  16  -1  139.99    3.70
  -4  16  -1  138.89    4.00
   4  16   1  137.09    4.00
  -5  16  -1  168.38    4.60
  -5  16  -1  174.48    4.40
   5  16   1  170.28    4.70
  -6  16  -1   22.20    1.50
   6  16   1   21.00    1.80
  -6  16  -1   22.40    1.70
  -7  16  -1   84.09    2.90
   7  16   1   87.59    3.00
  -7  16  -1   81.29    2.60
  -8  16  -1   -0.30    0.80
   8  16   1   -1.60    0.90
  -8  16  -1    0.00    0.70
  -9  16  -1   87.09    2.90
   9  16   1   93.29    3.20
  -9  16  -1   91.19    3.00
  10  16   1   10.50    1.20
 -10  16  -1   11.60    1.10
 -10  16  -1   11.30    1.20
 -11 -16  -1    2.30    1.00
 -11  16  -1    3.20    0.90
  11  16   1    1.30    1.00
 -12 -16  -1   11.40    1.20
 -12  16  -1    8.80    1.10
  12  16   1   10.20    1.20
 -13 -16  -1    1.90    1.10
 -13  16  -1    1.80    1.00
 -14 -16  -1   16.10    1.50
 -14  16  -1   17.60    1.80
 -15 -16  -1   75.69    3.00
 -15  16  -1   76.99    3.00
 -16 -16  -1   58.69    2.80
 -16  16  -1   61.89    2.80
 -15 -17   1   30.70    2.30
 -15  17   1   29.70    2.00
 -14 -17   1   53.79    2.70
 -14  17   1   50.99    2.40
  13  17  -1    0.10    0.90
 -13  17   1   -0.70    0.90
  12  17  -1    0.00    0.90
 -12  17   1   -0.10    0.90
 -11  17   1    0.90    1.00
 -11  17   1    1.20    0.80
  11  17  -1    2.00    1.00
 -10  17   1   59.59    2.60
 -10  17   1   57.89    2.30
  10  17  -1   57.39    2.60
   9  17  -1   66.89    2.80
  -9  17   1   73.39    2.80
  -9  17   1   65.89    2.40
  -8  17   1   57.29    2.10
  -8  17   1   52.29    2.50
   8  17  -1   52.79    2.50
   7  17  -1   95.49    3.30
  -7  17   1   95.69    3.20
  -7  17   1   96.09    2.90
  -6  17   1  126.59    3.90
  -6  17   1  129.39    3.50
   6  17  -1  130.99    4.00
  -5  17   1    1.30    0.90
  -5  17   1    1.40    0.70
   5  17  -1    0.80    0.90
  -4  17   1    0.40    0.60
   4  17  -1    0.60    0.90
  -4  17   1    0.20    0.80
  -3  17   1   19.30    1.70
   3  17  -1   21.10    1.80
  -2  17   1    8.60    1.10
   2  17  -1    9.10    1.10
   1  17  -1   18.60    1.60
  -1  17   1   17.70    1.70
   0  17  -1   84.39    2.90
   0  17   1   86.39    3.00
  -1  17  -1    7.20    1.00
   1  17   1    8.50    1.10
   2  17   1   16.10    1.70
  -2  17  -1   15.40    1.60
  -3  17  -1   46.50    2.20
   3  17   1   49.99    2.30
  -4  17  -1    2.60    0.90
  -4  17  -1    1.30    0.70
   4  17   1    2.70    1.00
   5  17   1  226.98    5.90
  -5  17  -1  219.08    5.50
  -5  17  -1  224.68    5.80
   6  17   1  246.68    6.40
  -6  17  -1  244.08    6.00
  -6  17  -1  243.48    6.20
  -7  17  -1    1.40    0.80
   7  17   1    0.70    1.00
  -7  17  -1    1.10    0.90
   8  17   1  134.29    4.10
  -8  17  -1  136.49    3.80
  -8  17  -1  129.99    3.90
   9  17   1  156.48    4.50
  -9  17  -1  150.18    4.20
  -9  17  -1  156.48    4.40
  10  17   1  152.38    4.50
 -10  17  -1  147.79    4.10
 -10  17  -1  146.59    4.30
  11  17   1   47.70    2.50
 -11  17  -1   47.10    2.20
  12  17   1    4.70    1.10
 -12  17  -1    7.00    1.10
 -13 -17  -1   24.10    2.00
 -13  17  -1   26.40    1.90
 -14 -17  -1   10.00    1.30
 -14  17  -1    5.70    1.20
 -15 -17  -1   47.50    2.40
 -15  17  -1   44.50    2.40
 -15  18   1   27.90    2.10
 -14  18   1   23.30    2.00
 -13  18   1   10.70    1.20
  13  18  -1    9.70    1.30
  12  18  -1    9.50    1.30
 -12  18   1    9.80    1.20
 -11  18   1    1.90    0.90
 -11  18   1    0.30    1.00
  11  18  -1    0.70    1.00
  10  18  -1    1.40    1.00
 -10  18   1    2.50    1.00
 -10  18   1    2.00    0.90
  -9  18   1   26.00    1.70
   9  18  -1   28.10    2.10
  -9  18   1   28.30    2.10
   8  18  -1   68.89    2.90
  -8  18   1   67.59    2.80
  -8  18   1   70.09    2.40
  -7  18   1  105.99    3.10
  -7  18   1  109.69    3.60
   7  18  -1  109.09    3.60
  -6  18   1  168.48    4.80
  -6  18   1  173.18    4.40
   6  18  -1  174.78    4.90
  -5  18   1  488.75   11.50
  -5  18   1  498.85   11.20
   5  18  -1  489.65   11.60
  -4  18   1   -0.20    0.60
  -4  18   1   -0.80    0.90
   4  18  -1   -1.20    0.90
  -3  18   1    1.40    0.90
   3  18  -1   -0.20    0.90
  -2  18   1   90.09    3.20
  -1  18   1   21.70    1.90
   1  18  -1   22.30    1.90
   0  18  -1   84.99    3.10
   0  18   1   91.89    3.20
  -1  18  -1   94.39    3.30
   1  18   1   97.19    3.30
   2  18   1  231.08    6.00
  -2  18  -1  229.58    6.00
   3  18   1  282.17    7.10
  -3  18  -1  277.97    7.00
  -4  18  -1    1.70    1.00
  -4  18  -1    0.80    0.70
   4  18   1    0.10    1.00
  -5  18  -1    8.70    1.00
  -5  18  -1    9.20    1.20
   5  18   1    6.80    1.20
  -6  18  -1  126.49    3.90
  -6  18  -1  130.99    3.60
   6  18   1  128.79    4.10
  -7  18  -1    2.20    1.00
  -7  18  -1    3.60    0.90
   7  18   1    1.90    1.00
  -8  18  -1  114.79    3.30
  -8  18  -1  112.99    3.60
   8  18   1  111.79    3.80
   9  18   1   26.30    2.10
  -9  18  -1   25.40    1.70
  -9  18  -1   23.10    1.90
  10  18   1  198.48    5.50
 -10  18  -1  200.48    5.10
 -10  18  -1  189.38    5.30
 -11  18  -1    8.70    1.10
  11  18   1    8.00    1.20
  12  18   1    8.30    1.30
 -12  18  -1    9.30    1.20
 -13  18  -1   22.50    2.00
 -14  18  -1   -0.90    1.00
 -14  19   1    7.00    1.20
 -13  19   1   13.00    1.30
  13  19  -1   13.00    1.50
  12  19  -1   11.80    1.40
 -12  19   1   13.40    1.30
  11  19  -1    1.30    1.10
 -11  19   1    0.30    1.10
 -11  19   1    1.70    0.90
  10  19  -1    0.70    1.10
 -10  19   1    1.40    1.10
 -10  19   1    2.10    0.90
  -9  19   1   -0.30    1.00
   9  19  -1    0.50    1.00
  -9  19   1    0.00    0.80
   8  19  -1   61.59    2.90
  -8  19   1   64.29    2.30
  -8  19   1   61.49    2.80
  -7  19   1   67.49    2.30
   7  19  -1   61.49    2.80
  -7  19   1   62.49    2.80
  -6  19   1    6.10    0.90
  -6  19   1    4.10    1.10
   6  19  -1    5.00    1.20
  -5  19   1   37.90    1.80
   5  19  -1   39.70    2.40
  -5  19   1   40.40    2.30
   4  19  -1  153.58    4.60
  -4  19   1  155.48    4.00
  -4  19   1  150.78    4.50
  -3  19   1  120.59    3.30
   3  19  -1  108.19    3.80
  -3  19   1  119.99    3.90
  -2  19   1    0.20    0.90
   2  19  -1   -0.60    0.90
  -1  19   1   48.50    2.40
   1  19  -1   41.30    2.30
   0  19   1  222.38    5.90
   0  19  -1  216.78    5.90
  -1  19  -1    0.60    0.90
   1  19   1    1.30    1.00
   2  19   1  184.18    5.20
  -2  19  -1  182.58    5.10
  -3  19  -1    0.50    0.90
   3  19   1    0.50    1.00
   4  19   1    0.10    1.00
  -4  19  -1    1.20    1.00
  -4  19  -1    0.40    0.70
  -5  19  -1   -0.10    0.90
  -5  19  -1    0.80    0.80
   5  19   1    0.00    1.00
  -6  19  -1   78.89    2.70
  -6  19  -1   78.89    3.00
   6  19   1   78.89    3.20
   7  19   1  102.19    3.60
  -7  19  -1  104.89    3.20
  -7  19  -1   99.89    3.50
   8  19   1   78.69    3.10
  -8  19  -1   74.19    2.90
  -8  19  -1   75.09    2.70
  -9  19  -1   54.19    2.20
  -9  19  -1   47.20    2.40
   9  19   1   53.59    2.70
  10  19   1  162.88    4.90
 -10  19  -1  164.28    4.50
 -10  19  -1  158.98    4.70
  11  19   1    2.70    1.20
 -11  19  -1    3.30    1.00
  12  19   1   -0.50    1.10
 -12  19  -1   -0.90    0.90
 -13  19  -1   33.00    2.20
 -14  19  -1    2.60    1.10
 -13  20   1   -0.10    1.00
  13  20  -1   -1.70    1.10
 -12  20   1   19.20    1.80
  12  20  -1   21.80    2.30
  11  20  -1   27.70    2.40
 -11  20   1   23.50    2.30
 -11  20   1   28.70    1.90
  10  20  -1   22.50    2.20
 -10  20   1   23.70    2.20
 -10  20   1   24.40    1.80
  -9  20   1    0.20    1.10
   9  20  -1   -0.50    1.10
  -9  20   1    0.00    0.80
  -8  20   1   -0.80    1.00
  -8  20   1    0.60    0.80
   8  20  -1   -0.20    1.10
  -7  20   1   30.80    2.30
  -7  20   1   32.10    1.80
   7  20  -1   29.20    2.30
   6  20  -1   25.10    2.20
  -6  20   1   24.70    2.10
  -6  20   1   23.40    1.60
  -5  20   1    7.60    1.00
  -5  20   1    7.80    1.30
   5  20  -1    8.00    1.30
  -4  20   1  179.88    4.60
  -4  20   1  176.38    5.20
   4  20  -1  185.38    5.20
  -3  20   1  139.49    3.80
  -3  20   1  139.69    4.40
   3  20  -1  137.09    4.30
  -2  20   1  104.89    3.70
   2  20  -1  107.09    3.70
  -1  20   1    4.50    1.10
   1  20  -1    5.70    1.20
   0  20  -1   95.89    3.50
   0  20   1   94.89    3.40
  -1  20  -1  134.59    4.20
   1  20   1  129.39    4.20
   2  20   1    8.80    1.30
  -2  20  -1    8.10    1.30
   3  20   1    4.50    1.20
  -3  20  -1    5.10    1.10
  -4  20  -1   43.90    2.40
  -4  20  -1   45.60    1.90
   4  20   1   45.60    2.60
  -5  20  -1   21.60    2.00
  -5  20  -1   23.50    1.50
   5  20   1   20.10    2.20
   6  20   1    3.00    1.10
  -6  20  -1    2.40    0.80
  -6  20  -1    2.40    1.10
   7  20   1    2.20    1.20
  -7  20  -1    1.50    1.00
  -7  20  -1    1.90    0.90
  -8  20  -1   44.80    2.10
   8  20   1   42.70    2.60
  -8  20  -1   41.20    2.40
   9  20   1   47.50    2.70
  -9  20  -1   45.10    2.40
  -9  20  -1   47.30    2.20
 -10  20  -1   22.10    1.80
 -10  20  -1   17.70    2.10
  10  20   1   18.90    2.20
 -11  20  -1   19.90    1.80
  11  20   1   14.80    1.60
 -12  20  -1   32.00    2.00
  12  20   1   28.10    2.40
 -13  20  -1   10.00    1.30
  12  21  -1   82.49    3.50
 -12  21   1   85.19    3.10
  11  21  -1   48.30    2.80
 -11  21   1   48.10    2.30
  10  21  -1   -0.30    1.10
 -10  21   1   -0.70    1.10
 -10  21   1    0.30    0.90
  -9  21   1    0.40    1.10
  -9  21   1    2.70    0.90
   9  21  -1    1.30    1.20
   8  21  -1    0.20    1.10
  -8  21   1    2.10    0.80
  -8  21   1    0.70    1.10
  -7  21   1    1.20    1.10
  -7  21   1    1.50    0.80
   7  21  -1    1.70    1.10
   6  21  -1   20.70    2.10
  -6  21   1   20.60    2.10
  -6  21   1   22.80    1.60
  -5  21   1    0.50    1.10
  -5  21   1    1.70    0.80
   5  21  -1    0.80    1.10
  -4  21   1   -0.70    1.00
   4  21  -1   -0.10    1.00
  -4  21   1    0.10    0.70
   3  21  -1  367.26    9.30
  -3  21   1  375.96    9.30
  -3  21   1  383.96    8.80
   2  21  -1  104.79    3.80
  -2  21   1  108.49    3.80
  -1  21   1   71.59    3.10
   1  21  -1   69.09    3.10
   0  21   1   29.20    2.30
   0  21  -1   34.30    2.40
  -1  21  -1    0.50    1.10
   1  21   1   -1.00    1.10
  -2  21  -1  211.98    5.90
   2  21   1  213.58    6.00
  -3  21  -1   24.20    2.20
   3  21   1   25.60    2.30
  -4  21  -1   11.70    1.40
   4  21   1   12.10    1.40
  -4  21  -1   12.10    1.10
   5  21   1    1.00    1.10
  -5  21  -1    1.20    0.80
  -5  21  -1   -0.20    1.00
  -6  21  -1  100.79    3.10
  -6  21  -1   97.49    3.50
   6  21   1   99.79    3.70
   7  21   1   13.00    1.50
  -7  21  -1   13.90    1.20
  -7  21  -1   13.00    1.40
  -8  21  -1    9.10    1.10
  -8  21  -1    7.80    1.30
   8  21   1    9.50    1.40
  -9  21  -1    1.20    1.10
  -9  21  -1    2.60    0.90
   9  21   1    2.40    1.20
 -10  21  -1   18.10    1.80
  10  21   1   13.30    1.50
  11  21   1  145.39    4.80
 -11  21  -1  148.09    4.30
  12  21   1   97.49    3.80
 -12  21  -1   99.99    3.40
 -11  22   1   13.30    1.30
  11  22  -1   10.70    1.50
  10  22  -1   59.59    3.10
 -10  22   1   58.39    3.00
 -10  22   1   65.79    2.50
  -9  22   1   18.50    1.70
   9  22  -1   15.00    1.60
  -9  22   1   15.20    1.60
  -8  22   1    2.30    0.90
   8  22  -1    1.00    1.20
  -8  22   1    0.80    1.20
   7  22  -1   17.20    1.70
  -7  22   1   21.40    1.70
  -7  22   1   18.20    2.20
  -6  22   1  135.19    3.80
   6  22  -1  132.19    4.40
  -6  22   1  129.09    4.30
  -5  22   1   23.10    2.30
   5  22  -1   25.00    2.30
  -5  22   1   27.60    1.70
  -4  22   1    0.60    1.10
   4  22  -1    0.10    1.10
  -4  22   1    0.50    0.70
  -3  22   1   28.90    2.40
  -3  22   1   28.80    1.70
   3  22  -1   26.80    2.40
  -2  22   1  109.49    3.90
   2  22  -1  106.39    3.90
   1  22  -1  127.69    4.30
  -1  22   1  132.89    4.30
   0  22   1    4.40    1.20
   0  22  -1    5.60    1.30
   1  22   1  119.29    4.10
  -1  22  -1  119.69    4.10
  -2  22  -1  128.29    4.30
   2  22   1  131.99    4.40
  -3  22  -1    1.30    1.10
   3  22   1    1.50    1.20
   4  22   1    1.50    1.20
  -4  22  -1    3.60    0.90
  -4  22  -1    1.90    1.10
   5  22   1    0.00    1.10
  -5  22  -1    1.00    0.80
  -5  22  -1   -0.20    1.10
  -6  22  -1   10.60    1.20
  -6  22  -1    9.20    1.40
   6  22   1    9.20    1.40
   7  22   1   52.99    2.90
  -7  22  -1   48.90    2.70
  -7  22  -1   53.99    2.30
  -8  22  -1    6.60    1.10
   8  22   1    4.70    1.30
  -8  22  -1    5.60    1.30
   9  22   1   -0.50    1.10
  -9  22  -1    0.90    0.90
  -9  22  -1   -1.50    1.10
 -10  22  -1    7.80    1.20
  10  22   1    4.70    1.40
 -11  22  -1   15.50    1.40
  11  22   1   12.40    1.70
 -10  23   1   46.70    2.90
  10  23  -1   46.90    3.00
 -10  23   1   43.10    2.80
  -9  23   1   31.80    2.50
   9  23  -1   30.30    2.70
  -9  23   1   29.60    2.50
   8  23  -1    3.90    1.30
  -8  23   1    3.60    1.10
  -8  23   1    2.80    1.30
  -7  23   1   -0.50    1.10
  -7  23   1    0.70    1.00
   7  23  -1    0.40    1.20
  -6  23   1    9.50    1.30
   6  23  -1    8.40    1.50
  -6  23   1    7.80    1.40
  -5  23   1   78.19    3.10
   5  23  -1   73.79    3.40
  -5  23   1   75.99    3.30
  -4  23   1   14.70    1.70
   4  23  -1   16.10    1.70
  -4  23   1   18.40    1.90
  -3  23   1   52.19    2.90
   3  23  -1   51.09    2.80
   2  23  -1   40.30    2.60
  -2  23   1   40.00    2.60
  -1  23   1   32.60    2.40
   1  23  -1   34.80    2.50
   0  23  -1    2.20    1.20
   0  23   1    2.50    1.20
   1  23   1    9.90    1.40
  -1  23  -1   11.80    1.50
   2  23   1    8.40    1.40
  -2  23  -1    8.40    1.40
  -3  23  -1    6.90    1.00
   3  23   1    4.60    1.30
  -3  23  -1    5.20    1.30
   4  23   1   20.00    2.30
  -4  23  -1   18.70    1.60
  -4  23  -1   22.70    2.30
  -5  23  -1   18.50    1.70
   5  23   1   23.80    2.50
  -5  23  -1   22.90    1.70
  -6  23  -1    8.40    1.40
  -6  23  -1    9.60    1.20
   6  23   1    9.00    1.50
   7  23   1    0.50    1.20
  -7  23  -1    1.80    1.00
  -7  23  -1    1.10    1.20
  -8  23  -1    0.10    0.90
   8  23   1    0.10    1.20
  -8  23  -1   -0.40    1.10
   9  23   1   36.40    2.70
  -9  23  -1   33.40    2.60
  -9  23  -1   39.10    2.10
  10  23   1   14.90    1.70
  -8  24   1    6.20    1.40
   8  24  -1    4.30    1.40
  -7  24   1   65.39    3.20
   7  24  -1   67.29    3.40
  -6  24   1   13.00    1.60
   6  24  -1   15.30    1.80
   5  24  -1   10.30    1.60
  -5  24   1   10.00    1.50
   4  24  -1    5.60    1.40
  -4  24   1    3.70    1.30
  -3  24   1    0.60    1.20
   3  24  -1   -1.30    1.20
   2  24  -1   -0.30    1.20
  -2  24   1   -0.80    1.20
  -1  24   1   11.50    1.50
   1  24  -1    9.60    1.50
   0  24   1   54.29    3.00
   0  24  -1   57.09    3.00
  -1  24  -1  168.18    5.30
   1  24   1  173.38    5.40
   2  24   1  100.89    3.90
  -2  24  -1   95.79    3.80
  -3  24  -1    3.30    0.90
   3  24   1    1.80    1.30
  -3  24  -1    1.80    1.20
  -4  24  -1   -1.10    1.10
   4  24   1   -1.20    1.20
  -4  24  -1    0.10    0.80
  -5  24  -1    8.70    1.10
   5  24   1    4.60    1.30
  -5  24  -1    5.30    1.30
  -6  24  -1   -1.30    1.20
  -6  24  -1    1.00    0.90
   6  24   1   -0.60    1.30
   7  24   1    6.30    1.50
  -7  24  -1    8.70    1.20
  -7  24  -1    9.90    1.50
  -8  24  -1   -0.40    0.90
  -8  24  -1   -0.20    1.20
   8  24   1   -0.70    1.20
  -6  25   1   21.30    1.90
   6  25  -1   16.70    1.80
  -5  25   1   18.90    1.80
   5  25  -1   19.50    1.90
  -4  25   1    1.70    1.30
   4  25  -1    0.70    1.30
  -3  25   1   -1.30    1.20
   3  25  -1   -1.30    1.20
   2  25  -1   -1.30    1.20
  -2  25   1    0.00    1.20
   1  25  -1    0.10    1.20
  -1  25   1    0.60    1.30
   0  25   1   14.80    1.70
   0  25  -1   11.10    1.60
   1  25   1    9.40    1.60
  -1  25  -1    9.10    1.50
  -2  25  -1    4.30    1.40
   2  25   1    4.10    1.40
  -3  25  -1   22.40    2.50
  -3  25  -1   24.30    1.80
   3  25   1   17.50    1.80
  -4  25  -1    1.30    1.30
  -4  25  -1    2.30    0.90
   4  25   1    0.10    1.30
  -5  25  -1   -0.30    1.20
  -5  25  -1    0.80    0.90
   5  25   1   -0.30    1.30
  -6  25  -1    9.30    1.60
  -6  25  -1   13.00    1.30
   6  25   1    8.10    1.60
   3  26  -1   89.49    3.90
  -3  26   1   89.59    3.90
   2  26  -1    3.10    1.40
  -2  26   1    2.40    1.40
   1  26  -1   12.30    1.70
  -1  26   1   12.40    1.70
   0  26   1   79.69    3.70
   0  26  -1   76.89    3.60
   1  26   1    2.50    1.40
  -1  26  -1    2.60    1.40
   2  26   1   18.80    1.90
  -2  26  -1   20.20    1.90
   3  26   1   -1.60    1.30
  -3  26  -1    0.20    1.30
 -20   0   2  171.88    4.90
 -19   0   2    8.40    1.30
 -18   0   2    3.10    1.00
 -17   0   2   12.20    1.20
 -16   0   2  169.68    4.50
 -15   0   2  104.09    3.10
 -14   0   2  986.30   21.60
 -13   0   2   43.60    1.80
 -12   0   2   36.50    1.60
 -12   0   2   37.70    1.30
 -11   0   2  444.66    9.80
 -11   0   2  447.06   10.00
 -10   0   2  369.96    8.30
 -10   0   2  381.26    8.50
  -9   0   2  575.14   12.70
  -9   0   2  584.14   12.60
  -8   0   2  788.72   17.10
  -8   0   2  790.32   17.00
  -7   0   2 2054.39   43.60
  -7   0   2 1932.01   52.89
  -6   0   2  103.09    2.40
  -6   0   2   89.79    2.30
  -5   0   2 4299.27   92.69
  -5   0   2 4305.47  106.89
  -4   0   2  494.85   12.30
  -4   0   2  516.65   11.20
  -3   0   2  280.37    6.20
  -3   0   2  283.27    6.10
  -2   0   2   55.89    1.40
  -2   0   2   60.39    1.40
  -1   0   2 1276.17   27.40
  -1   0   2 1226.98   33.90
   1   0  -2 1307.77   27.50
   0   0   2   18.80    0.50
  -1   0  -2    4.90    0.30
   1   0   2    3.90    0.30
  -2   0  -2  131.19    2.80
  -2   0  -2  125.79    2.80
   2   0   2  125.39    2.80
  -3   0  -2 9999.00  224.38
  -4   0  -2  180.28    4.00
  -5   0  -2 1017.60   22.40
  -6   0  -2 1564.44   34.20
  -7   0  -2  378.16    8.40
  -8   0  -2  285.97    6.50
  -9   0  -2   86.59    2.40
 -10   0  -2  413.76    9.30
 -11   0  -2  140.59    3.60
 -12   0  -2 1620.94   35.00
 -13   0  -2  143.19    3.80
 -14   0  -2  196.98    5.00
 -15   0  -2 1036.40   22.80
 -16   0  -2   44.80    2.10
 -17   0  -2   86.69    3.00
 -18   0  -2   44.50    2.30
 -19   0  -2  358.76    8.70
 -20   0  -2   35.90    2.40
 -20  -1   2   65.09    2.80
 -20   1   2   68.19    3.00
 -19  -1   2    3.00    1.10
 -19   1   2    3.30    1.10
 -18  -1   2    3.10    1.10
 -18   1   2    2.50    1.00
 -17  -1   2   13.20    1.30
 -17   1   2   12.40    1.20
 -16   1   2   25.00    1.70
 -15  -1   2   37.60    1.90
 -15   1   2   40.40    1.90
 -14  -1   2   28.10    1.60
 -14   1   2   29.30    1.60
 -13  -1   2  111.89    3.00
 -13  -1   2   98.49    2.90
 -13   1   2   98.69    3.00
 -12  -1   2    2.50    0.50
 -12  -1   2    2.40    0.60
 -12   1   2    3.20    0.70
 -12   1   2    1.90    0.50
 -11  -1   2   29.60    1.10
 -11  -1   2   24.90    1.30
 -11   1   2   24.00    1.30
 -11   1   2   29.10    1.10
 -10  -1   2    0.70    0.50
 -10  -1   2    0.70    0.40
 -10   1   2    0.80    0.40
 -10   1   2    0.70    0.50
  -9  -1   2  710.13   15.70
  -9  -1   2  734.33   15.80
  -9   1   2  710.33   15.70
  -9   1   2  744.93   15.80
  -8  -1   2  254.77    5.90
  -8  -1   2  265.17    5.80
  -8   1   2  258.57    5.90
  -8   1   2  259.87    5.80
  -7  -1   2   19.50    0.90
  -7  -1   2   21.90    1.00
  -7   1   2   20.90    0.90
  -7   1   2   18.20    0.80
  -6  -1   2    4.40    0.40
  -6  -1   2    2.80    0.40
  -6   1   2    3.10    0.40
  -6   1   2    3.80    0.40
  -5  -1   2  312.17    7.10
  -5  -1   2  329.37    7.10
  -5   1   2  317.27    7.10
  -5   1   2  333.17    7.10
  -4  -1   2  372.56    8.20
  -4  -1   2  360.56    8.20
  -4   1   2  390.36    8.20
  -4   1   2  376.16    8.10
  -3  -1   2  906.91   28.00
  -3  -1   2  959.80   20.70
  -3   1   2  960.80   20.80
  -3   1   2  953.70   20.70
  -2  -1   2  558.04   12.50
  -2  -1   2  577.54   18.40
  -2   1   2  547.45   13.90
  -2   1   2  594.84   12.50
   1  -1  -2  720.73   15.70
   1  -1  -2  707.93   18.30
  -1  -1   2  712.23   15.80
  -1   1   2  743.43   16.60
  -1   1   2  690.53   15.70
   0  -1   2  297.87    6.70
   0  -1  -2  307.77    6.70
   0   1   2  306.27    6.60
  -1  -1  -2   53.29    1.40
   1  -1   2   55.69    1.30
  -1  -1  -2   56.09    1.20
   1   1   2   56.89    1.30
  -2  -1  -2  532.75   11.60
  -2  -1  -2  515.25   16.70
   2   1   2  516.75   11.40
  -2   1  -2  541.35   11.50
  -2   1  -2  525.95   11.60
  -3  -1  -2  336.27    7.60
  -3   1  -2  345.67    7.50
   3   1   2  351.96    7.40
  -4  -1  -2  690.23   15.20
  -4   1  -2  684.83   17.60
  -5  -1  -2  228.58    5.00
  -5   1  -2  221.28    5.00
  -6  -1  -2  271.77    6.00
  -6   1  -2  265.97    6.00
  -7  -1  -2  120.69    3.00
  -7   1  -2  122.29    3.00
  -8  -1  -2  226.88    5.20
  -8   1  -2  227.78    5.30
  -9  -1  -2   65.49    2.00
  -9   1  -2   68.49    2.00
 -10  -1  -2    6.10    0.70
 -10   1  -2    9.70    0.80
 -11  -1  -2    4.10    0.60
 -11   1  -2    4.60    0.70
 -12  -1  -2    3.90    0.70
 -12   1  -2    2.10    0.70
 -13  -1  -2    1.30    0.70
 -13   1  -2    0.50    0.70
 -14  -1  -2  230.38    5.80
 -14   1  -2  242.08    5.80
 -15  -1  -2   14.10    1.20
 -15   1  -2   15.30    1.50
 -16  -1  -2  112.09    3.40
 -16   1  -2  113.59    3.50
 -17  -1  -2    0.50    1.00
 -17  -1  -2   -0.30    1.10
 -17   1  -2    0.50    0.90
 -18  -1  -2   72.69    2.70
 -18   1  -2   69.29    2.80
 -19  -1  -2   11.30    1.40
 -19   1  -2   11.50    1.40
 -20  -1  -2   28.90    2.30
 -20   1  -2   29.60    2.20
 -20  -2   2  116.29    3.80
 -20   2   2  108.39    3.70
 -19  -2   2   20.20    2.00
 -19   2   2   22.00    2.00
 -18  -2   2    8.30    1.20
 -18   2   2    8.00    1.20
 -17  -2   2    0.40    1.00
 -17   2   2    0.10    0.90
 -16  -2   2   38.90    2.00
 -16   2   2   42.20    2.00
 -15  -2   2   18.90    1.60
 -15   2   2   19.80    1.60
 -14  -2   2  156.08    4.20
 -14   2   2  159.08    4.20
 -13  -2   2    4.00    0.80
 -13   2   2    4.40    0.80
 -12  -2   2   61.89    2.00
 -12   2   2   57.69    1.70
 -11  -2   2    4.50    0.50
 -11  -2   2    3.80    0.60
 -11   2   2    4.10    0.70
 -11   2   2    3.50    0.50
 -10  -2   2   52.99    1.80
 -10  -2   2   58.29    1.60
 -10   2   2   54.79    1.60
 -10   2   2   52.79    1.80
  -9  -2   2  290.27    6.90
  -9  -2   2  312.87    6.80
  -9   2   2  308.37    6.80
  -9   2   2  301.67    6.90
  -8  -2   2  331.67    7.60
  -8  -2   2  342.37    7.50
  -8   2   2  343.27    7.60
  -8   2   2  342.47    7.50
  -7  -2   2    7.60    0.80
  -7  -2   2    9.20    0.70
  -7   2   2    8.40    0.80
  -7   2   2    8.80    0.70
  -6  -2   2   60.59    1.70
  -6  -2   2   62.29    1.60
  -6   2   2   65.59    1.70
  -6   2   2   63.89    1.70
  -5  -2   2 2648.14   63.09
  -5  -2   2 2768.92   60.09
  -5  -2   2 2819.22   60.09
  -5   2   2 2822.22   60.09
  -5   2   2 2785.32   62.79
  -4  -2   2  996.90   24.80
  -4  -2   2  997.50   22.10
  -4  -2   2  979.50   22.00
  -4   2   2 1033.40   21.90
  -4   2   2 1001.00   22.10
  -3  -2   2 1469.15   30.30
  -3  -2   2 1351.66   29.60
  -3  -2   2 1364.16   30.10
  -3   2   2 1385.96   30.00
  -3   2   2 1339.77   30.20
  -2  -2   2    6.90    0.50
  -2  -2   2    5.80    0.50
  -2   2   2    5.60    0.50
  -2   2   2    6.20    0.40
  -1  -2   2  342.57    7.80
   1  -2  -2  347.47    7.70
   1  -2  -2  363.66    7.70
  -1   2   2  358.36    7.80
  -1   2   2  357.36    7.60
   0  -2  -2 1444.66   30.60
   0   2   2 1311.67   30.00
  -1  -2  -2  446.16    9.80
  -1  -2  -2  448.46   11.50
  -1   2  -2  448.96   10.70
   1   2   2  450.05    9.90
  -2  -2  -2  743.83   16.20
  -2  -2  -2  768.32   16.10
   2   2   2  735.53   16.10
  -2   2  -2  672.03   15.80
  -2   2  -2  752.92   15.90
  -3  -2  -2  998.90   20.90
  -3   2  -2  941.31   20.60
  -3   2  -2  912.61   20.30
   3   2   2  922.01   20.40
  -4  -2  -2   29.50    0.90
  -4  -2  -2   28.70    1.10
   4   2   2   29.10    0.80
  -4   2  -2   32.20    0.80
  -4   2  -2   29.50    1.00
  -5  -2  -2 1079.09   24.40
  -5  -2  -2 1074.89   23.80
  -5   2  -2 1089.29   29.80
   5   2   2 1083.59   23.30
  -6  -2  -2  179.28    4.10
  -6   2  -2  172.28    4.10
   6   2   2  185.48    4.00
  -7  -2  -2   12.90    0.90
  -7   2  -2   12.00    0.90
   7   2   2   16.50    0.60
  -8  -2  -2   19.70    1.00
   8   2   2   18.50    0.70
  -8   2  -2   20.20    1.10
  -9  -2  -2   87.79    2.40
   9   2   2   89.29    2.10
  -9   2  -2   93.79    2.50
 -10  -2  -2  517.55   11.40
 -10   2  -2  519.05   11.50
  10   2   2  511.45   11.10
 -11  -2  -2   59.69    1.90
 -11   2  -2   56.79    1.90
 -12  -2  -2   18.70    1.30
 -12   2  -2   19.40    1.30
 -13  -2  -2   61.69    2.20
 -13   2  -2   65.39    2.20
 -14  -2  -2   18.20    1.50
 -14  -2  -2   17.40    1.70
 -14   2  -2   18.50    1.50
 -15  -2  -2    1.60    0.90
 -15  -2  -2    1.40    1.00
 -15   2  -2    0.40    0.90
 -16  -2  -2   92.79    3.40
 -16  -2  -2   99.09    3.10
 -16   2  -2   91.69    3.10
 -17  -2  -2    2.90    1.00
 -17   2  -2    2.00    1.00
 -18  -2  -2   13.20    1.30
 -18   2  -2   12.80    1.30
 -19  -2  -2   38.20    2.20
 -19   2  -2   37.60    2.30
 -20  -2  -2   37.80    2.40
 -20   2  -2   31.90    2.40
 -20  -3   2  208.48    5.70
 -20   3   2  200.68    5.60
 -19  -3   2   19.60    1.60
 -19   3   2   21.50    1.90
 -18  -3   2   46.90    2.40
 -18   3   2   46.70    2.30
 -17  -3   2   41.40    2.10
 -17   3   2   43.00    2.10
 -16  -3   2  381.86    8.90
 -16   3   2  373.26    8.90
 -15  -3   2   12.90    1.20
 -15   3   2   10.30    1.10
 -14  -3   2   82.89    2.70
 -14   3   2   89.19    2.70
 -13  -3   2    5.00    0.80
 -13  -3   2    7.80    0.90
 -13   3   2    8.60    0.90
  13   3  -2    6.60    0.70
 -12  -3   2    5.80    0.80
 -12  -3   2    7.90    0.80
  12   3  -2    7.60    0.90
 -12   3   2    8.50    0.90
 -12   3   2    8.40    0.80
 -11  -3   2    8.00    0.90
 -11  -3   2    6.80    0.70
 -11   3   2    5.80    0.50
  11   3  -2    8.00    0.80
 -11   3   2    6.90    0.70
 -10  -3   2  194.58    4.70
 -10  -3   2  196.98    4.70
 -10   3   2  203.98    4.60
 -10   3   2  196.98    4.70
  -9  -3   2  108.29    2.70
  -9  -3   2  107.79    2.80
  -9   3   2   96.99    2.60
  -9   3   2  104.39    2.70
  -8  -3   2 1405.66   30.70
  -8  -3   2 1435.76   35.70
  -8   3   2 1426.36   31.20
  -8   3   2 1420.36   30.90
  -7  -3   2   25.20    1.10
  -7  -3   2   25.10    1.00
  -7   3   2   25.40    1.00
  -7   3   2   22.90    1.00
  -6  -3   2  378.26    8.30
  -6  -3   2  371.06    8.30
  -6  -3   2  382.06    8.30
  -6   3   2  378.26    8.30
  -6   3   2  371.96    8.30
  -5  -3   2  553.44   12.10
  -5  -3   2  556.64   12.00
  -5  -3   2  567.34   12.10
  -5   3   2  549.45   12.10
  -5   3   2  561.94   12.10
  -4  -3   2  925.41   19.90
  -4  -3   2  907.31   20.10
  -4   3   2  928.11   20.30
  -4   3   2  904.61   20.00
  -3  -3   2 1321.97   29.20
  -3   3   2 1333.17   30.90
  -3   3   2 1347.37   37.00
  -2  -3   2  485.95   10.60
  -2   3   2  514.45   10.80
   2   3  -2  490.35   10.80
  -2   3   2  469.55   12.10
  -1   3   2  345.67    7.50
   1   3  -2  348.97    7.50
  -1   3   2  335.27    8.40
   0  -3  -2 1218.48   26.70
   0   3   2 1195.28   26.30
   0   3  -2 1188.28   26.30
  -1  -3  -2   42.70    1.00
  -1  -3  -2   41.60    1.30
   1   3   2   41.00    1.10
  -1   3  -2   40.80    1.10
  -2  -3  -2 1617.04   37.20
  -2  -3  -2 1695.13   36.00
  -2   3  -2 1707.33   36.10
  -2   3  -2 1675.03   36.30
   2   3   2 1627.44   36.10
  -3  -3  -2  367.06    8.10
  -3  -3  -2  336.47    7.80
  -3   3  -2  371.26    7.80
  -3   3  -2  365.76    7.90
   3   3   2  370.66    7.90
  -4  -3  -2 1200.08   31.50
  -4  -3  -2 1180.18   27.00
   4   3   2 1195.98   26.00
  -4   3  -2 1194.18   28.30
  -4   3  -2 1208.28   26.30
  -5  -3  -2   32.90    1.40
  -5  -3  -2   34.60    1.10
   5   3   2   34.30    1.00
  -5   3  -2   39.90    1.00
  -5   3  -2   36.70    1.10
  -6  -3  -2   56.09    1.80
  -6  -3  -2   55.69    1.50
   6   3   2   52.29    1.40
  -6   3  -2   54.59    1.30
  -6   3  -2   56.29    1.60
  -7  -3  -2    2.60    0.50
  -7  -3  -2    2.20    0.70
  -7   3  -2    3.00    0.30
   7   3   2    3.30    0.40
  -7   3  -2    2.10    0.50
  -8  -3  -2   48.90    1.90
  -8  -3  -2   51.09    1.60
   8   3   2   47.10    1.30
  -8   3  -2   50.09    1.60
  -9  -3  -2  162.18    3.90
  -9  -3  -2  161.78    4.20
  -9   3  -2  159.78    3.90
   9   3   2  161.38    3.70
 -10  -3  -2   19.00    1.30
  10   3   2   15.00    0.70
 -10   3  -2   17.00    1.10
 -11  -3  -2   10.00    1.00
 -11  -3  -2    7.40    0.90
 -11   3  -2   10.00    0.80
 -12  -3  -2  234.38    5.60
 -12  -3  -2  235.18    6.00
 -12   3  -2  236.88    5.70
 -13  -3  -2   23.00    1.70
 -13  -3  -2   23.10    1.40
 -13   3  -2   24.30    1.50
 -14  -3  -2    2.30    1.00
 -14  -3  -2    3.40    0.90
 -14   3  -2    1.80    0.90
 -15  -3  -2    6.40    1.20
 -15  -3  -2    6.70    1.00
 -15   3  -2    6.60    1.00
 -16  -3  -2   25.30    2.10
 -16  -3  -2   27.50    1.80
 -16   3  -2   28.20    1.80
 -17  -3  -2  252.27    6.30
 -17   3  -2  249.48    6.40
 -18  -3  -2    1.40    1.00
 -18   3  -2    0.40    1.00
 -19  -3  -2   47.20    2.50
 -19   3  -2   45.90    2.50
 -20  -3  -2   15.60    1.50
 -20   3  -2   19.30    1.70
 -20  -4   2    1.70    1.20
 -20   4   2    1.60    1.20
 -19  -4   2   65.29    2.80
 -19   4   2   66.19    2.80
 -18  -4   2    3.70    1.10
 -18   4   2    3.50    1.10
 -17  -4   2    5.30    1.10
 -17   4   2    5.60    1.10
 -16  -4   2    8.40    1.20
 -16   4   2   10.10    1.20
 -15  -4   2   57.19    2.30
 -15   4   2   56.49    2.20
 -14  -4   2    6.50    0.90
 -13  -4   2   66.39    2.80
 -13  -4   2   62.39    2.20
  13   4  -2   62.89    2.00
 -13   4   2   60.79    2.10
 -12  -4   2  120.79    3.30
 -12  -4   2  127.59    3.40
 -12   4   2  125.39    3.30
  12   4  -2  129.89    3.20
 -12   4   2  122.79    3.10
 -11  -4   2   51.59    1.80
  11   4  -2   52.89    1.70
 -11   4   2   51.89    1.80
 -11   4   2   56.49    1.70
 -10  -4   2   12.40    1.00
 -10  -4   2   12.90    1.00
 -10   4   2   14.50    0.90
 -10   4   2   11.40    1.00
  10   4  -2   13.70    0.90
  -9  -4   2   21.30    1.10
  -9  -4   2   20.50    1.10
  -9   4   2   21.90    1.00
   9   4  -2   20.40    1.00
  -9   4   2   19.70    1.10
  -8  -4   2   13.90    1.10
  -8  -4   2   13.20    0.90
  -8   4   2   18.60    1.00
   8   4  -2   15.10    0.90
  -8   4   2   15.80    1.00
  -7  -4   2  186.28    4.40
  -7  -4   2  180.38    4.30
  -7   4   2  194.08    4.30
  -7   4   2  184.28    4.30
   7   4  -2  183.78    4.30
  -6  -4   2  294.77    6.70
  -6  -4   2  304.87    6.60
   6   4  -2  297.27    6.70
  -6   4   2  295.77    6.70
  -6   4   2  301.37    6.60
  -5  -4   2  273.67    6.00
  -5  -4   2  274.07    6.00
  -5   4   2  255.77    5.90
   5   4  -2  266.77    6.00
  -5   4   2  274.07    6.00
  -4  -4   2  151.48    3.50
  -4  -4   2  151.78    3.60
  -4   4   2  162.88    3.60
  -4   4   2  160.98    3.50
   4   4  -2  154.38    3.60
  -3  -4   2 1994.00   42.70
   3   4  -2 1884.71   53.79
  -3   4   2 1889.71   49.80
  -3   4   2 2049.20   50.19
   2   4  -2  175.08    3.90
  -2   4   2  168.88    3.80
  -2   4   2  175.48    4.00
  -1   4   2 1215.98   26.90
   1   4  -2 1212.08   26.80
  -1   4   2 1187.28   26.10
   0   4  -2   90.29    2.20
   0   4   2   89.19    2.20
  -1  -4  -2 1471.35   32.60
  -1  -4  -2 1485.35   31.30
  -1   4  -2 1399.86   31.70
   1   4   2 1447.06   31.80
  -2  -4  -2  532.75   12.20
  -2  -4  -2  560.24   12.20
   2   4   2  558.14   12.00
  -2   4  -2  574.14   12.20
  -3  -4  -2 2983.80   70.49
  -3  -4  -2 2818.22   64.09
  -3   4  -2 3004.00   62.99
   3   4   2 2925.41   63.19
  -3   4  -2 2862.71   63.39
  -4  -4  -2  504.45   10.80
  -4  -4  -2  502.25   11.10
  -4   4  -2  503.65   10.90
  -4   4  -2  493.85   10.70
   4   4   2  485.35   10.80
  -5  -4  -2 1381.66   31.10
  -5  -4  -2 1415.36   30.60
  -5   4  -2 1424.96   30.30
   5   4   2 1422.46   30.40
  -5   4  -2 1352.16   30.80
  -6  -4  -2    2.30    0.60
  -6  -4  -2    2.60    0.40
   6   4   2    1.60    0.30
  -6   4  -2    1.40    0.40
  -6   4  -2    1.80    0.30
  -7  -4  -2  260.47    6.20
  -7  -4  -2  264.67    5.90
  -7   4  -2  266.07    5.70
  -7   4  -2  254.37    6.00
   7   4   2  260.37    5.80
  -8  -4  -2  264.87    6.00
  -8  -4  -2  266.97    6.30
  -8   4  -2  263.77    6.00
   8   4   2  254.87    5.80
  -8   4  -2  256.77    5.70
  -9  -4  -2   39.20    1.80
  -9  -4  -2   38.90    1.50
   9   4   2   40.80    1.20
  -9   4  -2   43.80    1.50
  -9   4  -2   45.70    1.10
 -10  -4  -2    2.50    0.60
 -10  -4  -2    1.40    0.70
 -10   4  -2    2.80    0.30
 -10   4  -2    1.50    0.60
  10   4   2    2.10    0.40
 -11  -4  -2  337.07    8.00
 -11  -4  -2  329.87    7.60
 -11   4  -2  330.97    7.70
 -12  -4  -2   39.60    2.00
 -12  -4  -2   39.50    1.70
 -12   4  -2   40.30    1.70
 -13  -4  -2   23.10    1.80
 -13  -4  -2   22.90    1.50
 -13   4  -2   25.20    1.50
 -14  -4  -2  479.65   11.30
 -14  -4  -2  476.15   10.90
 -14   4  -2  480.15   11.00
 -15  -4  -2    9.80    1.30
 -15  -4  -2    8.20    1.10
 -15   4  -2    8.40    1.00
 -16  -4  -2  312.07    7.50
 -16  -4  -2  307.17    8.00
 -16   4  -2  304.17    7.50
 -17  -4  -2   23.10    1.80
 -17   4  -2   24.80    2.00
 -18  -4  -2    0.20    1.00
 -18   4  -2   -0.50    1.00
 -19  -4  -2   99.59    3.40
 -19   4  -2  105.29    3.50
 -20  -4  -2   42.20    2.40
 -20   4  -2   41.30    2.50
 -20  -5   2    0.30    1.20
 -20   5   2   -0.70    1.10
 -19  -5   2   12.10    1.40
 -19   5   2   13.00    1.40
 -18  -5   2    3.30    1.10
 -18   5   2    1.70    1.00
 -17  -5   2    9.20    1.20
 -17   5   2    6.60    1.10
 -16  -5   2    8.20    1.10
 -16   5   2    8.20    1.10
 -15  -5   2    7.40    1.10
 -15   5   2   12.40    1.20
 -14  -5   2  106.29    3.20
 -14   5   2  108.99    3.20
 -13  -5   2   23.60    1.50
 -13   5   2   22.40    1.40
  13   5  -2   22.50    1.30
 -12  -5   2   97.69    2.80
 -12  -5   2   96.39    2.80
 -12   5   2   94.69    2.80
 -12   5   2   99.09    2.60
  12   5  -2   97.19    2.70
 -11  -5   2  219.88    5.40
 -11  -5   2  224.08    5.40
 -11   5   2  221.38    5.20
  11   5  -2  226.38    5.30
 -11   5   2  224.28    5.30
 -10  -5   2  154.28    4.00
 -10  -5   2  156.08    4.00
 -10   5   2  161.18    3.90
  10   5  -2  157.48    3.90
 -10   5   2  170.48    3.90
  -9  -5   2   68.89    2.00
  -9  -5   2   64.59    1.90
   9   5  -2   62.89    1.90
  -9   5   2   61.79    1.90
  -9   5   2   63.29    1.90
  -8  -5   2  674.83   14.60
  -8  -5   2  648.74   14.60
   8   5  -2  664.93   14.60
  -8   5   2  661.23   14.50
  -8   5   2  682.73   14.50
  -7  -5   2    6.80    0.70
  -7  -5   2    6.90    0.80
   7   5  -2    6.40    0.60
  -7   5   2    9.10    0.90
  -7   5   2    7.10    0.60
  -6  -5   2  218.68    4.90
  -6  -5   2  221.58    5.00
   6   5  -2  214.88    5.00
  -6   5   2  207.98    4.90
  -6   5   2  216.58    5.00
  -5  -5   2   27.80    1.10
  -5  -5   2   29.20    1.00
  -5   5   2   26.60    1.10
   5   5  -2   29.80    1.10
  -5   5   2   26.90    0.90
  -4  -5   2 2487.95   53.39
  -4   5   2 2487.45   66.09
   4   5  -2 2457.65   53.59
  -4   5   2 2365.86   63.39
  -3  -5   2  447.46    9.90
  -3   5   2  456.25    9.80
  -3   5   2  458.95    9.90
   3   5  -2  445.56    9.90
  -2   5   2 2136.69   46.70
   2   5  -2 2138.09   46.80
  -2   5   2 2112.39   53.89
  -1   5   2  220.48    4.90
   1   5  -2  214.28    4.90
   0   5  -2 1973.10   42.50
   0   5   2 1899.81   42.40
  -1  -5  -2  804.72   17.50
  -1   5  -2  812.22   17.80
   1   5   2  797.32   17.50
  -2  -5  -2   73.79    2.20
  -2  -5  -2   74.89    1.80
  -2   5  -2   78.69    1.90
   2   5   2   76.09    1.90
  -3  -5  -2   32.00    1.00
  -3  -5  -2   31.60    1.30
  -3   5  -2   38.50    1.10
   3   5   2   36.90    1.10
  -4  -5  -2  198.58    4.80
  -4  -5  -2  202.88    4.50
  -4   5  -2  193.38    4.60
  -4   5  -2  207.48    4.50
   4   5   2  208.68    4.60
  -5  -5  -2 1506.85   32.40
  -5  -5  -2 1478.15   33.60
  -5   5  -2 1483.85   33.00
  -5   5  -2 1484.15   32.30
   5   5   2 1496.65   32.40
  -6  -5  -2   19.80    1.30
  -6  -5  -2   19.50    1.00
   6   5   2   20.70    1.00
  -6   5  -2   24.40    0.90
  -6   5  -2   22.80    1.00
  -7  -5  -2   50.89    1.60
  -7  -5  -2   51.49    1.90
   7   5   2   52.99    1.50
  -7   5  -2   46.80    1.60
  -7   5  -2   53.29    1.40
  -8  -5  -2  383.86    8.60
  -8  -5  -2  385.36    8.30
   8   5   2  361.06    8.20
  -8   5  -2  364.06    8.30
  -8   5  -2  353.56    8.10
  -9  -5  -2  478.75   11.00
  -9  -5  -2  478.45   10.60
  -9   5  -2  485.65   10.40
   9   5   2  476.35   10.50
  -9   5  -2  476.25   10.70
 -10  -5  -2  138.39    3.80
 -10  -5  -2  143.79    3.40
  10   5   2  131.59    3.20
 -10   5  -2  126.99    3.10
 -10   5  -2  138.49    3.50
 -11  -5  -2   26.60    1.60
 -11  -5  -2   30.00    1.30
 -11   5  -2   28.70    1.40
 -12  -5  -2    9.70    0.90
 -12  -5  -2   10.90    1.20
 -12   5  -2    9.40    0.90
 -13  -5  -2    2.40    1.00
 -13  -5  -2    2.80    0.80
 -13   5  -2    2.50    0.80
 -14  -5  -2  219.78    5.50
 -14  -5  -2  219.88    5.90
 -14   5  -2  220.38    5.50
 -15  -5  -2   14.10    1.80
 -15  -5  -2   12.40    1.20
 -15   5  -2   10.70    1.10
 -16  -5  -2   69.39    2.60
 -16   5  -2   69.19    2.60
 -17  -5  -2    0.80    0.90
 -17   5  -2   -0.40    0.90
 -18  -5  -2   26.10    2.10
 -18   5  -2   24.90    2.00
 -19  -5  -2   52.59    2.60
 -19   5  -2   55.99    2.70
 -20  -6   2   93.59    3.40
 -20   6   2   91.29    3.40
 -19  -6   2   72.79    3.00
 -19   6   2   73.49    2.90
 -18  -6   2    9.50    1.30
 -18   6   2    8.80    1.30
 -17  -6   2   12.20    1.30
 -17   6   2   13.10    1.30
 -16  -6   2   28.70    1.90
 -16   6   2   30.90    1.90
 -15  -6   2   18.20    1.70
 -15   6   2   18.50    1.60
 -14  -6   2   11.70    1.10
 -14   6   2   13.30    1.10
 -13  -6   2   66.69    2.30
 -13   6   2   65.99    2.30
  13   6  -2   66.29    2.10
 -12  -6   2   55.39    2.00
 -12  -6   2   55.79    1.90
  12   6  -2   52.99    1.80
 -12   6   2   46.60    1.70
 -12   6   2   52.49    1.90
 -11  -6   2   42.60    1.70
 -11  -6   2   40.90    1.60
  11   6  -2   44.20    1.60
 -11   6   2   44.10    1.50
 -11   6   2   41.00    1.60
 -10  -6   2    2.40    0.60
 -10  -6   2    2.60    0.60
 -10   6   2    3.60    0.60
  10   6  -2    3.10    0.60
 -10   6   2    4.50    0.60
  -9  -6   2  160.98    4.00
  -9  -6   2  163.38    4.00
  -9   6   2  165.78    4.00
  -9   6   2  159.38    4.00
   9   6  -2  168.78    4.00
  -8  -6   2  307.67    6.90
  -8  -6   2  306.57    6.90
  -8   6   2  300.07    6.80
   8   6  -2  300.27    6.90
  -8   6   2  296.87    6.90
  -7  -6   2   18.60    1.10
  -7  -6   2   17.10    1.00
  -7   6   2   20.20    1.10
   7   6  -2   21.10    1.10
  -7   6   2   23.50    1.20
  -6  -6   2  567.84   12.30
  -6  -6   2  580.44   12.30
   6   6  -2  556.64   12.30
  -6   6   2  538.35   12.30
  -6   6   2  553.14   12.20
  -5  -6   2   63.89    1.80
  -5   6   2   67.79    1.70
  -5   6   2   64.99    1.90
   5   6  -2   63.19    1.90
  -4  -6   2  120.49    2.90
  -4   6   2  109.69    2.90
  -4   6   2  122.39    2.80
   4   6  -2  117.69    2.90
  -3   6   2 1922.61   41.10
  -3   6   2 1773.82   40.20
   3   6  -2 1863.61   40.90
   2   6  -2  611.64   13.50
  -2   6   2  622.34   13.50
  -2   6   2  626.84   16.60
   1   6  -2   10.90    0.70
  -1   6   2   11.10    0.80
   0   6  -2 1008.90   21.70
   0   6   2  973.00   22.20
  -1  -6  -2 1907.71   52.29
   1   6   2 1931.51   57.49
  -1   6  -2 2020.80   43.00
  -2  -6  -2   30.20    1.30
  -2  -6  -2   28.00    0.90
  -2   6  -2   28.20    1.00
   2   6   2   27.80    1.10
  -3  -6  -2   60.59    1.50
  -3  -6  -2   56.49    1.90
   3   6   2   62.59    1.70
  -3   6  -2   61.49    1.60
  -3   6  -2   55.99    1.60
  -4  -6  -2    2.00    0.60
  -4  -6  -2    3.30    0.40
  -4   6  -2    2.60    0.40
  -4   6  -2    3.30    0.40
   4   6   2    3.00    0.50
  -5  -6  -2  674.13   14.90
  -5  -6  -2  681.13   14.60
  -5   6  -2  671.63   14.70
  -5   6  -2  671.73   14.60
   5   6   2  668.93   14.60
  -6  -6  -2  101.89    2.50
  -6  -6  -2  106.89    3.00
  -6   6  -2  101.09    2.60
  -6   6  -2   98.29    2.50
   6   6   2   98.99    2.60
  -7  -6  -2  710.83   16.10
  -7  -6  -2  740.23   15.80
   7   6   2  723.13   15.80
  -7   6  -2  710.63   15.80
  -7   6  -2  739.33   15.70
  -8  -6  -2  123.79    3.00
  -8  -6  -2  124.59    3.40
  -8   6  -2  120.19    3.10
  -8   6  -2  113.39    2.90
   8   6   2  114.69    2.90
  -9  -6  -2   73.39    2.50
  -9  -6  -2   74.19    2.10
  -9   6  -2   72.09    1.90
  -9   6  -2   71.89    2.20
   9   6   2   71.59    2.00
 -10  -6  -2  251.37    6.30
 -10  -6  -2  256.47    6.00
 -10   6  -2  254.07    6.00
 -10   6  -2  256.87    5.70
  10   6   2  257.57    5.80
 -11  -6  -2   20.20    1.30
 -11  -6  -2   20.10    1.50
 -11   6  -2   18.50    1.20
  11   6   2   19.40    1.00
 -12  -6  -2   84.99    2.60
 -12  -6  -2   87.79    3.00
 -12   6  -2   85.99    2.60
 -13  -6  -2    1.50    0.90
 -13  -6  -2    1.30    0.80
 -13   6  -2    2.20    0.80
 -14  -6  -2   83.79    3.10
 -14  -6  -2   86.99    2.80
 -14   6  -2   82.39    2.70
 -15  -6  -2    2.30    1.10
 -15  -6  -2    1.80    0.90
 -15   6  -2    1.50    0.90
 -16  -6  -2    3.10    1.00
 -16   6  -2    4.00    1.00
 -17  -6  -2   72.19    2.70
 -17   6  -2   72.39    2.80
 -18  -6  -2   65.69    2.70
 -18   6  -2   65.89    2.80
 -19  -6  -2   11.60    1.40
 -19   6  -2   12.60    1.50
 -20  -7   2   62.69    2.90
 -20   7   2   60.49    2.70
 -19  -7   2    6.30    1.30
 -19   7   2    8.00    1.30
 -18  -7   2   23.30    2.10
 -18   7   2   22.90    2.00
 -17  -7   2   32.20    2.10
 -17   7   2   35.50    2.10
 -16  -7   2  111.99    3.50
 -16   7   2  109.59    3.40
 -15  -7   2    8.60    1.20
 -15   7   2    8.00    1.10
 -14  -7   2   93.69    3.00
 -14   7   2   91.59    2.90
 -13  -7   2   77.19    2.60
  13   7  -2   80.99    2.40
 -13   7   2   80.29    2.50
 -12  -7   2   16.10    1.40
 -12   7   2   14.70    1.30
  12   7  -2   13.90    1.20
 -12   7   2   13.30    1.20
 -11  -7   2   66.39    2.20
 -11  -7   2   64.99    2.10
 -11   7   2   69.59    2.10
 -11   7   2   63.39    2.10
  11   7  -2   67.59    2.10
 -10  -7   2   45.80    1.70
 -10  -7   2   45.80    1.70
 -10   7   2   51.59    1.70
  10   7  -2   49.30    1.70
 -10   7   2   44.80    1.60
  -9  -7   2    0.60    0.60
  -9  -7   2    0.70    0.50
  -9   7   2    0.80    0.50
   9   7  -2    0.60    0.50
  -9   7   2    1.00    0.50
  -8  -7   2   12.20    1.00
  -8  -7   2   13.00    1.00
  -8   7   2   18.00    1.10
  -8   7   2   14.90    1.00
   8   7  -2   15.20    1.00
  -7  -7   2 1024.80   22.40
  -7  -7   2 1045.70   22.40
  -7   7   2 1021.40   22.30
   7   7  -2 1029.20   22.50
  -7   7   2 1054.39   22.40
  -6  -7   2   74.39    2.10
  -6  -7   2   73.39    2.10
  -6   7   2   66.49    2.10
  -6   7   2   71.59    1.90
   6   7  -2   71.79    2.10
  -5  -7   2 1162.98   25.00
  -5   7   2 1162.08   24.90
  -5   7   2 1126.19   24.70
   5   7  -2 1154.88   24.90
  -4  -7   2    5.80    0.60
  -4   7   2    5.20    0.60
   4   7  -2    4.70    0.50
  -4   7   2    5.80    0.60
  -3   7   2    5.60    0.60
   3   7  -2    5.10    0.50
  -3   7   2    6.80    0.60
   2   7  -2  166.48    4.00
  -2   7   2  166.48    4.00
  -2   7   2  177.78    3.80
  -1   7   2   77.39    2.20
   1   7  -2   85.19    2.20
   0   7  -2  210.88    4.80
   0   7   2  201.68    4.80
   1   7   2    4.50    0.50
  -1   7  -2    6.00    0.70
  -2  -7  -2 1214.58   27.10
  -2   7  -2 1272.27   27.40
   2   7   2 1258.57   36.40
  -3  -7  -2    3.20    0.70
  -3  -7  -2    4.50    0.40
  -3   7  -2    4.30    0.50
  -3   7  -2    3.20    0.40
   3   7   2    3.70    0.50
  -4  -7  -2    7.30    0.90
  -4  -7  -2    7.90    0.70
   4   7   2    8.60    0.80
  -4   7  -2    6.00    0.60
  -4   7  -2    9.00    0.70
  -5  -7  -2  114.69    3.10
  -5  -7  -2  116.59    2.70
  -5   7  -2  104.39    2.70
   5   7   2  106.89    2.80
  -5   7  -2  112.39    2.80
  -6  -7  -2   25.70    1.10
  -6  -7  -2   24.40    1.50
  -6   7  -2   33.10    1.20
  -6   7  -2   29.50    1.30
   6   7   2   30.70    1.30
  -7  -7  -2  410.46    9.10
  -7  -7  -2  417.46    9.50
   7   7   2  404.66    9.10
  -7   7  -2  407.16    9.00
  -7   7  -2  402.76    9.10
  -8  -7  -2   80.59    2.20
  -8  -7  -2   83.19    2.60
  -8   7  -2   77.39    2.10
   8   7   2   75.89    2.20
  -8   7  -2   81.99    2.30
  -9  -7  -2  282.57    6.40
  -9  -7  -2  275.27    6.80
  -9   7  -2  275.87    6.50
   9   7   2  273.97    6.30
  -9   7  -2  280.97    6.20
 -10  -7  -2   24.80    1.60
 -10  -7  -2   23.70    1.30
 -10   7  -2   24.40    1.00
 -10   7  -2   23.90    1.30
  10   7   2   26.00    1.10
 -11  -7  -2   11.50    1.40
 -11  -7  -2   11.40    1.10
  11   7   2   11.90    1.00
 -11   7  -2   12.10    1.20
 -12  -7  -2   45.90    1.90
 -12  -7  -2   48.90    2.20
 -12   7  -2   46.60    1.90
 -13  -7  -2    4.00    0.90
 -13  -7  -2    4.70    1.10
 -13   7  -2    4.50    0.90
 -14  -7  -2  183.28    5.20
 -14  -7  -2  186.48    4.80
 -14   7  -2  184.78    4.80
 -15  -7  -2   54.39    2.30
 -15  -7  -2   53.79    2.60
 -15   7  -2   55.89    2.30
 -16  -7  -2   79.89    2.80
 -16   7  -2   78.99    2.80
 -17  -7  -2    0.50    1.00
 -17   7  -2   -0.50    1.00
 -18  -7  -2   54.29    2.50
 -18   7  -2   47.30    2.50
 -19  -7  -2    3.10    1.20
 -19   7  -2    2.50    1.20
 -19  -8   2    1.60    1.20
 -19   8   2    2.70    1.20
 -18  -8   2    1.30    1.10
 -18   8   2    1.00    1.10
 -17  -8   2   99.19    3.40
 -17   8   2  103.79    3.40
 -16  -8   2   61.49    2.50
 -16   8   2   61.49    2.50
 -15  -8   2    2.90    1.00
 -15   8   2    2.20    0.90
 -14  -8   2   41.20    2.00
 -14   8   2   36.00    1.90
 -13  -8   2    4.00    0.90
  13   8  -2    3.60    0.70
 -13   8   2    3.30    0.90
 -12  -8   2   28.50    1.60
 -12   8   2   28.40    1.50
 -12   8   2   29.80    1.60
  12   8  -2   28.70    1.50
 -11  -8   2   25.70    1.40
 -11  -8   2   24.20    1.50
 -11   8   2   28.50    1.40
 -11   8   2   26.20    1.40
  11   8  -2   27.50    1.40
 -10  -8   2    0.00    0.60
 -10  -8   2   -0.60    0.60
 -10   8   2    0.00    0.50
 -10   8   2    0.30    0.60
  10   8  -2   -0.10    0.50
  -9  -8   2  114.99    3.10
  -9  -8   2  116.59    3.10
  -9   8   2  122.19    3.10
   9   8  -2  115.59    3.10
  -9   8   2  121.39    3.10
  -8  -8   2  305.27    6.90
  -8  -8   2  298.37    7.00
   8   8  -2  293.97    6.90
  -8   8   2  302.77    6.90
  -8   8   2  303.37    6.80
  -7  -8   2    7.50    0.80
  -7  -8   2    6.60    0.70
   7   8  -2    6.10    0.70
  -7   8   2    8.20    0.80
  -7   8   2    7.60    0.60
  -6  -8   2   72.49    2.20
   6   8  -2   74.59    2.20
  -6   8   2   80.89    2.20
  -6   8   2   70.39    2.00
  -5  -8   2    0.80    0.60
  -5   8   2    0.60    0.60
  -5   8   2    1.10    0.40
   5   8  -2    0.90    0.50
  -4   8   2   30.00    1.10
   4   8  -2   29.50    1.30
  -4   8   2   31.00    1.40
  -3   8   2  611.54   13.20
  -3   8   2  579.74   13.00
   3   8  -2  602.44   13.20
  -2   8   2   60.39    1.80
   2   8  -2   60.89    1.80
   1   8  -2   92.69    2.50
  -1   8   2   95.99    2.50
   0   8  -2    2.40    0.50
   0   8   2    3.30    0.50
  -1   8  -2   72.59    2.00
   1   8   2   69.49    2.00
  -2  -8  -2   20.00    1.30
   2   8   2   21.30    1.10
  -2   8  -2   23.30    1.00
  -3  -8  -2   91.19    2.70
  -3   8  -2   85.39    2.30
   3   8   2   87.39    2.40
  -4  -8  -2  584.64   13.20
  -4  -8  -2  599.94   12.80
  -4   8  -2  576.84   12.90
  -4   8  -2  599.04   12.90
   4   8   2  581.84   13.00
  -5  -8  -2  255.47    6.20
  -5  -8  -2  257.17    5.70
  -5   8  -2  252.57    5.80
  -5   8  -2  253.87    5.80
   5   8   2  249.08    5.90
  -6  -8  -2    2.10    0.50
  -6  -8  -2    2.00    0.80
  -6   8  -2    1.90    0.50
  -6   8  -2    1.50    0.60
   6   8   2    2.30    0.60
  -7  -8  -2  121.09    3.10
  -7  -8  -2  125.39    3.60
  -7   8  -2  126.89    3.10
   7   8   2  121.39    3.20
  -7   8  -2  123.99    3.20
  -8  -8  -2   57.29    1.80
  -8  -8  -2   58.59    2.20
  -8   8  -2   60.29    1.80
   8   8   2   59.49    1.80
  -8   8  -2   58.99    1.90
  -9  -8  -2    5.20    0.60
  -9  -8  -2    3.50    0.90
   9   8   2    4.40    0.60
  -9   8  -2    5.00    0.70
  -9   8  -2    4.70    0.60
 -10  -8  -2   52.09    1.80
 -10  -8  -2   53.89    2.20
 -10   8  -2   52.69    1.90
  10   8   2   53.19    1.80
 -10   8  -2   54.49    1.70
 -11  -8  -2  168.78    4.60
 -11  -8  -2  166.18    4.20
 -11   8  -2  163.78    4.20
  11   8   2  161.58    4.10
 -12  -8  -2   52.99    2.30
 -12  -8  -2   50.19    2.00
 -12   8  -2   52.19    2.00
 -13  -8  -2    1.00    1.00
 -13  -8  -2    1.50    0.80
 -13   8  -2    2.20    0.80
 -14  -8  -2  152.78    4.60
 -14  -8  -2  148.39    4.10
 -14   8  -2  153.88    4.20
 -15  -8  -2   64.99    2.50
 -15   8  -2   61.89    2.40
 -16  -8  -2   12.60    1.20
 -16   8  -2   12.60    1.30
 -17  -8  -2    1.20    1.00
 -17   8  -2    1.50    1.10
 -18  -8  -2    4.80    1.10
 -18   8  -2    5.00    1.30
 -19  -8  -2    0.90    1.10
 -19   8  -2   -0.10    1.10
 -19  -9   2   15.20    1.60
 -19   9   2   16.00    1.50
 -18  -9   2   10.30    1.30
 -18   9   2    7.90    1.30
 -17  -9   2   19.20    2.00
 -17   9   2   22.20    2.00
 -16  -9   2    0.80    1.00
 -16   9   2    0.70    1.00
 -15  -9   2   77.09    2.80
 -15   9   2   74.69    2.70
 -14  -9   2   24.90    1.90
 -14   9   2   24.00    1.60
 -13  -9   2   86.69    2.80
  13   9  -2   86.89    2.70
 -13   9   2   87.29    2.80
 -12  -9   2   57.69    2.20
 -12   9   2   60.89    2.20
  12   9  -2   60.69    2.10
 -12   9   2   61.89    2.10
 -11  -9   2   30.10    1.50
 -11  -9   2   29.10    1.60
 -11   9   2   30.90    1.50
  11   9  -2   28.70    1.50
 -11   9   2   31.00    1.50
 -10  -9   2   38.20    1.60
 -10  -9   2   36.30    1.60
 -10   9   2   40.60    1.60
  10   9  -2   38.90    1.60
 -10   9   2   37.40    1.60
  -9  -9   2  111.49    3.00
  -9  -9   2  112.19    3.10
  -9   9   2  114.19    3.00
  -9   9   2  110.29    2.90
   9   9  -2  111.99    3.10
  -8  -9   2  410.86    9.60
  -8  -9   2  422.26    9.60
  -8   9   2  448.86    9.60
   8   9  -2  430.66    9.70
  -8   9   2  415.86    9.50
  -7  -9   2  454.95    9.90
  -7   9   2  443.56    9.90
   7   9  -2  434.06   10.00
  -7   9   2  435.76    9.80
  -6  -9   2    6.50    0.70
  -6   9   2    7.10    0.80
  -6   9   2    9.30    0.80
   6   9  -2    6.30    0.70
  -5   9   2  179.58    4.40
  -5   9   2  186.88    4.20
   5   9  -2  176.18    4.40
  -4   9   2   52.89    1.50
  -4   9   2   52.99    1.90
   4   9  -2   52.79    1.80
   3   9  -2   40.70    1.60
  -3   9   2   42.10    1.30
  -3   9   2   46.00    1.70
  -2   9   2  392.36    8.80
   2   9  -2  383.96    8.70
  -1   9   2    1.20    0.60
   1   9  -2    0.00    0.50
   0   9  -2   90.89    2.50
   0   9   2   88.39    2.50
   1   9   2   57.09    1.90
  -1   9  -2   58.79    1.80
   2   9   2  298.37    7.00
  -2   9  -2  307.17    6.90
  -3  -9  -2   93.49    2.90
   3   9   2   95.29    2.60
  -3   9  -2   93.79    2.50
  -4  -9  -2   19.90    1.50
  -4  -9  -2   20.50    1.00
  -4   9  -2   22.50    1.20
   4   9   2   22.10    1.20
  -4   9  -2   19.50    1.10
  -5  -9  -2  740.93   15.90
  -5  -9  -2  708.03   16.30
   5   9   2  754.92   16.10
  -5   9  -2  715.13   16.00
  -5   9  -2  741.83   16.00
  -6  -9  -2  311.57    7.50
  -6  -9  -2  317.37    7.10
  -6   9  -2  316.47    7.20
   6   9   2  312.97    7.20
  -6   9  -2  312.97    7.10
  -7  -9  -2  332.57    7.50
  -7  -9  -2  339.17    8.00
  -7   9  -2  329.77    7.50
   7   9   2  333.17    7.60
  -7   9  -2  330.27    7.60
  -8  -9  -2  391.96    9.40
  -8  -9  -2  396.96    8.90
  -8   9  -2  403.86    8.90
   8   9   2  391.46    9.00
  -8   9  -2  399.16    9.00
  -9  -9  -2   72.69    2.50
  -9  -9  -2   71.39    2.10
  -9   9  -2   67.79    2.10
  -9   9  -2   63.79    2.00
   9   9   2   66.09    2.10
 -10  -9  -2   10.00    0.80
 -10  -9  -2    9.10    1.10
 -10   9  -2   10.10    0.90
  10   9   2   11.50    1.10
 -10   9  -2    9.50    1.00
 -11  -9  -2   -0.40    0.80
 -11  -9  -2   -0.90    0.60
  11   9   2   -0.30    0.50
 -11   9  -2    0.70    0.70
 -12  -9  -2   50.09    2.00
 -12  -9  -2   45.80    2.30
 -12   9  -2   49.70    2.00
 -13  -9  -2  237.98    5.90
 -13  -9  -2  240.68    6.40
 -13   9  -2  240.18    5.90
 -14  -9  -2    0.60    1.00
 -14  -9  -2    0.40    0.90
 -14   9  -2    0.20    0.90
 -15  -9  -2    5.20    1.00
 -15   9  -2    2.60    1.00
 -16  -9  -2   22.90    1.90
 -16   9  -2   23.00    1.90
 -17  -9  -2    2.80    1.10
 -17   9  -2    3.40    1.10
 -18  -9  -2    3.90    1.10
 -18   9  -2    2.10    1.20
 -19  -9  -2   37.60    2.30
 -19   9  -2   36.50    2.40
 -19 -10   2   39.10    2.60
 -19  10   2   43.50    2.50
 -18 -10   2   48.40    2.60
 -18  10   2   46.50    2.40
 -17 -10   2   70.19    2.90
 -17  10   2   72.49    2.80
 -16 -10   2    0.10    1.00
 -16  10   2   -0.30    1.00
 -15 -10   2   22.30    1.80
 -15  10   2   20.40    1.70
 -14 -10   2   32.80    1.90
 -14  10   2   31.60    1.90
 -13 -10   2   64.79    2.50
 -13  10   2   68.09    2.40
  13  10  -2   66.69    2.40
 -12 -10   2   12.20    1.10
  12  10  -2   11.40    1.30
 -12  10   2   11.60    1.00
 -12  10   2   10.00    1.00
 -11 -10   2   24.40    1.50
 -11  10   2   21.30    1.30
  11  10  -2   20.10    1.40
 -11  10   2   21.00    1.40
 -10 -10   2   96.09    2.80
 -10 -10   2   94.29    2.90
 -10  10   2   98.69    2.80
 -10  10   2   96.79    2.70
  10  10  -2   98.09    2.90
  -9 -10   2  272.17    6.40
  -9 -10   2  252.77    6.40
  -9  10   2  266.87    6.30
  -9  10   2  282.87    6.40
   9  10  -2  272.57    6.40
  -8 -10   2   55.29    1.90
  -8  10   2   51.79    1.70
  -8  10   2   52.09    1.90
   8  10  -2   52.69    1.90
  -7 -10   2   57.49    1.90
   7  10  -2   55.39    1.90
  -7  10   2   56.49    1.70
  -7  10   2   55.99    2.00
  -6 -10   2   22.50    1.20
  -6  10   2   23.80    1.40
  -6  10   2   24.00    1.10
   6  10  -2   21.70    1.30
  -5  10   2  207.18    4.80
   5  10  -2  207.28    5.10
  -5  10   2  213.88    5.10
  -4  10   2  254.37    5.70
  -4  10   2  251.07    5.90
   4  10  -2  248.18    5.90
  -3  10   2   14.60    1.20
  -3  10   2   16.30    0.90
   3  10  -2   16.60    1.10
  -2  10   2  249.08    6.00
   2  10  -2  255.47    5.90
   1  10  -2  478.15   10.70
  -1  10   2  473.45   10.70
   0  10   2  132.79    3.40
   0  10  -2  131.39    3.40
   1  10   2  303.97    7.20
  -1  10  -2  317.67    7.20
  -2  10  -2    5.00    0.70
   2  10   2    5.20    0.70
   3  10   2    4.40    0.70
  -3  10  -2    5.20    0.70
  -4 -10  -2  322.37    8.00
  -4  10  -2  341.97    7.60
  -4  10  -2  347.67    7.70
   4  10   2  329.27    7.70
  -5 -10  -2  837.82   18.50
  -5 -10  -2  834.32   18.00
  -5  10  -2  815.42   18.10
  -5  10  -2  821.72   18.10
   5  10   2  827.42   18.10
  -6 -10  -2  210.78    4.90
  -6 -10  -2  206.38    5.40
  -6  10  -2  207.58    5.00
  -6  10  -2  215.88    5.00
   6  10   2  216.98    5.10
  -7 -10  -2   32.20    1.30
  -7 -10  -2   30.50    1.80
  -7  10  -2   33.80    1.40
  -7  10  -2   38.70    1.40
   7  10   2   36.00    1.50
  -8 -10  -2    2.20    0.90
  -8 -10  -2    1.30    0.60
  -8  10  -2    1.70    0.60
   8  10   2    1.50    0.60
  -8  10  -2    1.30    0.50
  -9 -10  -2   14.00    1.40
  -9 -10  -2   12.20    1.10
  -9  10  -2   12.30    1.20
  -9  10  -2   12.00    1.10
   9  10   2   13.20    1.20
 -10 -10  -2   39.10    1.60
 -10 -10  -2   40.00    2.10
 -10  10  -2   42.00    1.60
 -10  10  -2   40.60    1.70
  10  10   2   40.10    1.70
 -11 -10  -2   29.80    1.90
 -11 -10  -2   27.40    1.50
 -11  10  -2   28.50    1.60
  11  10   2   28.20    1.50
 -12 -10  -2    8.00    1.20
 -12 -10  -2    8.40    0.90
 -12  10  -2    8.80    1.00
 -13 -10  -2   10.30    1.30
 -13 -10  -2    9.40    1.00
 -13  10  -2    9.30    1.10
 -14 -10  -2   22.90    2.20
 -14 -10  -2   22.60    1.70
 -14  10  -2   23.20    1.80
 -15 -10  -2    0.90    0.90
 -15  10  -2    1.40    0.90
 -16 -10  -2    6.90    1.10
 -16  10  -2    6.40    1.20
 -17 -10  -2   10.80    1.30
 -17  10  -2   11.10    1.30
 -18 -10  -2    2.90    1.10
 -18  10  -2    2.80    1.20
 -18 -11   2   32.00    2.30
 -18  11   2   34.70    2.20
 -17 -11   2   28.80    2.30
 -17  11   2   29.90    2.00
 -16 -11   2    3.00    1.10
 -16  11   2    1.90    1.00
 -15 -11   2   69.89    2.70
 -15  11   2   69.19    2.60
 -14 -11   2    8.10    1.20
 -14  11   2    6.80    1.00
 -13 -11   2   96.69    3.10
  13  11  -2   91.49    3.00
 -13  11   2   97.19    3.00
 -12 -11   2  421.16    9.80
  12  11  -2  424.76    9.80
 -12  11   2  420.46    9.70
 -12  11   2  423.76    9.70
 -11 -11   2   25.60    1.60
 -11  11   2   22.10    1.60
  11  11  -2   23.70    1.50
 -11  11   2   24.60    1.50
 -10 -11   2  182.98    4.70
  10  11  -2  180.98    4.70
 -10  11   2  185.98    4.60
 -10  11   2  186.68    4.70
  -9 -11   2   48.50    1.90
   9  11  -2   47.80    2.00
  -9  11   2   50.59    1.90
  -9  11   2   49.00    1.80
  -8 -11   2    2.60    0.70
   8  11  -2    3.80    0.70
  -8  11   2    3.80    0.70
  -8  11   2    2.30    0.60
  -7 -11   2   58.69    1.90
  -7  11   2   53.19    1.80
   7  11  -2   58.59    2.00
  -7  11   2   55.49    2.00
   6  11  -2 1131.89   24.60
  -6  11   2 1133.69   24.50
  -6  11   2 1109.89   24.30
  -5  11   2  120.99    3.30
  -5  11   2  121.19    3.00
   5  11  -2  117.89    3.30
   4  11  -2   26.30    1.40
  -4  11   2   25.30    1.10
  -4  11   2   29.60    1.40
  -3  11   2  120.79    3.00
  -3  11   2  123.69    3.30
   3  11  -2  119.79    3.30
   2  11  -2   13.00    1.20
  -2  11   2   15.50    1.20
  -1  11   2  139.29    3.60
   1  11  -2  139.39    3.60
   0  11  -2  143.59    3.70
   1  11   2  841.62   18.40
  -1  11  -2  832.32   18.30
  -2  11  -2   31.90    1.40
   2  11   2   31.00    1.50
  -3  11  -2  157.88    4.00
   3  11   2  159.68    4.10
  -4  11  -2  436.56    9.80
   4  11   2  433.66    9.90
  -4  11  -2  432.46    9.70
  -5 -11  -2  461.25   10.60
   5  11   2  454.45   10.30
  -5  11  -2  446.36   10.10
  -5  11  -2  449.66   10.20
  -6 -11  -2  104.19    2.70
  -6 -11  -2  106.59    3.30
  -6  11  -2  104.99    2.80
  -6  11  -2  102.99    2.90
   6  11   2  106.09    3.00
  -7 -11  -2   49.30    2.20
  -7 -11  -2   53.99    1.80
  -7  11  -2   58.59    1.90
  -7  11  -2   54.59    1.90
   7  11   2   54.99    1.90
  -8 -11  -2   24.60    1.70
  -8 -11  -2   24.80    1.30
   8  11   2   24.00    1.40
  -8  11  -2   27.20    1.40
  -8  11  -2   23.10    1.30
  -9 -11  -2  114.69    3.10
  -9 -11  -2  113.89    3.60
  -9  11  -2  112.39    3.10
  -9  11  -2  111.69    3.20
   9  11   2  113.29    3.20
 -10 -11  -2    2.10    1.00
 -10 -11  -2    0.70    0.70
  10  11   2    1.00    0.70
 -10  11  -2    0.30    0.60
 -10  11  -2    1.10    0.70
 -11 -11  -2    0.10    0.70
 -11 -11  -2   -0.80    0.90
  11  11   2   -0.50    0.70
 -11  11  -2    1.20    0.80
 -12 -11  -2  168.38    4.80
 -12 -11  -2  167.38    4.40
 -12  11  -2  163.08    4.40
 -13 -11  -2   48.60    2.50
 -13 -11  -2   51.59    2.10
 -13  11  -2   47.50    2.10
 -14 -11  -2    0.70    0.90
 -14  11  -2   -0.50    0.90
 -15 -11  -2    6.10    1.10
 -15  11  -2    7.40    1.20
 -16 -11  -2    1.90    1.00
 -16  11  -2    1.20    1.00
 -17 -11  -2   59.39    2.60
 -17  11  -2   59.79    2.60
 -18 -11  -2    5.60    1.20
 -18  11  -2    5.10    1.30
 -18 -12   2   24.70    2.30
 -18  12   2   24.40    2.10
 -17 -12   2    5.30    1.30
 -17  12   2    3.10    1.10
 -16 -12   2   68.99    2.80
 -16  12   2   68.49    2.70
 -15 -12   2   92.39    3.20
 -15  12   2   92.99    3.10
 -14 -12   2   75.79    2.80
 -14  12   2   76.19    2.70
 -13 -12   2    0.80    1.00
 -13  12   2    1.30    0.90
  13  12  -2    1.10    0.80
 -12 -12   2    1.00    0.90
 -12  12   2    1.30    0.80
 -12  12   2    0.20    0.80
  12  12  -2    0.40    0.80
 -11 -12   2    8.00    1.00
 -11  12   2    8.70    0.90
 -11  12   2   11.10    1.00
  11  12  -2    9.40    1.00
 -10 -12   2   33.90    1.80
 -10  12   2   39.20    1.60
 -10  12   2   38.70    1.80
  10  12  -2   37.90    1.90
  -9 -12   2   18.70    1.40
   9  12  -2   15.90    1.50
  -9  12   2   16.80    1.40
  -9  12   2   16.20    1.20
  -8 -12   2  495.35   11.20
  -8  12   2  494.55   11.30
   8  12  -2  501.65   11.30
  -8  12   2  493.05   11.10
  -7  12   2   97.29    2.70
   7  12  -2   98.69    2.90
  -7  12   2  100.59    2.90
   6  12  -2  267.57    6.50
  -6  12   2  275.17    6.30
  -6  12   2  277.97    6.50
   5  12  -2   58.79    2.10
  -5  12   2   59.49    1.80
  -5  12   2   59.09    2.10
  -4  12   2  163.58    4.00
  -4  12   2  171.58    4.30
   4  12  -2  169.48    4.30
   3  12  -2  391.96    9.20
  -3  12   2  399.46    8.90
  -3  12   2  411.16    9.20
   2  12  -2  419.46    9.60
  -2  12   2  418.06    9.60
  -1  12   2  151.08    4.00
   1  12  -2  152.58    3.90
   0  12  -2   98.59    2.80
   0  12   2   98.29    2.90
   1  12   2  745.23   16.80
  -1  12  -2  768.32   16.70
  -2  12  -2   63.79    2.10
   2  12   2   64.79    2.20
  -3  12  -2   46.10    1.80
   3  12   2   50.89    1.90
  -4  12  -2  545.35   12.30
   4  12   2  553.84   12.40
  -4  12  -2  556.44   12.40
   5  12   2   48.00    1.90
  -5  12  -2   45.50    1.70
  -5  12  -2   46.20    1.60
  -6 -12  -2    2.70    0.90
  -6  12  -2    3.50    0.70
  -6  12  -2    4.00    0.70
   6  12   2    4.20    0.70
  -7 -12  -2   15.20    1.50
  -7 -12  -2   17.20    1.10
  -7  12  -2   18.60    1.20
   7  12   2   16.20    1.30
  -7  12  -2   17.20    1.20
  -8 -12  -2   15.70    1.20
  -8 -12  -2   14.70    1.50
  -8  12  -2   16.20    1.20
  -8  12  -2   17.60    1.30
   8  12   2   16.30    1.40
  -9 -12  -2   40.80    2.10
  -9 -12  -2   37.80    1.60
  -9  12  -2   37.60    1.60
  -9  12  -2   38.80    1.70
   9  12   2   37.50    1.80
 -10 -12  -2    5.10    1.10
 -10 -12  -2    2.50    0.80
 -10  12  -2    2.50    0.80
  10  12   2    3.30    0.80
 -10  12  -2    2.30    0.70
 -11 -12  -2  248.68    6.60
 -11 -12  -2  250.77    6.10
 -11  12  -2  254.77    6.20
  11  12   2  249.38    6.20
 -12 -12  -2    6.40    1.00
 -12 -12  -2    4.90    1.20
 -12  12  -2    4.70    1.00
 -13 -12  -2  223.58    6.30
 -13 -12  -2  228.48    5.70
 -13  12  -2  231.78    5.80
 -14 -12  -2   18.00    1.80
 -14  12  -2   17.30    1.70
 -15 -12  -2   36.00    2.10
 -15  12  -2   33.20    2.10
 -16 -12  -2    9.70    1.30
 -16  12  -2    9.40    1.20
 -17 -12  -2    2.20    1.10
 -17  12  -2    1.10    1.10
 -18 -12  -2   22.30    2.20
 -18  12  -2   23.00    2.20
 -18 -13   2   -1.40    1.20
 -18  13   2   -1.80    1.10
 -17 -13   2    0.80    1.20
 -17  13   2   -0.70    1.00
 -16 -13   2    2.00    1.20
 -16  13   2    1.40    1.00
 -15 -13   2   13.70    1.40
 -15  13   2   13.90    1.30
 -14 -13   2  383.16    9.10
 -14  13   2  379.36    9.00
 -13 -13   2  107.19    3.40
  13  13  -2  103.39    3.30
 -13  13   2  105.39    3.20
 -12 -13   2    1.60    1.00
 -12  13   2   -0.70    0.80
 -12  13   2    1.60    0.90
  12  13  -2    0.10    0.80
 -11 -13   2   31.60    1.90
  11  13  -2   31.60    1.80
 -11  13   2   32.20    1.70
 -11  13   2   31.80    1.90
 -10 -13   2   33.30    1.90
 -10  13   2   34.50    1.90
 -10  13   2   32.40    1.60
  10  13  -2   33.20    1.90
  -9 -13   2  113.39    3.20
  -9  13   2  111.69    3.10
   9  13  -2  113.89    3.40
  -9  13   2  110.19    3.30
  -8  13   2  192.28    4.60
   8  13  -2  188.28    4.90
  -8  13   2  184.98    4.80
   7  13  -2   22.30    1.60
  -7  13   2   25.20    1.30
  -7  13   2   27.50    1.60
   6  13  -2  758.92   16.80
  -6  13   2  744.33   16.50
  -6  13   2  760.12   16.80
   5  13  -2  147.99    4.00
  -5  13   2  157.68    3.70
  -5  13   2  151.38    4.10
  -4  13   2   57.89    2.10
   4  13  -2   56.89    2.10
  -4  13   2   53.59    1.70
   3  13  -2    0.60    0.60
  -3  13   2    0.50    0.60
  -3  13   2    0.70    0.40
   2  13  -2    4.10    0.70
  -2  13   2    4.60    0.80
   1  13  -2  500.75   11.20
  -1  13   2  487.05   11.20
   0  13  -2   61.49    2.10
   0  13   2   59.19    2.10
  -1  13  -2   16.00    1.30
   1  13   2   13.10    1.30
  -2  13  -2  550.94   12.50
   2  13   2  560.64   12.60
   3  13   2    1.00    0.70
  -3  13  -2    0.60    0.60
   4  13   2   68.49    2.30
  -4  13  -2   67.39    2.10
  -4  13  -2   66.99    2.20
  -5  13  -2    0.50    0.50
   5  13   2   -0.30    0.60
  -5  13  -2    0.30    0.60
   6  13   2    0.10    0.70
  -6  13  -2   -0.10    0.60
  -6  13  -2   -0.10    0.60
  -7 -13  -2   46.00    2.20
  -7  13  -2   42.60    1.80
  -7  13  -2   43.10    1.70
   7  13   2   43.50    1.90
  -8 -13  -2   60.59    2.10
  -8 -13  -2   62.39    2.60
   8  13   2   64.19    2.30
  -8  13  -2   62.09    2.20
  -8  13  -2   66.79    2.20
  -9 -13  -2  192.18    4.90
  -9 -13  -2  198.28    5.50
  -9  13  -2  199.58    5.00
   9  13   2  198.88    5.10
  -9  13  -2  193.08    4.90
 -10 -13  -2  205.48    5.10
 -10 -13  -2  204.38    5.70
 -10  13  -2  203.18    5.10
  10  13   2  211.18    5.30
 -10  13  -2  200.88    5.20
 -11 -13  -2  150.78    4.60
 -11 -13  -2  148.99    4.00
 -11  13  -2  154.68    4.20
  11  13   2  152.98    4.20
 -12 -13  -2    3.20    0.90
 -12 -13  -2    0.00    1.10
 -12  13  -2    0.30    0.90
 -13 -13  -2   54.09    2.40
 -13  13  -2   56.79    2.30
 -14 -13  -2   38.10    2.10
 -14  13  -2   38.80    2.10
 -15 -13  -2   13.40    1.30
 -15  13  -2   16.30    1.40
 -16 -13  -2    0.00    1.00
 -16  13  -2    0.30    1.00
 -17 -13  -2    0.70    1.10
 -17  13  -2   -1.20    1.10
 -17 -14   2    6.60    1.40
 -17  14   2    8.20    1.30
 -16 -14   2   27.80    2.30
 -16  14   2   28.50    2.00
 -15 -14   2  112.59    3.70
 -15  14   2  112.69    3.50
 -14 -14   2    3.00    1.10
 -14  14   2    2.70    1.00
 -13 -14   2   76.59    2.90
  13  14  -2   76.49    2.80
 -13  14   2   76.99    2.70
 -12 -14   2   97.99    3.20
  12  14  -2   96.89    3.20
 -12  14   2   98.89    3.00
 -12  14   2   91.39    3.10
 -11 -14   2   20.40    1.70
 -11  14   2   19.10    1.40
 -11  14   2   18.90    1.70
  11  14  -2   18.40    1.70
 -10 -14   2  473.55   10.90
  10  14  -2  472.05   11.00
 -10  14   2  474.65   10.70
 -10  14   2  470.25   10.90
  -9  14   2   58.59    2.10
  -9  14   2   60.09    2.40
   9  14  -2   59.49    2.40
  -8  14   2    1.50    0.60
   8  14  -2    1.70    0.80
  -8  14   2    2.00    0.80
  -7  14   2   99.19    2.70
  -7  14   2   99.49    3.00
   7  14  -2   97.39    3.10
  -6  14   2  222.18    5.20
  -6  14   2  215.38    5.50
   6  14  -2  223.08    5.60
  -5  14   2  242.88    5.60
   5  14  -2  237.88    6.00
  -5  14   2  240.88    6.00
  -4  14   2  140.49    3.90
  -4  14   2  143.09    3.50
   4  14  -2  143.39    3.90
   3  14  -2    0.00    0.60
  -3  14   2    0.10    0.40
  -3  14   2    0.50    0.70
   2  14  -2  277.77    6.70
  -2  14   2  280.47    6.80
   1  14  -2   18.40    1.40
  -1  14   2   21.70    1.40
   0  14  -2   31.30    1.60
   0  14   2   30.70    1.60
   1  14   2  103.89    3.00
  -1  14  -2   96.99    3.00
  -2  14  -2  200.58    5.00
   2  14   2  195.88    5.10
  -3  14  -2  609.74   13.90
   3  14   2  629.14   14.00
  -4  14  -2   12.10    1.10
  -4  14  -2   10.50    1.20
   4  14   2    8.50    0.90
  -5  14  -2   17.00    1.30
  -5  14  -2   17.70    1.20
   5  14   2   16.80    1.50
  -6  14  -2   14.30    1.30
  -6  14  -2   15.70    1.20
   6  14   2   14.40    1.50
   7  14   2    1.20    0.80
  -7  14  -2    0.80    0.70
  -7  14  -2    0.00    0.70
  -8 -14  -2    0.40    1.00
   8  14   2    0.40    0.80
  -8  14  -2   -0.30    0.70
  -8  14  -2    0.50    0.70
  -9 -14  -2   78.59    2.50
  -9 -14  -2   81.29    3.10
  -9  14  -2   74.89    2.60
  -9  14  -2   78.99    2.60
   9  14   2   80.09    2.80
 -10 -14  -2  206.68    5.60
 -10 -14  -2  196.98    5.00
  10  14   2  205.78    5.20
 -10  14  -2  197.68    5.10
 -10  14  -2  190.38    5.10
 -11 -14  -2  117.59    3.90
 -11 -14  -2  113.89    3.40
 -11  14  -2  115.09    3.40
  11  14   2  113.99    3.50
 -12 -14  -2   82.59    3.30
 -12 -14  -2   80.09    2.70
 -12  14  -2   78.19    2.80
 -13 -14  -2    4.20    1.00
 -13  14  -2    4.40    1.00
 -14 -14  -2    3.80    1.10
 -14  14  -2    2.80    1.00
 -15 -14  -2    0.80    1.00
 -15  14  -2   -1.40    1.00
 -16 -14  -2   63.69    2.70
 -16  14  -2   60.39    2.70
 -17 -14  -2   57.19    2.60
 -17  14  -2   51.29    2.70
 -17 -15   2    0.30    1.20
 -17  15   2   -0.80    1.10
 -16 -15   2   -1.50    1.10
 -16  15   2    0.10    1.00
 -15 -15   2   -0.10    1.10
 -15  15   2    0.70    1.00
 -14 -15   2   53.19    2.60
 -14  15   2   55.69    2.40
 -13 -15   2    0.50    1.00
  13  15  -2    0.60    0.90
 -13  15   2    0.00    0.90
 -12 -15   2    1.00    1.00
 -12  15   2    1.10    0.90
  12  15  -2    2.20    0.90
 -12  15   2    1.80    1.00
  11  15  -2    0.20    0.90
 -11  15   2    0.30    0.90
 -11  15   2    0.20    0.80
  10  15  -2   40.10    2.20
 -10  15   2   45.40    1.90
 -10  15   2   37.70    2.10
  -9  15   2  259.17    6.10
   9  15  -2  251.27    6.50
  -9  15   2  253.97    6.40
   8  15  -2   82.39    2.90
  -8  15   2   80.49    2.80
  -8  15   2   81.59    2.50
   7  15  -2   79.39    2.80
  -7  15   2   78.39    2.40
  -7  15   2   77.49    2.70
  -6  15   2   38.00    1.90
  -6  15   2   35.30    1.50
   6  15  -2   38.70    2.00
   5  15  -2  557.54   12.80
  -5  15   2  553.74   12.70
  -5  15   2  566.14   12.40
  -4  15   2    9.50    1.00
  -4  15   2    7.40    0.70
   4  15  -2    7.80    0.90
  -3  15   2    1.10    0.50
  -3  15   2    0.70    0.70
   3  15  -2    1.40    0.70
   2  15  -2   51.19    2.10
  -2  15   2   53.29    2.10
   1  15  -2   12.50    1.40
  -1  15   2   12.00    1.40
   0  15   2   37.20    1.90
   0  15  -2   39.00    1.80
   1  15   2   71.19    2.50
  -1  15  -2   71.59    2.40
   2  15   2   88.39    2.90
  -2  15  -2   86.49    2.80
   3  15   2  102.29    3.20
  -3  15  -2  102.29    3.10
  -4  15  -2   50.09    1.80
  -4  15  -2   49.30    2.00
   4  15   2   50.29    2.20
  -5  15  -2  158.68    4.30
  -5  15  -2  159.18    4.10
   5  15   2  162.88    4.40
   6  15   2   20.10    1.70
  -6  15  -2   17.70    1.30
  -6  15  -2   17.10    1.50
  -7  15  -2   64.29    2.40
   7  15   2   69.69    2.60
  -7  15  -2   67.39    2.30
  -8  15  -2    9.10    1.00
   8  15   2    9.30    1.10
  -8  15  -2    7.60    0.90
  -9  15  -2   56.69    2.20
  -9  15  -2   52.99    2.30
   9  15   2   60.19    2.50
 -10 -15  -2  271.67    7.20
 -10 -15  -2  262.87    6.50
  10  15   2  273.87    6.70
 -10  15  -2  265.47    6.50
 -10  15  -2  263.17    6.90
 -11 -15  -2   26.80    1.80
 -11 -15  -2   24.90    2.20
  11  15   2   25.30    1.90
 -11  15  -2   26.20    1.70
 -12 -15  -2   31.60    1.90
 -12 -15  -2   34.30    2.30
 -12  15  -2   31.10    1.90
 -13 -15  -2    1.70    1.00
 -13  15  -2    1.70    1.00
 -14 -15  -2    1.50    1.00
 -14  15  -2    0.90    1.00
 -15 -15  -2    0.80    1.00
 -15  15  -2    0.80    1.10
 -16 -15  -2    0.30    1.10
 -16  15  -2    1.30    1.10
 -16 -16   2   12.10    1.50
 -16  16   2   10.50    1.30
 -15 -16   2    4.40    1.30
 -15  16   2    1.90    1.00
 -14 -16   2  100.99    3.50
 -14  16   2  100.59    3.30
 -13 -16   2   60.69    2.60
  13  16  -2   62.39    2.70
 -13  16   2   63.89    2.50
 -12  16   2   23.80    1.70
  12  16  -2   24.50    2.00
 -12  16   2   24.80    2.60
 -11  16   2  104.59    3.20
 -11  16   2  107.39    3.40
  11  16  -2  105.49    3.50
 -10  16   2    6.20    1.10
 -10  16   2    6.80    0.90
  10  16  -2    5.40    1.10
   9  16  -2  209.38    5.60
  -9  16   2  205.68    5.10
  -9  16   2  203.58    5.50
  -8  16   2  410.36    9.70
  -8  16   2  403.26    9.30
   8  16  -2  410.36    9.70
  -7  16   2  312.77    7.30
  -7  16   2  312.67    7.60
   7  16  -2  307.07    7.70
  -6  16   2  224.18    5.40
  -6  16   2  223.78    5.80
   6  16  -2  223.28    5.80
  -5  16   2   98.09    3.20
   5  16  -2   98.99    3.20
  -5  16   2   98.19    2.80
   4  16  -2   17.40    1.60
  -4  16   2   19.50    1.20
  -4  16   2   21.50    1.70
   3  16  -2    8.90    1.00
  -3  16   2    9.00    0.90
  -3  16   2    8.60    1.00
  -2  16   2  172.08    4.60
   2  16  -2  168.88    4.60
  -1  16   2   81.69    2.80
   1  16  -2   78.09    2.70
   0  16   2  134.19    3.90
   0  16  -2  131.89    3.80
   1  16   2    9.60    1.10
  -1  16  -2    7.80    1.00
  -2  16  -2    0.10    0.70
   2  16   2    0.30    0.80
  -3  16  -2  368.56    8.80
   3  16   2  375.76    8.90
  -4  16  -2    5.90    0.80
   4  16   2    5.70    1.00
  -4  16  -2    5.20    0.90
   5  16   2  135.79    4.00
  -5  16  -2  138.29    3.90
  -5  16  -2  136.29    3.70
  -6  16  -2   52.49    2.20
  -6  16  -2   53.09    2.00
   6  16   2   52.09    2.40
   7  16   2    8.90    1.20
  -7  16  -2   10.20    1.10
  -7  16  -2    8.20    1.00
   8  16   2   51.29    2.40
  -8  16  -2   49.40    2.20
  -8  16  -2   50.59    2.00
  -9  16  -2   56.09    2.30
   9  16   2   61.99    2.60
  -9  16  -2   55.49    2.20
  10  16   2    4.80    1.10
 -10  16  -2    6.40    1.00
 -11 -16  -2   33.90    1.90
  11  16   2   36.20    2.10
 -11  16  -2   36.60    2.00
 -12 -16  -2   34.50    2.00
 -12  16  -2   32.30    2.00
 -13 -16  -2    2.90    1.10
 -13  16  -2    2.10    1.00
 -14 -16  -2    1.00    1.00
 -14  16  -2    0.40    1.00
 -15 -16  -2    7.90    1.30
 -15  16  -2    7.60    1.30
 -16 -16  -2    4.00    1.30
 -16  16  -2    5.70    1.30
 -15 -17   2   36.80    2.40
 -15  17   2   35.20    2.20
 -14  17   2    4.70    1.10
 -13  17   2   18.00    1.70
  13  17  -2   13.20    1.40
  12  17  -2   -0.20    1.00
 -12  17   2    1.70    0.90
  11  17  -2   97.49    3.40
 -11  17   2   95.99    3.30
 -11  17   2   95.69    3.00
  10  17  -2   34.80    2.20
 -10  17   2   38.40    1.80
 -10  17   2   35.60    2.20
   9  17  -2   -0.10    0.90
  -9  17   2    0.10    0.90
  -9  17   2   -0.10    0.70
  -8  17   2  196.98    4.90
  -8  17   2  193.78    5.30
   8  17  -2  199.08    5.40
   7  17  -2   -0.10    0.90
  -7  17   2    0.10    0.90
  -7  17   2    1.00    0.70
   6  17  -2   98.59    3.40
  -6  17   2   99.39    3.30
  -6  17   2   99.49    2.90
  -5  17   2   33.60    1.50
  -5  17   2   33.60    2.00
   5  17  -2   30.90    2.00
  -4  17   2  124.49    3.70
  -4  17   2  119.29    3.20
   4  17  -2  119.99    3.70
  -3  17   2  167.38    4.70
   3  17  -2  170.48    4.70
  -3  17   2  172.78    4.20
  -2  17   2  534.65   12.40
   2  17  -2  536.95   12.40
  -1  17   2  317.17    7.70
   1  17  -2  311.27    7.70
   0  17   2   16.70    1.70
   0  17  -2   19.10    1.60
   1  17   2   49.99    2.30
  -1  17  -2   52.19    2.20
  -2  17  -2   -0.20    0.80
   2  17   2    0.00    0.80
   3  17   2   73.19    2.80
  -3  17  -2   76.59    2.80
  -4  17  -2   -0.40    0.70
  -4  17  -2    1.10    0.80
   4  17   2   -0.80    0.90
   5  17   2   82.49    3.10
  -5  17  -2   85.09    3.00
  -5  17  -2   85.19    2.60
   6  17   2   13.20    1.30
  -6  17  -2   15.70    1.50
  -6  17  -2   15.10    1.70
   7  17   2  945.31   20.80
  -7  17  -2  906.61   20.60
  -7  17  -2  924.81   20.40
  -8  17  -2    0.90    0.90
   8  17   2    0.00    1.00
  -8  17  -2    0.20    0.80
  -9  17  -2    0.50    0.80
  -9  17  -2   -0.10    0.80
   9  17   2   -1.50    0.90
 -10  17  -2   88.79    3.00
  10  17   2   87.19    3.20
  11  17   2   74.89    3.00
 -11  17  -2   77.69    2.70
 -12  17  -2   57.79    2.50
 -13 -17  -2   28.60    2.00
 -13  17  -2   27.70    2.00
 -14 -17  -2   63.69    2.70
 -14  17  -2   62.09    2.60
 -15 -17  -2    0.30    1.10
 -15  17  -2   -0.80    1.10
 -15  18   2    4.20    1.10
 -14  18   2    3.90    1.10
  13  18  -2  148.79    4.70
 -13  18   2  156.08    4.30
  12  18  -2    4.40    1.20
 -12  18   2    4.30    1.00
  11  18  -2    4.30    1.20
 -11  18   2    5.40    1.00
 -11  18   2    4.20    1.10
 -10  18   2   12.50    1.10
 -10  18   2   10.80    1.30
  10  18  -2   11.20    1.30
  -9  18   2  239.08    5.80
  -9  18   2  233.98    6.20
   9  18  -2  233.88    6.30
   8  18  -2    1.80    1.00
  -8  18   2    2.10    1.10
  -8  18   2    3.20    0.80
  -7  18   2   72.49    2.90
  -7  18   2   76.29    2.40
   7  18  -2   74.39    3.00
   6  18  -2  208.18    5.70
  -6  18   2  203.18    5.60
  -6  18   2  223.28    5.20
  -5  18   2    5.20    0.80
   5  18  -2    4.20    1.00
  -5  18   2    5.70    1.10
  -4  18   2   39.10    2.20
   4  18  -2   39.50    2.20
  -4  18   2   39.10    1.60
   3  18  -2   14.80    1.30
  -3  18   2   17.40    1.80
  -3  18   2   14.30    1.20
   2  18  -2    1.60    0.90
  -2  18   2    1.30    0.90
  -1  18   2  389.36    9.30
   1  18  -2  385.46    9.30
   0  18   2  181.38    5.00
   0  18  -2  180.68    5.00
   1  18   2   19.00    1.90
  -1  18  -2   18.60    1.80
   2  18   2   15.10    1.40
  -2  18  -2   14.80    1.80
   3  18   2   25.20    2.10
  -3  18  -2   26.40    1.90
   4  18   2   31.00    2.20
  -4  18  -2   29.00    1.70
  -4  18  -2   29.50    2.00
   5  18   2   20.90    2.00
  -5  18  -2   20.70    1.80
  -5  18  -2   19.90    1.50
   6  18   2   57.99    2.60
  -6  18  -2   56.59    2.20
  -6  18  -2   55.19    2.50
   7  18   2    7.40    1.20
  -7  18  -2    8.70    1.00
  -7  18  -2    9.40    1.20
  -8  18  -2   38.60    2.00
  -8  18  -2   37.50    2.10
   8  18   2   36.80    2.30
  -9  18  -2    0.10    0.80
   9  18   2    0.70    1.00
  -9  18  -2    0.00    0.90
  10  18   2   87.39    3.30
 -10  18  -2   86.99    3.00
 -11  18  -2    6.60    1.10
  11  18   2    6.70    1.20
 -12  18  -2   21.50    1.90
 -13  18  -2   49.00    2.40
 -14  18  -2   24.70    2.00
 -14  19   2   34.40    2.20
 -13  19   2   45.20    2.30
  13  19  -2   46.80    2.70
  12  19  -2   28.30    2.40
 -12  19   2   25.10    1.90
  11  19  -2  110.49    3.80
 -11  19   2  107.29    3.80
 -11  19   2  113.79    3.40
 -10  19   2    6.90    1.30
  10  19  -2    8.50    1.30
 -10  19   2    9.10    1.00
  -9  19   2   23.30    1.60
  -9  19   2   22.40    2.20
   9  19  -2   23.50    2.20
   8  19  -2   95.49    3.50
  -8  19   2   96.29    3.40
  -8  19   2   93.89    2.90
  -7  19   2  102.99    3.50
   7  19  -2  102.29    3.60
  -7  19   2   98.79    3.00
  -6  19   2  152.38    4.60
  -6  19   2  160.28    4.10
   6  19  -2  155.58    4.70
  -5  19   2   17.70    1.30
   5  19  -2   16.60    2.00
  -5  19   2   18.60    1.90
  -4  19   2   51.29    1.90
  -4  19   2   51.89    2.60
   4  19  -2   48.30    2.60
   3  19  -2   76.59    3.00
  -3  19   2   81.29    3.10
  -3  19   2   76.89    2.40
  -2  19   2    1.90    1.00
   2  19  -2    1.40    1.00
   1  19  -2    7.10    1.20
  -1  19   2    8.20    1.20
   0  19  -2   19.20    1.90
   0  19   2   19.70    1.90
   1  19   2    0.20    1.00
  -1  19  -2    1.10    0.90
  -2  19  -2    0.50    1.00
   2  19   2   -0.60    1.00
  -3  19  -2   28.20    2.00
   3  19   2   27.00    2.10
  -4  19  -2  330.17    7.80
   4  19   2  326.07    8.20
  -4  19  -2  323.47    8.10
   5  19   2    2.00    1.10
  -5  19  -2    4.20    1.00
  -5  19  -2    2.00    0.80
  -6  19  -2   74.29    2.90
  -6  19  -2   76.59    2.60
   6  19   2   76.19    3.00
  -7  19  -2   75.99    3.00
  -7  19  -2   79.69    2.70
   7  19   2   76.39    3.20
  -8  19  -2    7.90    1.20
   8  19   2    5.70    1.20
  -8  19  -2    7.90    1.10
  -9  19  -2    3.60    1.00
   9  19   2    4.80    1.20
  -9  19  -2    4.10    1.10
  10  19   2   16.10    1.60
 -10  19  -2   20.00    1.70
  11  19   2   29.80    2.30
 -11  19  -2   28.20    2.00
 -12  19  -2   -0.90    1.00
 -13  19  -2   29.50    2.10
 -13  20   2    9.10    1.20
  13  20  -2    7.00    1.40
  12  20  -2    4.40    1.30
 -12  20   2    3.90    1.10
  11  20  -2   30.10    2.50
 -11  20   2   30.00    2.40
 -11  20   2   31.20    1.90
  10  20  -2  103.29    3.80
 -10  20   2  108.89    3.20
 -10  20   2  102.49    3.70
   9  20  -2   71.09    3.10
  -9  20   2   73.89    2.50
  -9  20   2   72.49    3.10
   8  20  -2   46.10    2.60
  -8  20   2   42.40    2.50
  -8  20   2   43.80    2.00
   7  20  -2   -1.20    1.00
  -7  20   2   -0.80    0.70
  -7  20   2   -0.90    1.00
  -6  20   2   53.39    2.00
   6  20  -2   49.60    2.60
  -6  20   2   49.20    2.60
  -5  20   2    1.00    1.00
  -5  20   2    0.20    0.70
   5  20  -2    0.50    1.00
  -4  20   2   19.60    2.10
   4  20  -2   18.60    2.10
  -4  20   2   25.90    1.50
  -3  20   2  108.69    3.80
  -3  20   2  113.39    3.20
   3  20  -2  111.79    3.80
   2  20  -2   20.60    2.10
  -2  20   2   22.00    2.20
   1  20  -2   11.70    1.30
  -1  20   2   10.30    1.30
   0  20  -2    4.90    1.10
   0  20   2    2.10    1.10
   1  20   2   21.80    2.20
  -1  20  -2   23.60    2.10
   2  20   2   27.30    2.20
  -2  20  -2   29.70    2.10
   3  20   2   17.70    2.10
  -3  20  -2   22.40    2.00
   4  20   2   10.10    1.30
  -4  20  -2    8.50    1.20
  -4  20  -2   11.20    1.10
  -5  20  -2   30.10    2.20
  -5  20  -2   33.30    1.80
   5  20   2   29.10    2.30
  -6  20  -2   -0.70    0.90
  -6  20  -2    0.40    0.80
   6  20   2    0.40    1.10
   7  20   2   14.90    1.50
  -7  20  -2   15.80    1.50
  -7  20  -2   15.50    1.50
  -8  20  -2    2.40    0.90
  -8  20  -2    0.40    1.00
   8  20   2    0.10    1.10
  -9  20  -2   12.80    1.40
   9  20   2   12.80    1.50
  -9  20  -2   17.20    1.70
  10  20   2    2.40    1.20
 -10  20  -2    3.90    1.00
  11  20   2   74.69    3.20
 -11  20  -2   74.59    2.90
 -12  20  -2    2.20    1.00
 -13  20  -2    3.60    1.20
  12  21  -2    6.40    1.40
 -12  21   2    6.80    1.10
 -11  21   2   29.40    1.90
 -11  21   2   25.20    2.40
  11  21  -2   25.80    2.50
  10  21  -2    4.90    1.30
 -10  21   2    5.20    1.00
 -10  21   2    4.30    1.30
  -9  21   2   29.80    2.40
  -9  21   2   32.60    1.80
   9  21  -2   32.10    2.50
  -8  21   2   16.00    1.60
  -8  21   2   14.70    1.50
   8  21  -2   13.30    1.50
   7  21  -2    4.70    1.20
  -7  21   2    4.20    0.90
  -7  21   2    3.70    1.20
  -6  21   2   13.90    1.40
   6  21  -2   13.30    1.50
  -6  21   2   13.20    1.40
   5  21  -2    0.80    1.10
  -5  21   2    1.60    0.70
  -5  21   2    1.40    1.10
  -4  21   2    4.70    0.80
   4  21  -2    2.80    1.10
  -4  21   2    3.40    1.20
  -3  21   2   35.70    2.50
  -3  21   2   38.80    1.70
   3  21  -2   30.70    2.40
   2  21  -2   20.40    2.10
  -2  21   2   20.50    2.20
   1  21  -2    2.10    1.10
  -1  21   2    4.70    1.20
   0  21   2  195.58    5.70
   0  21  -2  205.48    5.70
  -1  21  -2  103.09    3.60
   1  21   2   95.99    3.60
  -2  21  -2    3.30    1.10
   2  21   2    4.70    1.20
  -3  21  -2   -1.00    1.00
   3  21   2   -0.20    1.10
  -4  21  -2   47.10    2.60
   4  21   2   44.10    2.70
  -4  21  -2   43.70    2.10
   5  21   2  110.89    3.90
  -5  21  -2  107.69    3.80
  -5  21  -2  111.69    3.40
  -6  21  -2    8.90    1.30
  -6  21  -2    9.30    1.10
   6  21   2    8.90    1.40
   7  21   2   12.60    1.50
  -7  21  -2   13.70    1.30
  -7  21  -2   11.70    1.40
  -8  21  -2    3.50    1.20
  -8  21  -2    4.80    1.00
   8  21   2    3.50    1.20
  -9  21  -2    0.70    1.10
   9  21   2    2.40    1.20
  -9  21  -2    1.00    0.90
  10  21   2    7.40    1.40
 -10  21  -2    8.50    1.20
  11  21   2   18.10    1.80
 -11  21  -2   24.90    2.00
 -12  21  -2    1.40    1.00
 -11  22   2   28.70    2.60
  11  22  -2   25.60    2.60
 -10  22   2    0.20    1.20
  10  22  -2    0.30    1.20
   9  22  -2   32.50    2.60
  -9  22   2   32.60    2.50
  -8  22   2   30.50    2.50
   8  22  -2   32.60    2.50
   7  22  -2   70.39    3.20
  -7  22   2   69.19    3.10
  -6  22   2   12.90    1.50
   6  22  -2    8.90    1.40
  -5  22   2    1.90    1.20
   5  22  -2    0.60    1.10
  -4  22   2    3.50    1.30
   4  22  -2    3.00    1.20
   3  22  -2  107.99    3.90
  -3  22   2  106.49    3.90
  -2  22   2  184.68    5.50
   2  22  -2  190.18    5.50
   1  22  -2   -0.60    1.00
  -1  22   2   -0.20    1.10
   0  22  -2    2.20    1.10
   0  22   2    4.50    1.20
  -1  22  -2   27.50    2.30
   1  22   2   30.50    2.50
  -2  22  -2    2.60    1.10
   2  22   2    5.60    1.30
  -3  22  -2    5.20    1.20
   3  22   2    4.90    1.30
   4  22   2    0.70    1.20
  -4  22  -2   -0.90    1.10
  -4  22  -2    0.70    0.80
   5  22   2   77.19    3.30
  -5  22  -2   76.29    3.20
  -5  22  -2   76.49    2.80
   6  22   2   40.40    2.60
  -6  22  -2   38.30    2.50
  -6  22  -2   40.10    2.10
  -7  22  -2   59.39    2.50
   7  22   2   59.49    3.00
  -7  22  -2   55.49    2.80
   8  22   2    3.00    1.30
  -8  22  -2    6.90    1.10
  -8  22  -2    4.70    1.20
  -9  22  -2   12.40    1.30
  -9  22  -2    9.60    1.40
   9  22   2   13.30    1.60
  10  22   2   26.70    2.60
 -10  22  -2   32.00    2.00
 -11  22  -2   15.50    1.40
  11  22   2   10.20    1.50
 -10  23   2   27.00    2.50
  10  23  -2   22.40    2.60
  -9  23   2    2.30    1.30
   9  23  -2    3.60    1.30
  -8  23   2    2.80    1.30
   8  23  -2    1.20    1.30
   7  23  -2    1.00    1.20
  -7  23   2    0.80    1.20
   6  23  -2   -0.30    1.20
  -6  23   2   -0.70    1.10
  -5  23   2   20.20    2.30
   5  23  -2   20.10    2.30
   4  23  -2   10.10    1.50
  -4  23   2   11.40    1.50
  -3  23   2    2.00    1.20
   3  23  -2    1.70    1.20
   2  23  -2   49.90    2.80
  -2  23   2   49.30    2.80
  -1  23   2   23.60    2.40
   1  23  -2   22.60    2.40
   0  23   2   56.99    3.00
   0  23  -2   61.39    3.00
  -1  23  -2   14.40    1.60
   1  23   2   17.00    1.70
   2  23   2    0.90    1.20
  -2  23  -2    0.90    1.10
  -3  23  -2   78.79    3.30
   3  23   2   76.09    3.40
  -4  23  -2   70.29    2.60
  -4  23  -2   66.79    3.10
   4  23   2   67.49    3.20
  -5  23  -2   55.19    2.90
   5  23   2   57.89    3.10
  -5  23  -2   59.49    2.50
  -6  23  -2    1.70    1.20
   6  23   2    1.30    1.20
  -6  23  -2    3.40    1.00
  -7  23  -2    2.40    1.00
   7  23   2    0.90    1.20
  -7  23  -2    1.40    1.20
   8  23   2    0.40    1.20
  -8  23  -2    1.70    1.00
  -8  23  -2    0.40    1.20
  -9  23  -2   -1.90    1.20
   9  23   2   -2.60    1.10
  -9  23  -2    0.60    1.00
  -8  24   2   25.10    2.60
   8  24  -2   30.20    2.70
  -7  24   2   29.80    2.60
   7  24  -2   26.20    2.60
  -6  24   2   61.59    3.20
   6  24  -2   63.39    3.20
   5  24  -2    6.00    1.40
  -5  24   2    4.90    1.40
   4  24  -2   19.70    2.30
  -4  24   2   19.60    1.80
  -3  24   2  136.19    4.60
   3  24  -2  130.09    4.50
   2  24  -2   13.70    1.60
  -2  24   2   14.00    1.70
  -1  24   2    0.40    1.20
   1  24  -2    1.50    1.20
   0  24   2   15.40    1.80
   0  24  -2   11.60    1.60
  -1  24  -2    1.00    1.20
   1  24   2    1.10    1.30
  -2  24  -2   11.30    1.50
   2  24   2    8.60    1.50
   3  24   2   14.80    1.70
  -3  24  -2   18.10    1.70
  -3  24  -2   21.90    1.80
   4  24   2    9.40    1.60
  -4  24  -2    9.80    1.50
  -4  24  -2   10.10    1.20
  -5  24  -2   46.50    2.90
  -5  24  -2   45.70    2.30
   5  24   2   46.10    2.90
  -6  24  -2  176.98    5.40
  -6  24  -2  180.28    5.00
   6  24   2  180.28    5.60
  -7  24  -2   16.20    1.70
   7  24   2   16.80    1.80
  -7  24  -2   18.60    1.90
   8  24   2   -2.20    1.20
  -8  24  -2   -1.10    1.10
  -8  24  -2   -0.50    0.90
   6  25  -2    2.90    1.40
  -6  25   2    2.20    1.40
   5  25  -2   18.70    1.90
  -5  25   2   16.80    1.80
   4  25  -2   15.30    1.80
  -4  25   2   16.80    1.80
   3  25  -2   49.30    3.10
  -3  25   2   53.29    3.10
  -2  25   2   15.90    1.80
   2  25  -2   14.50    1.70
   1  25  -2   38.50    2.80
  -1  25   2   40.30    2.80
   0  25   2    5.10    1.40
   0  25  -2    5.80    1.50
  -1  25  -2   22.70    2.50
   1  25   2   23.80    2.60
   2  25   2   11.40    1.70
  -2  25  -2   14.60    1.70
  -3  25  -2   -0.80    1.20
   3  25   2   -0.50    1.30
  -3  25  -2    1.80    1.00
  -4  25  -2   23.50    1.90
  -4  25  -2   22.90    2.50
   4  25   2   21.90    2.60
  -5  25  -2   28.40    2.00
  -5  25  -2   26.80    2.50
   5  25   2   24.60    2.70
   6  25   2   13.20    1.70
  -6  25  -2   15.50    1.40
  -6  25  -2   14.50    1.70
   3  26  -2   -1.80    1.20
  -3  26   2    0.80    1.30
   2  26  -2   -1.60    1.30
  -2  26   2   -2.20    1.30
  -1  26   2    6.90    1.60
   1  26  -2    8.00    1.60
   0  26   2   12.50    1.80
   0  26  -2   11.40    1.60
   1  26   2   22.80    2.10
  -1  26  -2   22.50    2.00
  -2  26  -2   18.70    1.90
   2  26   2   15.20    1.90
 -20   0   3   -0.50    1.10
 -19   0   3   -0.20    1.00
 -18   0   3   -0.30    1.00
 -17   0   3   -0.10    1.00
 -16   0   3   -1.00    0.90
 -15   0   3   -0.20    0.80
 -14   0   3   -0.20    0.80
 -13   0   3    0.30    0.70
 -13   0   3    0.00    0.50
 -12   0   3    0.20    0.60
 -12   0   3    0.00    0.50
 -11   0   3   -0.40    0.50
 -11   0   3   -0.10    0.40
 -10   0   3   -0.10    0.40
 -10   0   3    0.00    0.50
  -9   0   3    0.20    0.40
  -9   0   3   -0.10    0.50
  -8   0   3    0.10    0.40
  -8   0   3    0.30    0.50
  -7   0   3   -0.30    0.40
  -7   0   3    0.50    0.40
  -6   0   3    0.10    0.30
  -6   0   3    0.10    0.30
  -5   0   3    0.20    0.30
  -5   0   3    0.30    0.30
  -4   0   3    0.10    0.30
  -4   0   3    0.20    0.30
  -3   0   3    0.60    0.30
  -3   0   3   -0.20    0.30
   2   0  -3    0.20    0.20
  -2   0   3    0.00    0.20
  -2   0   3    0.00    0.30
  -1   0   3    0.20    0.20
   1   0  -3   -0.10    0.20
   0   0   3    0.10    0.20
   0   0  -3    0.00    0.20
   1   0   3    0.10    0.20
  -1   0  -3    0.30    0.20
  -2   0  -3    0.10    0.20
   2   0   3    0.10    0.20
   3   0   3    0.30    0.20
  -3   0  -3    1.00    0.30
  -4   0  -3    0.30    0.30
  -5   0  -3    0.40    0.30
  -6   0  -3    0.30    0.40
  -7   0  -3   -0.20    0.50
  -8   0  -3    0.50    0.50
  -9   0  -3    0.40    0.50
 -10   0  -3   -0.40    0.50
 -11   0  -3    0.20    0.50
 -12   0  -3    0.60    0.60
 -13   0  -3    0.20    0.70
 -14   0  -3   -1.10    0.80
 -15   0  -3   -0.20    0.80
 -16   0  -3   -0.30    0.90
 -17   0  -3    0.20    1.00
 -18   0  -3   -0.90    1.00
 -19   0  -3    0.90    1.10
 -20   0  -3   -0.50    1.10
 -20  -1   3   14.80    1.60
 -20   1   3   14.70    1.50
 -19  -1   3    6.00    1.20
 -19   1   3    5.10    1.20
 -18  -1   3    6.20    1.20
 -18   1   3    8.30    1.20
 -17  -1   3   60.09    2.50
 -17   1   3   62.59    2.50
 -16  -1   3   17.80    1.60
 -16   1   3   21.40    1.70
 -15  -1   3    6.30    1.00
 -15   1   3    6.00    1.00
 -14  -1   3  100.19    3.00
 -14   1   3  106.09    3.10
 -13  -1   3    3.90    0.60
 -13  -1   3    2.90    0.80
 -13   1   3    2.30    0.60
 -13   1   3    2.00    0.70
 -12  -1   3  131.49    3.50
 -12  -1   3  131.99    3.30
 -12   1   3  133.99    3.50
 -12   1   3  131.29    3.30
 -11  -1   3   86.29    2.50
 -11  -1   3   92.59    2.40
 -11   1   3   86.79    2.50
 -11   1   3   93.79    2.40
 -10  -1   3  259.57    6.20
 -10  -1   3  273.77    6.10
 -10   1   3  273.27    6.10
 -10   1   3  268.77    6.20
  -9  -1   3    1.40    0.50
  -9  -1   3    0.90    0.50
  -9   1   3    1.40    0.60
  -9   1   3    2.10    0.50
  -8  -1   3   32.80    1.20
  -8  -1   3   32.30    1.30
  -8   1   3   32.60    1.20
  -8   1   3   30.80    1.30
  -7  -1   3   77.09    2.10
  -7  -1   3   76.49    2.00
  -7   1   3   79.99    2.10
  -7   1   3   82.09    2.10
  -6  -1   3  282.67    6.30
  -6  -1   3  282.17    6.20
  -6   1   3  279.77    6.20
  -6   1   3  275.77    6.20
  -5  -1   3   26.20    0.90
  -5  -1   3   29.40    1.00
  -5   1   3   30.90    0.90
  -5   1   3   26.00    1.00
  -4  -1   3   12.90    0.70
  -4  -1   3   10.60    0.60
  -4   1   3   11.00    0.60
  -4   1   3   12.20    0.70
  -3  -1   3  593.64   13.30
  -3  -1   3  595.24   12.80
  -3   1   3  581.74   16.50
  -3   1   3  593.24   12.70
  -2  -1   3 5206.88  126.69
  -2  -1   3 5185.78  119.49
   2  -1  -3 5295.47  118.19
  -2   1   3 5218.18  118.29
   2   1  -3 5393.06  117.29
   1  -1  -3  889.71   24.50
  -1   1   3  904.51   19.40
  -1   1   3  912.61   19.80
   0  -1   3  313.37    7.30
   0  -1  -3  375.56    7.40
   0   1   3  322.37    7.30
  -1  -1  -3    7.50    0.30
   1  -1   3    6.00    0.40
   1   1   3    6.70    0.50
  -2  -1  -3 6010.10  133.29
   2  -1   3 5653.03  130.89
  -2  -1  -3 5897.11  146.69
  -2   1  -3 5738.63  136.39
   2   1   3 5944.61  131.09
  -3  -1  -3   61.79    1.40
   3  -1   3   53.89    1.30
  -3   1  -3   55.49    1.40
   3   1   3   57.89    1.40
  -4  -1  -3 1311.47   28.40
  -4   1  -3 1278.77   28.30
  -5  -1  -3  192.18    4.30
  -5   1  -3  186.98    4.30
  -6  -1  -3  166.28    3.90
  -6   1  -3  169.38    3.90
  -7  -1  -3  317.97    7.00
  -7   1  -3  310.87    7.10
  -8  -1  -3   82.79    2.30
  -8   1  -3   82.99    2.30
  -9  -1  -3   27.60    1.20
  -9   1  -3   29.70    1.20
 -10  -1  -3  151.48    3.70
 -10   1  -3  152.08    3.80
 -11  -1  -3    6.10    0.70
 -11   1  -3    7.50    0.80
 -12  -1  -3   20.10    1.30
 -12   1  -3   19.50    1.30
 -13  -1  -3    1.30    0.70
 -13   1  -3    2.30    0.80
 -14  -1  -3   83.19    2.70
 -14   1  -3   86.09    2.70
 -15  -1  -3  219.48    5.60
 -15   1  -3  220.08    5.60
 -16  -1  -3   19.00    1.70
 -16   1  -3   22.90    1.70
 -17  -1  -3   20.30    2.20
 -17  -1  -3   21.30    1.80
 -17   1  -3   22.30    1.80
 -18  -1  -3   17.60    1.80
 -18   1  -3   19.40    1.90
 -19  -1  -3  100.59    3.50
 -19   1  -3  106.49    3.60
 -20  -1  -3   45.60    2.50
 -20   1  -3   41.10    2.40
 -20  -2   3    0.70    1.10
 -20   2   3    0.80    1.10
 -19  -2   3   11.50    1.40
 -19   2   3   13.80    1.40
 -18  -2   3   44.20    2.30
 -18   2   3   44.50    2.30
 -17  -2   3   44.80    2.20
 -17   2   3   45.60    2.20
 -16  -2   3    1.40    1.00
 -16   2   3    0.80    0.90
 -15  -2   3    5.00    1.00
 -15   2   3    4.20    0.90
 -14  -2   3  112.19    3.30
 -14   2   3  117.69    3.30
 -13  -2   3   96.69    2.90
 -13  -2   3   96.99    2.60
 -13   2   3   93.59    2.60
 -13   2   3   96.99    2.80
 -12  -2   3   51.89    1.70
 -12   2   3   54.19    1.70
 -12   2   3   49.10    1.80
 -11  -2   3    3.60    0.50
 -11  -2   3    2.60    0.60
 -11   2   3    2.80    0.60
 -11   2   3    3.20    0.50
 -10  -2   3    8.30    0.80
 -10  -2   3    8.60    0.80
 -10   2   3    7.30    0.70
 -10   2   3    7.40    0.80
  -9  -2   3    8.30    0.80
  -9  -2   3    6.70    0.70
  -9   2   3    8.00    0.70
  -9   2   3    8.00    0.90
  -8  -2   3   88.69    2.20
  -8  -2   3   79.29    2.30
  -8   2   3   90.29    2.30
  -8   2   3   83.29    2.30
  -7  -2   3  168.58    4.00
  -7  -2   3  166.48    3.90
  -7   2   3  166.98    3.90
  -7   2   3  167.58    3.90
  -6  -2   3   45.60    1.30
  -6  -2   3   45.10    1.40
  -6   2   3   44.40    1.40
  -6   2   3   44.00    1.30
  -5  -2   3    5.20    0.40
  -5  -2   3    5.80    0.60
  -5  -2   3    5.40    0.40
  -5   2   3    5.50    0.60
  -5   2   3    6.00    0.60
  -4  -2   3   82.39    1.90
  -4  -2   3   70.09    1.90
  -4   2   3   84.79    2.00
  -4   2   3   69.89    1.80
  -3  -2   3  471.85   10.30
  -3  -2   3  469.95   10.10
  -3   2   3  454.15   10.10
  -3   2   3  469.75   10.20
  -2  -2   3 1201.68   36.50
  -2  -2   3 1221.58   26.50
  -2   2   3 1241.68   26.70
  -2   2   3 1203.38   30.00
  -1  -2   3  406.26    9.30
   1  -2  -3  438.16    9.10
   1  -2  -3  432.96    9.30
  -1   2   3  437.76    9.60
  -1   2   3  413.26    9.20
   0  -2  -3 1766.32   38.00
   0  -2   3 1662.63   37.30
   0   2   3 1716.23   37.40
  -1  -2  -3    1.60    0.20
  -1  -2  -3    1.80    0.40
   1  -2   3    2.60    0.30
   1   2   3    1.90    0.30
  -2  -2  -3 1628.64   34.00
  -2  -2  -3 1500.45   48.20
  -2   2  -3 1580.84   34.00
   2   2   3 1523.95   36.70
  -2   2  -3 1606.04   34.40
  -3  -2  -3  755.72   17.10
  -3  -2  -3  707.93   16.50
  -3   2  -3  800.42   16.50
  -3   2  -3  751.12   16.70
   3   2   3  798.72   16.60
  -4  -2  -3  105.19    2.80
  -4  -2  -3  106.29    2.40
  -4   2  -3  104.99    2.50
   4   2   3  103.39    2.40
  -4   2  -3  105.39    2.30
  -5  -2  -3    3.10    0.60
  -5  -2  -3    3.50    0.40
   5   2   3    2.70    0.30
  -5   2  -3    3.70    0.40
  -6  -2  -3  172.88    4.30
  -6  -2  -3  171.08    4.00
   6   2   3  183.28    3.80
  -6   2  -3  168.48    4.00
  -7  -2  -3  232.78    5.30
  -7   2  -3  229.98    5.30
  -8  -2  -3  131.39    3.20
  -8   2  -3  129.79    3.30
  -9  -2  -3  122.29    3.10
  -9   2  -3  125.59    3.20
 -10  -2  -3   12.00    1.00
 -10   2  -3   12.50    1.00
 -11  -2  -3   10.90    1.10
 -11   2  -3   10.90    1.10
 -12  -2  -3    1.80    0.70
 -12   2  -3    1.50    0.70
 -13  -2  -3  174.18    4.90
 -13  -2  -3  169.98    4.40
 -13   2  -3  176.58    4.50
 -14  -2  -3   15.90    1.50
 -14  -2  -3   16.20    1.80
 -14   2  -3   14.50    1.40
 -15  -2  -3  278.87    7.20
 -15  -2  -3  264.27    6.60
 -15   2  -3  269.97    6.70
 -16  -2  -3  281.17    7.50
 -16  -2  -3  280.07    6.90
 -16   2  -3  293.17    7.00
 -17  -2  -3    1.10    0.90
 -17  -2  -3    1.50    1.10
 -17   2  -3    1.60    1.00
 -18  -2  -3   20.40    1.90
 -18   2  -3   18.90    2.00
 -19  -2  -3  117.59    3.70
 -19   2  -3  116.79    3.80
 -20  -2  -3   49.80    2.60
 -20   2  -3   48.90    2.70
 -20  -3   3    2.70    1.20
 -20   3   3    3.30    1.20
 -19  -3   3    5.70    1.20
 -19   3   3    4.50    1.20
 -18  -3   3   13.00    1.40
 -18   3   3   12.90    1.30
 -17  -3   3    0.80    1.00
 -17   3   3    0.90    1.00
 -16  -3   3   10.20    1.20
 -16   3   3    9.80    1.10
 -15  -3   3    5.20    1.00
 -15   3   3    4.90    1.00
 -14  -3   3   37.00    1.90
 -14   3   3   33.80    1.80
 -13  -3   3  341.17    7.90
 -13   3   3  341.67    7.90
 -13   3   3  336.97    7.70
 -12  -3   3  143.59    3.80
 -12  -3   3  143.59    3.70
 -12   3   3  144.49    3.70
 -12   3   3  143.59    3.50
 -11  -3   3    9.50    0.90
 -11  -3   3   10.40    0.90
 -11  -3   3    9.50    0.80
 -11   3   3    9.00    0.90
 -11   3   3   10.00    1.00
 -10  -3   3  167.68    4.00
 -10  -3   3  164.98    4.00
 -10   3   3  167.08    4.00
 -10   3   3  168.68    4.10
  -9  -3   3  547.45   11.90
  -9  -3   3  546.85   11.90
  -9   3   3  534.05   11.90
  -9   3   3  536.95   11.90
  -8  -3   3  731.73   15.70
  -8  -3   3  707.83   15.70
  -8  -3   3  724.33   15.60
  -8   3   3  726.33   15.70
  -8   3   3  709.83   15.70
  -7  -3   3   16.20    0.70
  -7  -3   3   17.00    0.90
  -7   3   3   14.10    0.90
  -7   3   3   16.00    1.00
  -6  -3   3 1394.46   30.20
  -6  -3   3 1341.47   29.70
  -6  -3   3 1340.47   30.10
  -6   3   3 1402.26   29.90
  -6   3   3 1396.66   30.00
  -5  -3   3  400.76    8.50
  -5  -3   3  390.86    8.70
  -5  -3   3  400.66    8.70
  -5   3   3  391.66    8.70
  -5   3   3  385.26    8.60
  -4  -3   3  111.49    2.60
  -4  -3   3  113.59    2.70
  -4   3   3  107.99    2.70
  -4   3   3  108.69    2.50
  -3  -3   3 1619.34   36.00
  -3  -3   3 1630.44   35.90
  -3   3   3 1656.13   36.20
  -3   3   3 1677.73   40.40
  -2  -3   3   44.40    1.30
  -2   3   3   44.60    1.10
  -2   3   3   49.90    1.40
   1  -3  -3   19.10    0.90
   1  -3  -3   15.70    0.40
  -1  -3   3   12.40    0.70
  -1   3   3   15.80    0.40
   0  -3  -3 4834.42  124.49
   0   3  -3 4875.71  114.09
   0   3   3 4538.05  114.19
  -1  -3  -3  431.36    9.00
  -1  -3  -3  412.36    8.80
   1   3   3  381.86    8.80
  -1   3  -3  400.06    8.80
  -2  -3  -3   11.30    0.40
  -2  -3  -3   12.00    0.80
  -2   3  -3   10.30    0.50
   2   3   3    9.40    0.60
  -2   3  -3   10.30    0.60
  -3  -3  -3   34.70    1.00
  -3   3  -3   41.30    1.00
   3   3   3   39.80    1.10
  -4  -3  -3  918.71   27.40
  -4  -3  -3  925.11   20.90
  -4   3  -3  908.41   19.80
   4   3   3  924.51   19.90
  -4   3  -3  918.51   20.30
  -5  -3  -3   13.00    1.00
  -5  -3  -3   12.60    0.60
  -5   3  -3   11.30    0.80
  -5   3  -3   10.30    0.50
   5   3   3   11.20    0.60
  -6  -3  -3   68.29    2.20
  -6  -3  -3   70.49    1.90
   6   3   3   79.79    1.80
  -6   3  -3   72.49    2.00
  -7  -3  -3   51.49    1.50
  -7  -3  -3   51.39    1.90
  -7   3  -3   55.89    1.60
   7   3   3   49.70    1.40
  -8  -3  -3    8.60    0.80
  -8  -3  -3    8.60    0.90
  -8   3  -3    8.90    0.90
   8   3   3    7.40    0.60
  -9  -3  -3  426.36    9.50
  -9  -3  -3  432.56    9.90
   9   3   3  418.96    9.30
  -9   3  -3  431.46    9.60
 -10  -3  -3   98.49    2.60
 -10  -3  -3   96.59    3.00
  10   3   3   95.19    2.40
 -10   3  -3   94.99    2.70
 -11  -3  -3   54.29    2.20
 -11  -3  -3   55.89    1.80
 -11   3  -3   53.79    1.90
 -12  -3  -3   16.80    1.60
 -12  -3  -3   15.90    1.20
 -12   3  -3   14.30    1.30
 -13  -3  -3  403.16    9.60
 -13  -3  -3  396.56    9.10
 -13   3  -3  391.76    9.10
 -14  -3  -3    1.70    1.10
 -14  -3  -3    1.20    0.80
 -14   3  -3    1.20    0.90
 -15  -3  -3   96.39    3.40
 -15  -3  -3   88.79    2.90
 -15   3  -3   95.49    3.00
 -16  -3  -3   51.39    2.70
 -16  -3  -3   50.09    2.30
 -16   3  -3   49.40    2.20
 -17  -3  -3   58.09    2.90
 -17  -3  -3   57.09    2.40
 -17   3  -3   51.99    2.40
 -18  -3  -3   17.00    1.80
 -18   3  -3   14.90    1.40
 -19  -3  -3    6.70    1.20
 -19   3  -3    6.50    1.30
 -20  -4   3   39.80    2.50
 -20   4   3   37.10    2.40
 -19  -4   3    3.80    1.20
 -19   4   3    3.20    1.10
 -18  -4   3  102.29    3.40
 -18   4   3  101.09    3.30
 -17  -4   3   38.90    2.10
 -17   4   3   37.60    2.10
 -16  -4   3    5.30    1.10
 -16   4   3    5.40    1.00
 -15  -4   3   36.30    1.90
 -15   4   3   37.20    1.90
 -14  -4   3    0.30    0.80
 -14   4   3    2.00    0.80
 -13  -4   3    0.50    0.70
  13   4  -3   -0.10    0.50
 -13   4   3    0.20    0.70
 -13   4   3    1.20    0.60
 -12  -4   3    4.40    0.70
 -12  -4   3    3.20    0.70
 -12   4   3    4.30    0.70
  12   4  -3    5.10    0.60
 -12   4   3    3.70    0.60
 -11  -4   3  142.69    3.70
 -11  -4   3  139.29    3.60
  11   4  -3  151.28    3.70
 -11   4   3  156.28    3.60
 -11   4   3  146.79    3.70
 -10  -4   3   91.69    2.50
 -10  -4   3   90.49    2.60
 -10   4   3   91.79    2.50
 -10   4   3  103.39    2.50
  10   4  -3   94.29    2.50
  -9  -4   3    9.20    0.80
  -9  -4   3    8.60    0.80
  -9   4   3    7.70    0.90
  -9   4   3    5.30    0.60
  -8  -4   3   98.69    2.70
  -8  -4   3  100.19    2.50
  -8   4   3  103.59    2.60
  -8   4   3  100.49    2.60
  -7  -4   3    0.00    0.50
  -7  -4   3    0.30    0.40
  -7   4   3    0.70    0.50
  -7   4   3    0.00    0.50
  -6  -4   3 1113.29   24.60
  -6  -4   3 1125.69   24.60
  -6   4   3 1148.89   24.40
  -6   4   3 1106.19   24.50
  -5  -4   3    7.40    0.70
  -5   4   3    8.50    0.60
  -5   4   3    8.50    0.80
  -4  -4   3 1807.92   40.30
  -4   4   3 1878.51   40.60
  -4   4   3 1853.11   40.10
  -3  -4   3  274.17    6.20
  -3   4   3  286.27    6.30
   3   4  -3  271.57    6.30
  -3   4   3  292.77    6.10
   2   4  -3 6326.67  157.58
  -2   4   3 6779.82  159.18
  -2   4   3 6418.46  145.89
  -1   4   3   16.90    0.90
   1   4  -3   18.40    0.70
  -1   4   3   13.00    0.40
   0  -4  -3  109.39    2.80
   0   4  -3  111.19    2.60
   0   4   3  109.69    2.70
   0   4   3  112.69    2.40
  -1  -4  -3  386.86    9.00
  -1  -4  -3  402.76    8.90
   1   4   3  413.06    8.80
  -1   4  -3  411.56    8.80
  -2  -4  -3   98.99    2.20
  -2   4  -3   98.19    2.30
   2   4   3   91.39    2.30
  -3  -4  -3 2314.17   46.70
  -3  -4  -3 2036.60   47.60
  -3   4  -3 2086.09   58.99
  -3   4  -3 2196.68   46.60
   3   4   3 2110.49   46.70
  -4  -4  -3  128.39    3.40
  -4  -4  -3  127.29    3.00
  -4   4  -3  134.99    3.00
  -4   4  -3  133.19    3.10
   4   4   3  128.59    3.00
  -5  -4  -3   81.19    2.00
  -5  -4  -3   82.19    2.40
  -5   4  -3   81.49    1.90
   5   4   3   77.49    2.00
  -5   4  -3   85.69    2.10
  -6  -4  -3  168.68    3.80
  -6  -4  -3  167.18    4.20
  -6   4  -3  159.88    3.70
  -6   4  -3  168.58    3.90
   6   4   3  162.78    3.80
  -7  -4  -3   68.19    2.30
  -7  -4  -3   67.19    1.90
  -7   4  -3   62.99    1.60
  -7   4  -3   67.49    1.90
   7   4   3   63.99    1.70
  -8  -4  -3   33.60    1.70
  -8  -4  -3   35.40    1.30
  -8   4  -3   33.90    1.40
   8   4   3   35.20    1.10
  -9  -4  -3  289.37    7.10
  -9  -4  -3  293.27    6.70
  -9   4  -3  292.27    6.80
   9   4   3  299.37    6.50
 -10  -4  -3    1.00    0.50
 -10  -4  -3    1.40    0.80
  10   4   3    1.00    0.30
 -10   4  -3    1.50    0.60
 -11  -4  -3   45.00    2.00
 -11  -4  -3   43.80    1.70
 -11   4  -3   45.80    1.70
 -12  -4  -3   31.50    1.90
 -12  -4  -3   30.60    1.50
 -12   4  -3   29.00    1.50
 -13  -4  -3  131.89    3.60
 -13  -4  -3  134.69    4.10
 -13   4  -3  138.49    3.70
 -14  -4  -3  177.18    5.10
 -14  -4  -3  170.28    4.50
 -14   4  -3  174.98    4.60
 -15  -4  -3   30.50    2.20
 -15  -4  -3   25.60    1.80
 -15   4  -3   28.50    1.80
 -16  -4  -3    0.80    0.90
 -16  -4  -3   -0.60    1.10
 -16   4  -3    0.80    0.90
 -17  -4  -3   82.09    2.90
 -17   4  -3   77.29    2.90
 -18  -4  -3   64.99    2.70
 -18   4  -3   64.19    2.70
 -19  -4  -3   33.50    2.20
 -19   4  -3   29.90    2.20
 -20  -5   3   49.20    2.70
 -20   5   3   48.10    2.60
 -19  -5   3    8.30    1.30
 -19   5   3    6.00    1.30
 -18  -5   3  134.49    4.10
 -18   5   3  134.59    4.10
 -17  -5   3    3.30    1.10
 -17   5   3    4.00    1.10
 -16  -5   3   21.30    1.80
 -16   5   3   22.90    1.80
 -15  -5   3   19.20    1.60
 -15   5   3   18.50    1.70
 -14  -5   3    4.90    0.90
 -14   5   3    5.30    0.90
 -13  -5   3   34.10    1.70
  13   5  -3   35.40    1.50
 -13   5   3   33.30    1.60
 -13   5   3   34.30    1.50
 -12  -5   3   44.00    1.80
 -12   5   3   45.90    1.70
  12   5  -3   47.20    1.70
 -12   5   3   43.60    1.70
 -11  -5   3  111.69    2.90
 -11  -5   3  108.99    3.00
  11   5  -3  111.39    2.90
 -11   5   3  105.89    2.80
 -11   5   3  106.79    2.90
 -10  -5   3   12.80    1.10
 -10  -5   3   12.10    0.90
 -10   5   3   12.00    1.00
  10   5  -3   12.80    1.00
 -10   5   3   12.40    1.00
  -9  -5   3  624.44   13.60
  -9  -5   3  629.84   13.70
  -9   5   3  619.24   13.70
  -9   5   3  625.84   13.70
   9   5  -3  617.44   13.70
  -8  -5   3   38.30    1.50
  -8  -5   3   38.50    1.30
  -8   5   3   43.50    1.50
  -8   5   3   41.70    1.40
   8   5  -3   40.50    1.50
  -7  -5   3  267.97    6.10
  -7  -5   3  256.87    5.90
   7   5  -3  262.07    6.10
  -7   5   3  260.87    6.00
  -7   5   3  275.07    6.10
  -6  -5   3  143.09    3.40
  -6  -5   3  148.69    3.50
  -6   5   3  147.49    3.50
  -6   5   3  144.59    3.40
   6   5  -3  139.59    3.50
  -5  -5   3  125.49    3.00
  -5   5   3  121.89    3.10
  -5   5   3  130.19    2.90
   5   5  -3  122.69    3.10
  -4  -5   3  151.08    3.60
   4   5  -3  154.38    3.70
  -4   5   3  158.98    3.70
  -4   5   3  154.88    3.50
  -3   5   3   26.70    0.90
  -3   5   3   34.20    1.20
   2   5  -3 2747.93   77.79
  -2   5   3 2855.81   61.19
  -2   5   3 2790.32   60.19
   1   5  -3   87.69    2.20
  -1   5   3   86.09    2.30
  -1   5   3   93.89    2.00
   0  -5  -3 1678.13   37.80
   0   5   3 1649.93   36.80
   0   5  -3 1700.23   49.20
  -1   5  -3  284.87    6.40
   1   5   3  290.07    6.40
  -2  -5  -3   96.09    2.70
  -2  -5  -3  100.49    2.30
   2   5   3  100.09    2.50
  -2   5  -3  101.19    2.40
  -3  -5  -3   87.29    2.50
  -3  -5  -3   93.69    2.10
  -3   5  -3   91.99    2.20
   3   5   3   91.59    2.30
  -4  -5  -3  570.14   12.60
  -4  -5  -3  564.14   12.40
  -4   5  -3  576.14   12.30
   4   5   3  556.84   12.30
  -5  -5  -3  280.47    6.20
  -5  -5  -3  276.77    6.60
   5   5   3  276.57    6.20
  -5   5  -3  273.67    6.10
  -5   5  -3  279.37    6.30
  -6  -5  -3    9.70    1.00
  -6  -5  -3    8.60    0.80
  -6   5  -3   12.40    0.70
  -6   5  -3   10.00    0.90
   6   5   3    8.20    0.80
  -7  -5  -3  127.49    3.10
  -7  -5  -3  116.49    3.50
  -7   5  -3  138.89    3.00
   7   5   3  132.89    3.10
  -7   5  -3  118.89    3.20
  -8  -5  -3   84.89    2.30
  -8  -5  -3   84.79    2.70
  -8   5  -3   81.69    2.00
   8   5   3   84.69    2.10
  -8   5  -3   80.29    2.30
  -9  -5  -3   46.30    1.60
  -9  -5  -3   46.30    1.90
  -9   5  -3   48.40    1.20
  -9   5  -3   44.50    1.70
   9   5   3   47.10    1.40
 -10  -5  -3  195.68    5.10
 -10  -5  -3  196.88    4.60
 -10   5  -3  192.38    4.70
  10   5   3  185.98    4.40
 -11  -5  -3  178.08    4.90
 -11  -5  -3  180.58    4.40
 -11   5  -3  178.68    4.50
 -12  -5  -3   33.70    1.90
 -12  -5  -3   33.70    1.50
 -12   5  -3   32.50    1.60
 -13  -5  -3  107.99    3.60
 -13  -5  -3  110.39    3.20
 -13   5  -3  111.79    3.20
 -14  -5  -3   35.50    2.20
 -14  -5  -3   33.00    1.80
 -14   5  -3   35.60    1.80
 -15  -5  -3   60.79    2.40
 -15  -5  -3   60.89    2.80
 -15   5  -3   61.39    2.40
 -16  -5  -3   20.60    1.70
 -16  -5  -3   18.60    2.10
 -16   5  -3   19.90    1.80
 -17  -5  -3    0.20    1.00
 -17   5  -3    0.20    1.00
 -18  -5  -3    2.20    1.00
 -18   5  -3    1.20    1.10
 -19  -5  -3  149.49    4.50
 -19   5  -3  153.28    4.60
 -20  -6   3   54.79    2.80
 -20   6   3   54.19    2.80
 -19  -6   3    0.80    1.20
 -19   6   3    1.40    1.10
 -18  -6   3    2.60    1.20
 -18   6   3    2.40    1.10
 -17  -6   3   73.09    2.90
 -17   6   3   71.69    2.70
 -16  -6   3   99.89    3.20
 -16   6   3   96.09    3.10
 -15  -6   3    0.10    0.90
 -15   6   3    0.80    0.90
 -14  -6   3    8.30    1.00
 -14   6   3   11.40    1.10
 -13  -6   3   55.19    2.10
  13   6  -3   52.69    1.90
 -13   6   3   55.49    2.10
 -13   6   3   49.90    1.90
 -12  -6   3  142.99    3.80
 -12   6   3  139.79    3.60
 -12   6   3  145.49    3.70
  12   6  -3  144.19    3.70
 -11  -6   3   18.90    1.10
 -11  -6   3   21.60    1.30
  11   6  -3   19.50    1.20
 -11   6   3   18.20    1.20
 -11   6   3   21.30    1.20
 -10  -6   3   30.10    1.20
 -10  -6   3   30.40    1.40
 -10   6   3   27.90    1.30
  10   6  -3   28.80    1.30
 -10   6   3   26.90    1.30
  -9  -6   3   26.50    1.10
  -9  -6   3   26.10    1.30
  -9   6   3   26.50    1.30
  -9   6   3   23.70    1.20
   9   6  -3   26.10    1.30
  -8  -6   3   14.70    1.10
  -8  -6   3   13.90    0.90
  -8   6   3   14.60    1.10
  -8   6   3   14.20    1.00
   8   6  -3   14.60    1.00
  -7  -6   3  208.98    4.90
  -7  -6   3  213.38    5.00
  -7   6   3  214.18    4.90
  -7   6   3  214.48    5.00
   7   6  -3  210.48    5.00
  -6  -6   3   73.39    2.10
   6   6  -3   71.99    2.10
  -6   6   3   77.29    2.20
  -6   6   3   73.89    2.00
  -5  -6   3   74.99    2.10
   5   6  -3   73.79    2.10
  -5   6   3   75.39    2.10
  -5   6   3   74.09    1.90
  -4  -6   3   28.30    1.10
  -4   6   3   25.90    0.90
   4   6  -3   28.00    1.10
  -4   6   3   29.20    1.20
  -3   6   3  794.62   17.50
  -3   6   3  814.12   17.50
   3   6  -3  808.82   17.70
   2   6  -3 1041.00   22.50
  -2   6   3 1075.19   23.00
  -2   6   3 1019.60   22.60
   1   6  -3    7.80    0.70
  -1   6   3    8.20    0.80
   0  -6  -3  543.15   11.70
   0   6  -3  521.45   11.40
   0   6   3  505.15   11.50
  -1  -6  -3    4.90    0.70
   1   6   3    6.20    0.70
  -1   6  -3    6.20    0.60
  -2  -6  -3    7.00    0.80
  -2  -6  -3    5.70    0.50
   2   6   3    3.90    0.50
  -2   6  -3    5.40    0.60
  -3  -6  -3   66.19    1.70
  -3   6  -3   73.09    1.80
   3   6   3   71.99    1.90
  -4  -6  -3   40.50    1.60
  -4  -6  -3   39.20    1.20
  -4   6  -3   40.40    1.20
   4   6   3   37.40    1.30
  -4   6  -3   39.60    1.30
  -5  -6  -3   41.70    1.80
  -5  -6  -3   42.60    1.30
   5   6   3   43.50    1.40
  -5   6  -3   43.50    1.30
  -5   6  -3   40.10    1.40
  -6  -6  -3 1077.59   23.70
  -6  -6  -3 1096.39   23.80
  -6   6  -3 1065.69   23.40
   6   6   3 1070.19   23.30
  -6   6  -3 1092.59   25.50
  -7  -6  -3 2719.23   60.79
  -7  -6  -3 2807.42   67.59
   7   6   3 2788.22   59.69
  -7   6  -3 2819.82   59.69
  -7   6  -3 2680.83   60.49
  -8  -6  -3   11.10    1.30
  -8  -6  -3    9.50    0.80
  -8   6  -3    6.20    0.70
  -8   6  -3    6.70    0.70
   8   6   3    7.90    0.80
  -9  -6  -3   23.60    1.10
  -9  -6  -3   22.60    1.60
   9   6   3   23.50    1.00
  -9   6  -3   24.70    0.90
  -9   6  -3   23.00    1.20
 -10  -6  -3   20.30    1.50
 -10  -6  -3   20.60    1.10
  10   6   3   24.70    1.00
 -11  -6  -3   66.69    2.60
 -11  -6  -3   65.99    2.10
 -11   6  -3   68.49    2.20
 -12  -6  -3  239.28    5.70
 -12  -6  -3  237.88    6.20
 -12   6  -3  231.88    5.70
 -13  -6  -3   15.00    1.80
 -13  -6  -3   14.00    1.40
 -13   6  -3   15.30    1.40
 -14  -6  -3   27.20    2.10
 -14  -6  -3   28.50    1.70
 -14   6  -3   30.10    1.70
 -15  -6  -3    4.00    1.20
 -15  -6  -3    3.00    0.90
 -15   6  -3    3.60    1.00
 -16  -6  -3  268.27    6.60
 -16  -6  -3  263.07    7.20
 -16   6  -3  268.67    6.70
 -17  -6  -3   64.09    2.60
 -17   6  -3   61.79    2.60
 -18  -6  -3   55.09    2.50
 -18   6  -3   49.50    2.50
 -19  -6  -3    4.10    1.20
 -19   6  -3    3.40    1.20
 -20  -7   3   22.30    2.30
 -20   7   3   23.10    2.20
 -19  -7   3  147.09    4.40
 -19   7   3  144.39    4.30
 -18  -7   3   64.69    2.80
 -18   7   3   62.59    2.60
 -17  -7   3  138.69    4.20
 -17   7   3  147.09    4.20
 -16  -7   3   33.00    2.00
 -16   7   3   32.80    1.90
 -15  -7   3   30.10    2.00
 -15   7   3   29.20    1.80
 -14  -7   3    1.20    0.90
 -14   7   3    0.50    0.80
 -13  -7   3   61.99    2.30
  13   7  -3   62.29    2.20
 -13   7   3   62.49    2.20
 -13   7   3   61.19    2.10
 -12  -7   3   33.30    1.70
  12   7  -3   33.10    1.60
 -12   7   3   32.30    1.50
 -12   7   3   33.50    1.50
 -11  -7   3  152.48    3.90
 -11   7   3  151.48    3.80
  11   7  -3  150.08    3.90
 -11   7   3  145.39    3.80
 -10  -7   3  192.38    4.80
 -10  -7   3  199.58    4.90
 -10   7   3  204.18    4.80
 -10   7   3  201.18    4.80
  10   7  -3  198.88    4.90
  -9  -7   3  115.09    3.00
  -9  -7   3  118.49    3.10
  -9   7   3  119.49    3.10
   9   7  -3  117.99    3.10
  -9   7   3  116.29    3.00
  -8  -7   3  281.87    6.40
  -8  -7   3  270.97    6.30
  -8   7   3  284.47    6.30
   8   7  -3  276.47    6.50
  -8   7   3  276.07    6.40
  -7  -7   3   45.20    1.60
   7   7  -3   46.10    1.70
  -7   7   3   48.40    1.70
  -7   7   3   44.90    1.50
  -6  -7   3  188.18    4.50
  -6   7   3  188.08    4.30
  -6   7   3  189.28    4.50
   6   7  -3  185.38    4.50
  -5  -7   3  304.87    6.90
   5   7  -3  303.27    7.00
  -5   7   3  320.27    7.00
  -5   7   3  292.37    6.80
   4   7  -3   37.20    1.40
  -4   7   3   39.50    1.50
  -4   7   3   34.30    1.10
   3   7  -3  159.18    3.90
  -3   7   3  170.18    3.70
  -3   7   3  154.88    3.90
  -2   7   3   10.30    0.50
   2   7  -3    9.60    0.80
  -2   7   3    9.30    0.90
  -1   7   3   23.50    1.10
   1   7  -3   22.20    1.00
   0   7   3 1677.23   36.90
   0   7  -3 1696.03   36.90
  -1  -7  -3 1007.20   21.70
   1   7   3  952.20   21.40
  -1   7  -3 1014.10   21.40
  -2  -7  -3    7.00    0.80
  -2   7  -3    6.80    0.70
   2   7   3    5.00    0.60
  -3  -7  -3   59.49    1.60
  -3  -7  -3   53.49    2.00
  -3   7  -3   64.19    1.70
   3   7   3   64.79    1.80
  -4  -7  -3  555.34   12.60
  -4  -7  -3  558.84   12.10
  -4   7  -3  571.14   12.20
   4   7   3  561.14   12.30
  -4   7  -3  554.34   12.30
  -5  -7  -3   10.60    1.30
  -5  -7  -3    9.80    0.80
  -5   7  -3   11.30    1.00
   5   7   3   12.20    1.00
  -5   7  -3   12.00    0.80
  -6  -7  -3   77.79    2.60
  -6  -7  -3   78.49    2.10
  -6   7  -3   75.99    2.20
  -6   7  -3   87.19    2.10
   6   7   3   82.49    2.20
  -7  -7  -3    7.00    0.90
  -7  -7  -3    6.40    0.60
   7   7   3    5.80    0.60
  -7   7  -3    6.10    0.70
  -7   7  -3    6.10    0.50
  -8  -7  -3  344.27    7.70
  -8  -7  -3  337.37    8.20
   8   7   3  337.77    7.70
  -8   7  -3  351.16    7.60
  -8   7  -3  341.67    7.80
  -9  -7  -3  399.36    8.80
  -9  -7  -3  401.56    9.30
  -9   7  -3  391.26    8.90
  -9   7  -3  389.46    8.70
   9   7   3  383.36    8.80
 -10  -7  -3  235.68    5.50
 -10  -7  -3  234.28    6.00
  10   7   3  226.88    5.40
 -10   7  -3  233.68    5.60
 -11  -7  -3   36.40    2.00
 -11  -7  -3   35.80    1.60
 -11   7  -3   35.10    1.70
 -12  -7  -3   27.90    2.00
 -12  -7  -3   28.70    1.50
 -12   7  -3   26.40    1.60
 -13  -7  -3  124.19    3.50
 -13  -7  -3  129.09    4.00
 -13   7  -3  120.59    3.50
 -14  -7  -3    0.10    0.80
 -14  -7  -3   -0.40    1.00
 -14   7  -3    0.30    0.80
 -15  -7  -3    1.40    0.90
 -15  -7  -3    0.00    1.10
 -15   7  -3    0.90    0.90
 -16  -7  -3    2.20    1.00
 -16   7  -3    1.70    1.00
 -17  -7  -3   23.60    1.80
 -17   7  -3   23.40    1.90
 -18  -7  -3   19.90    1.90
 -18   7  -3   21.80    2.00
 -19  -7  -3   -0.50    1.10
 -19   7  -3    0.20    1.20
 -19  -8   3    2.60    1.20
 -19   8   3    3.70    1.20
 -18  -8   3   41.30    2.30
 -18   8   3   37.70    2.20
 -17  -8   3   32.40    2.10
 -17   8   3   32.90    2.10
 -16  -8   3  212.38    5.50
 -16   8   3  209.98    5.50
 -15  -8   3   18.00    1.70
 -15   8   3   17.80    1.60
 -14  -8   3    4.00    1.00
  14   8  -3    4.80    1.00
 -14   8   3    6.50    1.00
 -13  -8   3   28.30    1.70
 -13   8   3   23.80    1.60
  13   8  -3   28.00    1.50
 -13   8   3   26.90    1.60
 -12  -8   3  147.69    3.90
 -12   8   3  141.79    3.80
 -12   8   3  148.49    3.80
  12   8  -3  146.69    3.90
 -11  -8   3   86.99    2.70
 -11   8   3   85.09    2.50
  11   8  -3   84.39    2.60
 -11   8   3   83.89    2.50
 -10  -8   3   16.40    1.10
 -10  -8   3   17.70    1.30
 -10   8   3   15.50    1.20
 -10   8   3   16.70    1.10
  10   8  -3   17.60    1.20
  -9  -8   3   16.80    1.20
  -9  -8   3   19.30    1.10
  -9   8   3   17.20    1.20
   9   8  -3   16.40    1.20
  -9   8   3   19.60    1.10
  -8  -8   3  398.16    9.00
  -8   8   3  401.76    9.00
  -8   8   3  396.76    8.90
   8   8  -3  388.36    9.00
  -7  -8   3    1.10    0.60
  -7   8   3    1.60    0.50
   7   8  -3    0.80    0.60
  -7   8   3    1.40    0.60
  -6  -8   3 1182.78   25.20
  -6   8   3 1177.58   25.30
   6   8  -3 1170.08   25.30
  -6   8   3 1126.69   28.90
  -5  -8   3    2.30    0.60
  -5   8   3    2.20    0.40
  -5   8   3    3.40    0.70
   5   8  -3    2.00    0.60
  -4   8   3  100.59    2.80
  -4   8   3  100.29    2.40
   4   8  -3   99.19    2.70
  -3   8   3  212.68    4.80
  -3   8   3  217.38    5.10
   3   8  -3  211.38    5.00
   2   8  -3   41.40    1.50
  -2   8   3   43.40    1.60
  -2   8   3   44.30    1.20
  -1   8   3   44.50    1.60
   1   8  -3   41.50    1.50
   0   8   3  676.43   15.00
   0   8  -3  692.03   15.00
  -1   8  -3  188.28    4.40
   1   8   3  185.18    4.50
  -2  -8  -3   49.99    2.00
  -2   8  -3   59.09    1.70
   2   8   3   57.69    1.80
  -3  -8  -3   48.10    1.40
  -3  -8  -3   49.70    2.00
  -3   8  -3   48.90    1.50
   3   8   3   47.30    1.70
  -4  -8  -3  225.98    5.80
  -4  -8  -3  231.98    5.30
  -4   8  -3  236.38    5.40
  -4   8  -3  239.48    5.40
   4   8   3  237.18    5.50
  -5  -8  -3  164.38    3.80
  -5  -8  -3  168.88    4.30
  -5   8  -3  154.28    3.90
  -5   8  -3  153.68    3.80
   5   8   3  159.28    3.90
  -6  -8  -3  801.32   17.40
  -6  -8  -3  788.42   16.80
   6   8   3  766.52   16.90
  -6   8  -3  771.82   17.00
  -6   8  -3  750.22   16.80
  -7  -8  -3   64.99    1.90
  -7  -8  -3   65.99    2.40
   7   8   3   65.89    2.00
  -7   8  -3   62.59    2.00
  -7   8  -3   65.99    1.90
  -8  -8  -3  907.41   19.90
  -8  -8  -3  882.71   20.40
  -8   8  -3  890.21   20.00
  -8   8  -3  965.10   19.80
   8   8   3  930.41   19.90
  -9  -8  -3   19.00    1.60
  -9  -8  -3   19.80    1.10
  -9   8  -3   18.50    1.20
   9   8   3   17.50    1.10
  -9   8  -3   15.60    1.00
 -10  -8  -3  260.07    6.50
 -10  -8  -3  256.37    6.00
 -10   8  -3  261.57    6.10
  10   8   3  244.88    5.90
 -11  -8  -3  521.75   12.10
 -11  -8  -3  514.05   11.50
 -11   8  -3  508.95   11.60
 -12  -8  -3  132.29    4.10
 -12  -8  -3  129.99    3.60
 -12   8  -3  136.39    3.70
 -13  -8  -3   54.39    2.60
 -13  -8  -3   53.69    2.10
 -13   8  -3   54.69    2.20
 -14  -8  -3    6.60    1.00
 -14  -8  -3    7.00    1.30
 -14   8  -3    6.80    1.10
 -15  -8  -3   86.59    3.40
 -15  -8  -3   88.39    2.90
 -15   8  -3   85.19    2.90
 -16  -8  -3    6.20    1.10
 -16   8  -3    8.20    1.20
 -17  -8  -3   63.29    2.60
 -17   8  -3   58.39    2.60
 -18  -8  -3   17.90    1.50
 -18   8  -3   17.70    1.60
 -19  -8  -3   36.00    2.40
 -19   8  -3   37.30    2.50
 -19  -9   3   12.70    1.50
 -19   9   3   14.10    1.50
 -18  -9   3   14.50    1.50
 -18   9   3   18.20    1.90
 -17  -9   3   24.40    2.20
 -17   9   3   29.90    2.10
 -16  -9   3    8.60    1.30
 -16   9   3    6.70    1.10
 -15  -9   3   29.10    1.90
 -15   9   3   30.80    1.90
 -14  -9   3   88.69    3.00
 -14   9   3   86.09    2.90
  14   9  -3   91.69    2.90
 -13  -9   3   40.80    2.00
  13   9  -3   35.80    1.80
 -13   9   3   36.60    2.20
 -13   9   3   34.70    1.70
 -12  -9   3  134.59    3.70
 -12   9   3  137.99    3.70
  12   9  -3  137.69    3.70
 -12   9   3  131.09    3.60
 -11  -9   3   62.99    2.30
  11   9  -3   63.09    2.20
 -11   9   3   64.39    2.10
 -11   9   3   63.29    2.20
 -10  -9   3    1.80    0.60
 -10  -9   3    1.30    0.70
 -10   9   3    1.60    0.60
 -10   9   3    1.20    0.60
  10   9  -3    2.00    0.60
   9   9  -3  108.09    3.00
  -9   9   3  108.79    3.00
  -9   9   3  102.89    2.80
  -8  -9   3   96.69    2.70
   8   9  -3   97.49    2.80
  -8   9   3   97.19    2.60
  -8   9   3  102.09    2.80
  -7  -9   3  524.45   11.70
  -7   9   3  507.55   11.50
   7   9  -3  518.95   11.70
  -7   9   3  541.65   11.70
  -6  -9   3   46.90    1.70
  -6   9   3   44.40    1.40
   6   9  -3   44.20    1.70
  -6   9   3   44.80    1.70
  -5   9   3   98.29    2.80
   5   9  -3   99.89    2.80
  -5   9   3  101.79    2.50
  -4   9   3  230.88    5.30
   4   9  -3  237.78    5.60
  -4   9   3  243.58    5.70
   3   9  -3   38.70    1.50
  -3   9   3   35.20    1.20
  -3   9   3   37.40    1.60
  -2   9   3  400.46    9.20
   2   9  -3  407.76    9.20
  -2   9   3  413.66    8.90
   1   9  -3   72.99    2.10
  -1   9   3   71.09    2.20
   0   9   3   72.69    2.20
   0   9  -3   74.29    2.20
   1   9   3   17.30    1.20
  -1   9  -3   16.50    1.10
  -2  -9  -3    2.70    0.80
   2   9   3    3.40    0.70
  -2   9  -3    3.20    0.60
   3   9   3  106.69    2.90
  -3   9  -3  107.99    2.80
  -4  -9  -3  895.01   19.60
  -4  -9  -3  887.91   19.10
  -4   9  -3  881.91   19.20
  -4   9  -3  872.31   19.20
   4   9   3  884.51   19.30
  -5  -9  -3  359.86    7.90
  -5  -9  -3  357.76    8.50
   5   9   3  359.06    8.10
  -5   9  -3  355.96    8.00
  -5   9  -3  355.26    8.10
  -6  -9  -3   98.19    2.60
  -6  -9  -3   98.19    3.20
  -6   9  -3  102.69    2.80
  -6   9  -3  106.79    2.70
   6   9   3  104.79    2.80
  -7  -9  -3  223.18    5.30
  -7  -9  -3  225.38    5.80
   7   9   3  230.98    5.40
  -7   9  -3  225.68    5.40
  -7   9  -3  230.38    5.30
  -8  -9  -3  412.96    9.60
  -8  -9  -3  407.26    9.00
   8   9   3  410.76    9.10
  -8   9  -3  400.86    9.00
  -8   9  -3  384.96    9.10
  -9  -9  -3   60.89    2.50
  -9  -9  -3   60.29    1.90
   9   9   3   60.69    2.00
  -9   9  -3   61.69    1.80
  -9   9  -3   60.39    2.00
 -10  -9  -3  143.79    3.70
 -10  -9  -3  142.79    4.20
  10   9   3  146.69    3.70
 -10   9  -3  149.39    3.80
 -11  -9  -3   -1.10    0.90
 -11  -9  -3    0.20    0.70
 -11   9  -3    0.20    0.70
 -12  -9  -3   91.59    3.30
 -12  -9  -3   95.79    2.80
 -12   9  -3   93.39    2.90
 -13  -9  -3   10.20    1.40
 -13  -9  -3    9.80    1.00
 -13   9  -3    9.80    1.10
 -14  -9  -3    8.30    1.00
 -14  -9  -3    7.20    1.30
 -14   9  -3    5.50    1.00
 -15  -9  -3   37.00    2.00
 -15  -9  -3   32.00    2.40
 -15   9  -3   35.20    2.00
 -16  -9  -3    0.40    0.90
 -16   9  -3   -1.40    0.90
 -17  -9  -3    8.60    1.20
 -17   9  -3   10.90    1.30
 -18  -9  -3   -0.10    1.00
 -18   9  -3   -0.30    1.10
 -19 -10   3   40.70    2.50
 -19  10   3   37.50    2.30
 -18 -10   3    7.50    1.40
 -18  10   3    6.00    1.20
 -17 -10   3   22.20    2.10
 -17  10   3   21.80    2.00
 -16 -10   3   69.19    2.80
 -16  10   3   65.59    2.60
 -15 -10   3   -0.40    1.00
 -15  10   3   -1.30    0.90
 -14 -10   3   51.49    2.30
  14  10  -3   50.39    2.20
 -14  10   3   50.49    2.10
 -13 -10   3  101.29    3.20
 -13  10   3  102.09    3.10
  13  10  -3  101.09    3.10
 -12 -10   3   25.70    1.80
 -12  10   3   27.80    1.60
 -12  10   3   27.10    1.70
  12  10  -3   28.80    1.60
 -11 -10   3   26.80    1.70
 -11  10   3   25.30    1.50
  11  10  -3   27.00    1.60
 -11  10   3   29.20    1.60
 -10 -10   3    1.60    0.70
  10  10  -3    1.40    0.70
 -10  10   3    1.10    0.60
 -10  10   3    1.40    0.70
  -9 -10   3  141.29    3.80
  -9  10   3  146.39    3.80
  -9  10   3  145.69    3.60
   9  10  -3  143.29    3.80
  -8 -10   3   98.19    2.80
  -8  10   3   96.39    2.80
   8  10  -3   95.89    2.80
  -8  10   3   98.29    2.60
  -7 -10   3    1.20    0.60
  -7  10   3    0.70    0.60
  -7  10   3    1.20    0.50
   7  10  -3    1.60    0.60
   6  10  -3  295.77    6.90
  -6  10   3  286.57    6.60
  -6  10   3  300.17    6.90
   5  10  -3  111.29    3.10
  -5  10   3  119.99    3.20
  -5  10   3  112.29    2.80
   4  10  -3   17.50    1.20
  -4  10   3   19.00    1.30
  -4  10   3   19.90    0.90
  -3  10   3  479.45   10.60
   3  10  -3  462.55   10.60
  -3  10   3  468.25   10.30
  -2  10   3    6.10    0.80
   2  10  -3    6.70    0.70
   1  10  -3  120.09    3.20
  -1  10   3  115.79    3.20
   0  10   3  164.48    4.10
   0  10  -3  164.18    4.10
   1  10   3  223.28    5.30
  -1  10  -3  219.08    5.30
   2  10   3   88.09    2.60
  -2  10  -3   90.49    2.50
  -3 -10  -3  329.57    8.10
   3  10   3  347.47    7.80
  -3  10  -3  342.67    7.70
  -4 -10  -3    9.90    1.10
   4  10   3    6.30    0.80
  -4  10  -3    9.20    1.00
  -4  10  -3    7.80    0.70
  -5 -10  -3    6.00    1.00
  -5 -10  -3    4.50    0.50
  -5  10  -3    3.30    0.60
  -5  10  -3    3.50    0.60
   5  10   3    2.60    0.60
  -6 -10  -3  453.25   10.70
  -6 -10  -3  465.95   10.20
  -6  10  -3  456.05   10.30
   6  10   3  459.75   10.40
  -6  10  -3  459.95   10.20
  -7 -10  -3   31.10    1.30
  -7 -10  -3   30.20    1.80
  -7  10  -3   33.50    1.50
   7  10   3   32.50    1.50
  -7  10  -3   33.60    1.30
  -8 -10  -3  174.78    4.20
  -8 -10  -3  177.08    4.80
  -8  10  -3  168.88    4.30
   8  10   3  175.78    4.30
  -8  10  -3  171.58    4.20
  -9 -10  -3   20.30    1.20
  -9 -10  -3   21.60    1.80
   9  10   3   20.50    1.30
  -9  10  -3   19.60    1.20
  -9  10  -3   20.70    1.30
 -10 -10  -3    3.50    1.00
 -10 -10  -3    3.00    0.70
  10  10   3    2.50    0.70
 -10  10  -3    3.70    0.80
 -11 -10  -3   10.20    1.30
 -11 -10  -3   10.40    0.90
 -11  10  -3    9.30    1.00
 -12 -10  -3   44.10    2.40
 -12 -10  -3   46.10    1.90
 -12  10  -3   44.90    2.00
 -13 -10  -3   30.70    2.20
 -13 -10  -3   29.40    1.70
 -13  10  -3   31.80    1.80
 -14 -10  -3   12.00    1.50
 -14 -10  -3   17.40    1.60
 -14  10  -3   12.30    1.20
 -15 -10  -3   10.50    1.20
 -15  10  -3   12.70    1.30
 -16 -10  -3    5.70    1.10
 -16  10  -3    5.30    1.20
 -17 -10  -3    2.60    1.00
 -17  10  -3    1.70    1.10
 -18 -10  -3    0.90    1.00
 -18  10  -3   -1.40    1.10
 -18 -11   3   33.50    2.50
 -18  11   3   33.50    2.20
 -17 -11   3   -1.50    1.10
 -17  11   3    0.90    1.00
 -16 -11   3   34.60    2.20
 -16  11   3   34.80    2.10
 -15 -11   3   56.19    2.50
 -15  11   3   52.49    2.40
 -14 -11   3    2.50    1.00
 -14  11   3    1.30    0.90
  14  11  -3    1.50    0.80
 -13 -11   3   92.39    3.10
  13  11  -3   88.89    2.90
 -13  11   3   89.59    2.90
 -12 -11   3  176.68    4.80
  12  11  -3  179.58    4.80
 -12  11   3  187.68    4.80
 -12  11   3  183.48    4.60
 -11 -11   3  325.77    7.70
 -11  11   3  326.47    7.60
  11  11  -3  325.37    7.70
 -11  11   3  324.37    7.70
 -10 -11   3   20.40    1.50
 -10  11   3   19.20    1.30
  10  11  -3   20.00    1.50
 -10  11   3   20.40    1.50
  -9 -11   3    1.80    0.70
   9  11  -3    1.80    0.70
  -9  11   3    1.20    0.70
  -9  11   3    1.00    0.60
  -8 -11   3    8.90    0.90
  -8  11   3    8.10    0.90
   8  11  -3    7.90    0.90
  -8  11   3    6.90    0.70
   7  11  -3  211.98    5.20
  -7  11   3  205.18    4.90
  -7  11   3  218.38    5.30
   6  11  -3   13.00    1.20
  -6  11   3   12.50    0.90
  -6  11   3   14.50    1.30
   5  11  -3  170.08    4.30
  -5  11   3  159.78    4.00
  -5  11   3  179.08    4.40
  -4  11   3  150.48    3.80
   4  11  -3  146.29    3.80
  -4  11   3  140.09    3.50
  -3  11   3   34.50    1.20
   3  11  -3   35.50    1.60
  -3  11   3   38.10    1.70
   2  11  -3    1.60    0.60
  -2  11   3    2.70    0.70
   1  11  -3   19.00    1.30
  -1  11   3   16.90    1.30
   0  11   3  193.78    4.80
   0  11  -3  195.08    4.80
   1  11   3   35.00    1.60
  -1  11  -3   35.20    1.60
   2  11   3   14.90    1.30
  -2  11  -3   13.20    1.10
   3  11   3  312.67    7.30
  -3  11  -3  308.97    7.20
  -4 -11  -3   40.40    1.90
  -4  11  -3   37.30    1.50
   4  11   3   35.20    1.60
  -4  11  -3   37.30    1.40
  -5 -11  -3  185.08    4.30
  -5 -11  -3  191.08    5.00
  -5  11  -3  182.48    4.50
   5  11   3  182.18    4.60
  -5  11  -3  180.48    4.50
  -6 -11  -3  359.26    8.20
  -6 -11  -3  358.66    8.90
  -6  11  -3  366.36    8.40
  -6  11  -3  379.36    8.40
   6  11   3  378.16    8.50
  -7 -11  -3  298.57    6.90
  -7 -11  -3  301.47    7.50
  -7  11  -3  300.87    7.10
  -7  11  -3  302.17    7.00
   7  11   3  313.27    7.20
  -8 -11  -3    2.50    1.00
  -8 -11  -3    3.00    0.60
  -8  11  -3    2.70    0.70
  -8  11  -3    3.90    0.70
   8  11   3    3.60    0.70
  -9 -11  -3   68.79    2.80
  -9 -11  -3   68.19    2.10
  -9  11  -3   68.19    2.10
   9  11   3   68.79    2.30
  -9  11  -3   68.29    2.30
 -10 -11  -3   28.70    1.50
 -10 -11  -3   29.50    2.00
  10  11   3   29.70    1.60
 -10  11  -3   31.20    1.60
 -11 -11  -3  136.49    4.30
 -11 -11  -3  137.09    3.70
  11  11   3  141.89    3.90
 -11  11  -3  136.09    3.80
 -12 -11  -3    0.20    1.10
 -12 -11  -3    0.00    0.80
 -12  11  -3    0.30    0.80
 -13 -11  -3   17.30    2.00
 -13 -11  -3   18.10    1.60
 -13  11  -3   17.50    1.70
 -14 -11  -3  665.23   15.60
 -14 -11  -3  664.23   15.00
 -14  11  -3  666.13   15.10
 -15 -11  -3  179.48    4.90
 -15  11  -3  184.98    5.00
 -16 -11  -3    1.50    1.00
 -16  11  -3    1.00    1.00
 -17 -11  -3   53.39    2.50
 -17  11  -3   52.69    2.50
 -18 -11  -3   36.40    2.30
 -18  11  -3   32.30    2.40
 -18 -12   3    8.50    1.50
 -18  12   3    7.50    1.30
 -17 -12   3   17.20    1.60
 -17  12   3   16.30    1.40
 -16 -12   3   25.30    2.20
 -16  12   3   23.70    1.90
 -15 -12   3  197.98    5.40
 -15  12   3  197.48    5.20
 -14 -12   3  246.98    6.30
 -14  12   3  239.28    6.00
  14  12  -3  242.78    6.20
 -13 -12   3  300.57    7.30
 -13  12   3  296.57    7.10
  13  12  -3  288.47    7.20
 -12 -12   3  114.79    3.60
  12  12  -3  120.39    3.60
 -12  12   3  125.09    3.60
 -12  12   3  121.89    3.40
 -11 -12   3  258.17    6.30
 -11  12   3  249.38    6.10
 -11  12   3  255.57    6.30
  11  12  -3  252.67    6.30
 -10 -12   3  160.58    4.30
 -10  12   3  156.78    4.30
 -10  12   3  161.98    4.10
  10  12  -3  160.58    4.30
  -9 -12   3   33.10    1.80
  -9  12   3   33.80    1.80
   9  12  -3   31.90    1.80
  -9  12   3   33.80    1.50
   8  12  -3  430.56    9.90
  -8  12   3  422.76    9.80
  -8  12   3  425.86    9.60
  -7  12   3  377.76    8.90
  -7  12   3  382.86    8.60
   7  12  -3  384.36    8.90
   6  12  -3   80.59    2.50
  -6  12   3   77.49    2.20
  -6  12   3   78.19    2.50
  -5  12   3    2.60    0.50
  -5  12   3    1.40    0.70
   5  12  -3    1.40    0.60
  -4  12   3   25.90    1.10
  -4  12   3   25.30    1.50
   4  12  -3   25.50    1.40
   3  12  -3    5.10    0.70
  -3  12   3    3.30    0.50
  -3  12   3    4.10    0.80
  -2  12   3   39.60    1.70
   2  12  -3   36.70    1.60
  -1  12   3   19.30    1.40
   1  12  -3   17.00    1.30
   0  12   3   39.80    1.70
   0  12  -3   39.70    1.70
  -1  12  -3    0.50    0.60
   1  12   3   -0.40    0.60
  -2  12  -3   29.10    1.40
   2  12   3   29.30    1.60
   3  12   3   18.00    1.30
  -3  12  -3   16.30    1.20
  -4  12  -3   22.80    1.20
  -4  12  -3   21.70    1.30
   4  12   3   22.30    1.40
  -5 -12  -3   79.09    2.80
   5  12   3   81.29    2.50
  -5  12  -3   77.49    2.40
  -5  12  -3   75.99    2.30
  -6 -12  -3    7.80    1.10
  -6 -12  -3    8.40    0.70
  -6  12  -3    6.90    0.80
   6  12   3    7.20    0.80
  -6  12  -3    9.50    1.00
  -7 -12  -3   12.70    1.10
  -7 -12  -3   13.50    1.40
  -7  12  -3   14.50    1.20
  -7  12  -3   13.90    1.20
   7  12   3   13.70    1.30
  -8 -12  -3    2.70    0.60
  -8 -12  -3    4.00    1.00
   8  12   3    3.10    0.80
  -8  12  -3    3.00    0.70
  -8  12  -3    3.10    0.70
  -9 -12  -3   40.80    2.20
  -9 -12  -3   38.70    1.60
  -9  12  -3   38.50    1.70
  -9  12  -3   36.10    1.60
   9  12   3   38.80    1.80
 -10 -12  -3  138.69    4.30
 -10 -12  -3  133.89    3.60
  10  12   3  139.39    3.80
 -10  12  -3  140.09    3.80
 -11 -12  -3    9.50    1.00
 -11 -12  -3    8.20    1.30
  11  12   3    8.60    1.00
 -11  12  -3    9.30    1.00
 -12 -12  -3   59.39    2.30
 -12 -12  -3   62.49    2.90
 -12  12  -3   60.79    2.40
 -13 -12  -3  316.97    8.20
 -13 -12  -3  318.47    7.60
 -13  12  -3  318.67    7.70
 -14 -12  -3   12.90    1.90
 -14 -12  -3   11.80    1.20
 -14  12  -3   11.90    1.20
 -15 -12  -3  178.98    4.80
 -15  12  -3  169.18    4.80
 -16 -12  -3    0.00    1.00
 -16  12  -3   -1.60    1.00
 -17 -12  -3   29.60    2.20
 -17  12  -3   27.90    2.20
 -18 -13   3    5.10    1.40
 -18  13   3    5.10    1.20
 -17 -13   3    3.10    1.30
 -17  13   3    2.20    1.10
 -16 -13   3   14.70    1.60
 -16  13   3   15.20    1.40
 -15 -13   3   10.10    1.30
 -15  13   3    9.30    1.20
 -14 -13   3   22.70    2.00
  14  13  -3   19.90    1.80
 -14  13   3   23.10    1.80
 -13 -13   3   12.10    1.30
  13  13  -3   10.40    1.10
 -13  13   3   13.40    1.20
 -12 -13   3    0.10    1.00
 -12  13   3    1.30    0.80
  12  13  -3   -0.30    0.80
 -12  13   3    0.90    0.90
 -11 -13   3   36.20    2.00
 -11  13   3   32.20    1.90
 -11  13   3   31.00    1.70
  11  13  -3   33.70    2.00
 -10 -13   3    1.70    0.90
 -10  13   3    4.00    0.90
  10  13  -3    2.90    0.90
 -10  13   3    3.20    0.80
  -9  13   3  261.77    6.50
   9  13  -3  266.27    6.50
  -9  13   3  266.57    6.20
   8  13  -3    3.00    0.80
  -8  13   3    2.90    0.60
  -8  13   3    3.80    0.80
   7  13  -3   27.00    1.60
  -7  13   3   22.40    1.20
  -7  13   3   28.20    1.60
  -6  13   3   61.29    2.30
  -6  13   3   63.09    1.90
   6  13  -3   69.99    2.40
  -5  13   3   82.69    2.30
   5  13  -3   83.89    2.70
  -5  13   3   83.09    2.60
  -4  13   3   10.40    0.80
   4  13  -3   12.20    1.20
  -4  13   3   10.80    1.00
   3  13  -3   54.39    2.00
  -3  13   3   54.29    1.60
  -3  13   3   55.19    2.10
   2  13  -3   46.80    1.80
  -2  13   3   42.60    1.80
  -1  13   3    3.70    0.70
   1  13  -3    3.70    0.70
   0  13  -3  189.08    4.70
   0  13   3  182.48    4.70
   1  13   3   13.60    1.30
  -1  13  -3   13.40    1.20
   2  13   3  616.44   13.90
  -2  13  -3  619.74   13.80
   3  13   3    4.10    0.80
  -3  13  -3    5.10    0.70
  -4  13  -3   15.50    1.10
   4  13   3   17.60    1.40
  -4  13  -3   17.10    1.20
  -5  13  -3   13.60    1.10
   5  13   3   14.60    1.40
  -5  13  -3   13.60    1.20
  -6 -13  -3   22.70    1.80
  -6  13  -3   20.90    1.30
  -6  13  -3   20.30    1.30
   6  13   3   20.20    1.50
  -7 -13  -3  205.98    4.90
  -7 -13  -3  208.58    5.60
  -7  13  -3  205.08    5.10
  -7  13  -3  201.48    5.10
   7  13   3  209.18    5.20
  -8 -13  -3   65.79    2.20
  -8 -13  -3   69.59    2.90
   8  13   3   68.09    2.40
  -8  13  -3   71.69    2.30
  -8  13  -3   70.19    2.30
  -9 -13  -3    6.50    0.80
  -9 -13  -3    6.10    1.20
  -9  13  -3    6.20    0.90
   9  13   3    6.10    0.90
  -9  13  -3    5.80    0.80
 -10 -13  -3   25.20    2.10
 -10 -13  -3   25.50    1.50
 -10  13  -3   26.50    1.60
  10  13   3   25.70    1.70
 -11 -13  -3  489.65   11.20
 -11 -13  -3  497.55   11.90
 -11  13  -3  490.75   11.30
  11  13   3  495.25   11.30
 -12 -13  -3   44.50    2.60
 -12 -13  -3   43.50    2.00
 -12  13  -3   41.90    2.10
 -13 -13  -3   -0.50    1.10
 -13 -13  -3    1.10    0.90
 -13  13  -3    0.60    0.90
 -14 -13  -3   15.80    1.30
 -14  13  -3   14.30    1.40
 -15 -13  -3  173.68    4.80
 -15  13  -3  175.28    4.90
 -16 -13  -3   14.10    1.40
 -16  13  -3   15.60    1.50
 -17 -13  -3    3.30    1.20
 -17  13  -3    1.50    1.20
 -17 -14   3    0.90    1.20
 -17  14   3   -0.70    1.00
 -16 -14   3    3.10    1.20
 -16  14   3    3.80    1.10
 -15 -14   3    0.30    1.10
 -15  14   3    0.80    0.90
 -14 -14   3    4.20    1.20
  14  14  -3    3.80    1.00
 -14  14   3    4.90    1.00
 -13 -14   3    1.60    1.10
  13  14  -3    1.60    0.90
 -13  14   3    3.10    0.90
 -12 -14   3    2.00    1.00
 -12  14   3    2.10    1.00
 -12  14   3    1.40    0.80
  12  14  -3    1.50    0.90
 -11 -14   3   77.89    2.70
 -11  14   3   74.39    2.50
 -11  14   3   72.09    2.70
  11  14  -3   71.79    2.80
 -10  14   3   81.69    2.90
 -10  14   3   82.99    2.60
  10  14  -3   85.39    2.90
  -9  14   3   43.40    2.10
  -9  14   3   42.10    1.70
   9  14  -3   44.00    2.10
  -8  14   3    7.90    0.80
  -8  14   3   10.00    1.10
   8  14  -3   10.10    1.10
   7  14  -3   96.59    3.10
  -7  14   3   96.19    2.60
  -7  14   3   95.59    3.00
  -6  14   3   93.79    3.00
  -6  14   3   99.29    2.60
   6  14  -3   91.89    3.00
  -5  14   3    8.10    0.90
  -5  14   3   10.90    0.90
   5  14  -3   10.00    1.00
  -4  14   3   14.70    0.90
   4  14  -3   13.40    1.30
  -4  14   3   13.40    1.40
  -3  14   3   93.89    2.50
   3  14  -3   95.09    2.90
  -3  14   3   96.59    3.00
   2  14  -3   17.50    1.30
  -2  14   3   15.90    1.40
  -1  14   3   58.29    2.20
   1  14  -3   56.09    2.10
   0  14   3    3.90    0.80
   0  14  -3    6.30    0.80
  -1  14  -3   53.49    2.00
   1  14   3   54.39    2.10
  -2  14  -3    7.10    0.80
   2  14   3    6.10    0.90
  -3  14  -3    0.20    0.60
   3  14   3   -0.30    0.70
  -4  14  -3  109.69    3.20
  -4  14  -3  109.19    3.00
   4  14   3  114.39    3.30
  -5  14  -3    0.70    0.70
  -5  14  -3    0.90    0.60
   5  14   3    0.40    0.70
  -6  14  -3  133.49    3.70
   6  14   3  138.99    3.90
  -6  14  -3  132.69    3.60
  -7 -14  -3    1.30    1.00
   7  14   3    0.80    0.80
  -7  14  -3    0.40    0.70
  -7  14  -3    0.30    0.70
  -8 -14  -3   79.39    2.40
  -8 -14  -3   79.89    3.10
  -8  14  -3   82.39    2.60
  -8  14  -3   75.99    2.60
   8  14   3   79.79    2.70
  -9 -14  -3    1.60    1.10
  -9 -14  -3    2.20    0.80
   9  14   3    1.20    0.80
  -9  14  -3    0.90    0.80
  -9  14  -3    0.20    0.70
 -10 -14  -3   39.30    1.80
 -10 -14  -3   37.60    2.50
  10  14   3   43.40    2.10
 -10  14  -3   42.40    2.00
 -11 -14  -3  393.26    9.70
 -11 -14  -3  380.26    8.90
 -11  14  -3  377.86    9.00
  11  14   3  384.16    9.10
 -12 -14  -3   27.90    2.30
 -12 -14  -3   29.50    1.80
 -12  14  -3   31.10    1.90
 -13 -14  -3   32.00    2.40
 -13 -14  -3   34.60    2.00
 -13  14  -3   36.70    2.00
 -14 -14  -3   13.40    1.30
 -14  14  -3   11.60    1.30
 -15 -14  -3   18.50    1.90
 -15  14  -3   16.30    1.50
 -16 -14  -3    1.60    1.10
 -16  14  -3   -1.30    1.00
 -17 -15   3   88.69    3.50
 -17  15   3   88.09    3.20
 -16 -15   3   68.79    3.00
 -16  15   3   64.89    2.70
 -15 -15   3    0.30    1.20
 -15  15   3    0.00    0.90
 -14 -15   3    1.10    1.10
 -14  15   3   -0.20    0.90
  14  15  -3   -0.70    0.90
 -13 -15   3   19.10    2.00
  13  15  -3   17.70    1.80
 -13  15   3   16.30    1.60
 -12 -15   3  163.48    4.50
  12  15  -3  154.18    4.50
 -12  15   3  150.68    4.40
 -12  15   3  161.28    4.30
  11  15  -3    1.90    0.90
 -11  15   3    2.70    0.80
 -11  15   3    1.70    1.00
 -10  15   3   70.79    2.70
 -10  15   3   73.99    2.40
  10  15  -3   69.09    2.80
  -9  15   3  415.66    9.90
   9  15  -3  428.06   10.00
  -9  15   3  418.46    9.60
   8  15  -3  181.48    4.90
  -8  15   3  179.98    4.90
  -8  15   3  184.18    4.50
  -7  15   3  109.79    3.40
  -7  15   3  108.29    2.90
   7  15  -3  103.59    3.30
  -6  15   3   56.99    2.40
  -6  15   3   57.09    1.90
   6  15  -3   59.39    2.40
  -5  15   3   42.90    2.10
  -5  15   3   43.90    1.60
   5  15  -3   45.60    2.10
   4  15  -3   64.69    2.40
  -4  15   3   63.99    2.00
  -4  15   3   68.79    2.50
  -3  15   3  128.99    3.70
   3  15  -3  130.59    3.70
  -3  15   3  132.89    3.30
  -2  15   3    3.20    0.80
   2  15  -3    3.00    0.80
   1  15  -3   43.80    1.90
  -1  15   3   45.30    2.00
   0  15   3   14.40    1.40
   0  15  -3   14.10    1.40
   1  15   3   97.39    3.10
  -1  15  -3  100.09    3.00
  -2  15  -3   53.99    2.10
   2  15   3   59.99    2.30
   3  15   3   20.10    1.60
  -3  15  -3   20.70    1.50
  -4  15  -3   -0.50    0.70
   4  15   3    0.00    0.70
  -5  15  -3  514.05   11.80
   5  15   3  522.35   11.90
  -5  15  -3  510.75   11.70
  -6  15  -3    2.10    0.70
   6  15   3    4.00    0.90
  -6  15  -3    3.50    0.80
  -7  15  -3    0.20    0.70
   7  15   3    0.70    0.80
  -7  15  -3    0.60    0.70
  -8 -15  -3  128.09    4.20
   8  15   3  134.19    3.90
  -8  15  -3  134.59    3.70
  -8  15  -3  131.29    3.70
  -9 -15  -3  538.05   12.10
  -9 -15  -3  551.64   12.90
   9  15   3  547.95   12.40
  -9  15  -3  532.05   12.30
  -9  15  -3  519.45   12.20
 -10 -15  -3   17.80    2.20
 -10 -15  -3   22.80    1.60
  10  15   3   24.10    1.90
 -10  15  -3   23.00    1.60
 -11 -15  -3   76.19    2.70
 -11 -15  -3   79.19    3.40
 -11  15  -3   81.69    2.80
  11  15   3   79.99    2.90
 -12 -15  -3   12.10    1.60
 -12 -15  -3   12.30    1.20
 -12  15  -3   12.00    1.20
 -13 -15  -3    1.80    1.00
 -13  15  -3    0.30    1.00
 -14 -15  -3   18.50    1.80
 -14  15  -3   17.10    1.80
 -15 -15  -3    0.90    1.00
 -15  15  -3    0.20    1.10
 -16 -15  -3    9.90    1.30
 -16  15  -3   10.10    1.40
 -16 -16   3   65.09    3.00
 -16  16   3   64.79    2.70
 -15 -16   3   11.10    1.50
 -15  16   3   12.00    1.30
 -14 -16   3    9.00    1.40
  14  16  -3    7.80    1.20
 -14  16   3   12.00    1.20
 -13  16   3   51.79    2.20
  13  16  -3   50.29    2.50
  12  16  -3    1.10    1.00
 -12  16   3    0.40    0.80
 -12  16   3    0.60    1.00
  11  16  -3  103.59    3.50
 -11  16   3  103.29    3.50
 -11  16   3  107.19    3.10
 -10  16   3   70.59    2.80
  10  16  -3   71.99    2.90
 -10  16   3   72.39    2.40
  -9  16   3  123.89    3.90
   9  16  -3  127.99    3.90
  -9  16   3  130.09    3.50
  -8  16   3   49.99    2.40
  -8  16   3   50.19    1.90
   8  16  -3   51.09    2.40
   7  16  -3  206.28    5.60
  -7  16   3  211.88    5.60
  -7  16   3  213.28    5.10
   6  16  -3   38.40    2.10
  -6  16   3   36.70    2.10
  -6  16   3   38.10    1.50
   5  16  -3    0.70    0.80
  -5  16   3    1.40    0.60
  -5  16   3    0.80    0.80
   4  16  -3   26.50    1.80
  -4  16   3   28.40    1.30
  -4  16   3   28.20    1.90
   3  16  -3    5.50    0.90
  -3  16   3    6.80    1.00
  -3  16   3    7.20    0.70
  -2  16   3   65.09    2.50
   2  16  -3   65.99    2.50
  -1  16   3   76.49    2.70
   1  16  -3   77.29    2.70
   0  16  -3   11.10    1.10
   0  16   3   14.50    1.50
   1  16   3   30.60    1.90
  -1  16  -3   32.60    1.80
   2  16   3    5.00    1.00
  -2  16  -3    4.30    0.90
   3  16   3   64.59    2.60
  -3  16  -3   64.49    2.40
  -4  16  -3  176.78    4.70
   4  16   3  171.58    4.80
  -5  16  -3  145.49    4.00
   5  16   3  148.39    4.20
  -5  16  -3  136.59    3.80
  -6  16  -3   31.10    1.80
  -6  16  -3   33.40    1.70
   6  16   3   30.60    2.00
   7  16   3    3.10    1.00
  -7  16  -3    4.20    0.90
  -7  16  -3    3.40    0.90
  -8  16  -3   16.90    1.70
  -8  16  -3   21.10    1.60
   8  16   3   21.60    1.90
   9  16   3   -1.00    0.90
  -9  16  -3   -0.90    0.80
  -9  16  -3    0.00    0.80
 -10 -16  -3   -1.10    1.10
  10  16   3   -0.30    0.90
 -10  16  -3    0.00    0.80
 -11 -16  -3  172.88    5.40
 -11 -16  -3  174.68    4.70
 -11  16  -3  185.18    4.80
  11  16   3  175.08    4.90
 -12 -16  -3    1.80    1.20
 -12 -16  -3    2.30    1.00
 -12  16  -3    1.10    0.90
 -13 -16  -3    0.10    1.00
 -13  16  -3   -0.50    1.00
 -14 -16  -3   18.50    1.80
 -14  16  -3   15.10    1.40
 -15 -16  -3   88.89    3.20
 -15  16  -3   91.39    3.20
 -15  17   3   27.10    2.00
  14  17  -3   11.20    1.40
 -14  17   3   10.80    1.20
 -13  17   3   39.50    2.00
  13  17  -3   38.20    2.40
  12  17  -3    4.80    1.10
 -12  17   3    5.40    1.20
 -12  17   3    4.70    1.00
 -11  17   3   23.70    1.60
 -11  17   3   20.30    2.10
  11  17  -3   20.40    2.00
 -10  17   3   16.30    1.50
  10  17  -3   16.30    1.90
 -10  17   3   16.90    1.50
  -9  17   3   13.30    1.30
  -9  17   3   12.70    1.30
   9  17  -3   12.80    1.30
  -8  17   3    2.90    1.10
   8  17  -3    3.20    1.10
  -8  17   3    3.30    0.80
  -7  17   3   27.50    1.50
  -7  17   3   25.80    2.10
   7  17  -3   30.60    2.10
  -6  17   3   59.09    2.00
   6  17  -3   55.69    2.50
  -6  17   3   52.99    2.50
  -5  17   3   90.69    2.60
   5  17  -3   88.09    3.10
  -5  17   3   89.89    3.10
  -4  17   3   46.70    1.70
  -4  17   3   47.80    2.30
   4  17  -3   44.90    2.20
  -3  17   3  116.89    3.20
   3  17  -3  122.69    3.70
  -3  17   3  123.79    3.70
  -2  17   3   35.50    2.00
   2  17  -3   37.80    2.00
  -1  17   3    0.90    0.90
   1  17  -3    0.20    0.80
   0  17  -3    2.70    0.90
   0  17   3    2.50    0.90
  -1  17  -3   87.39    3.00
   1  17   3   85.19    3.00
   2  17   3  273.97    6.90
  -2  17  -3  273.07    6.80
   3  17   3  129.49    3.90
  -3  17  -3  123.59    3.70
  -4  17  -3    2.30    0.90
  -4  17  -3    1.50    0.70
   4  17   3    2.50    1.00
  -5  17  -3   83.69    2.70
  -5  17  -3   82.69    2.90
   5  17   3   85.99    3.10
  -6  17  -3    5.90    1.00
  -6  17  -3    4.90    0.90
   6  17   3    4.40    1.10
  -7  17  -3   17.90    1.60
   7  17   3   16.80    1.90
  -7  17  -3   16.90    1.70
   8  17   3   40.80    2.30
  -8  17  -3   39.70    2.10
  -8  17  -3   40.40    1.90
  -9  17  -3   20.70    1.70
  -9  17  -3   19.10    1.70
   9  17   3   20.50    2.00
 -10  17  -3   21.80    1.80
  10  17   3   23.00    2.00
  11  17   3   27.60    2.10
 -11  17  -3   30.90    1.90
 -12 -17  -3   29.90    2.70
 -12 -17  -3   32.80    2.00
 -12  17  -3   31.30    2.00
 -13 -17  -3    2.80    1.10
 -13  17  -3    3.40    1.00
 -14 -17  -3   10.40    1.40
 -14  17  -3   12.00    1.40
 -15  17  -3    0.20    1.10
 -15  18   3   22.90    2.00
 -14  18   3   27.90    2.00
  14  18  -3   27.40    2.30
  13  18  -3   35.70    2.40
 -13  18   3   37.20    2.10
 -12  18   3    0.10    0.80
 -12  18   3    0.70    1.10
  12  18  -3    0.60    1.10
  11  18  -3   21.60    2.10
 -11  18   3   20.50    1.60
 -11  18   3   20.40    2.10
 -10  18   3    2.00    1.10
 -10  18   3    1.60    0.80
  10  18  -3    2.00    1.10
   9  18  -3   59.89    2.80
  -9  18   3   63.49    2.30
  -9  18   3   62.59    2.80
  -8  18   3   73.79    3.00
  -8  18   3   74.39    2.40
   8  18  -3   71.59    3.00
   7  18  -3    9.50    1.30
  -7  18   3    8.70    0.90
  -7  18   3    7.80    1.20
   6  18  -3  429.66   10.30
  -6  18   3  437.16    9.80
  -6  18   3  429.26   10.30
  -5  18   3  253.17    6.50
   5  18  -3  245.18    6.50
  -5  18   3  252.57    6.00
   4  18  -3   16.40    1.90
  -4  18   3   17.00    1.20
  -4  18   3   14.80    1.40
   3  18  -3   19.50    1.90
  -3  18   3   24.80    2.00
  -3  18   3   18.20    1.20
   2  18  -3  292.77    7.30
  -2  18   3  285.77    7.30
  -1  18   3   32.10    2.20
   1  18  -3   33.80    2.10
   0  18   3    3.90    1.00
   0  18  -3    5.10    1.00
   1  18   3    3.90    1.00
  -1  18  -3    3.30    0.90
   2  18   3  121.39    3.80
  -2  18  -3  119.99    3.70
  -3  18  -3  344.07    8.50
   3  18   3  353.46    8.60
  -4  18  -3   38.70    2.20
  -4  18  -3   40.50    1.90
   4  18   3   40.30    2.30
  -5  18  -3   12.00    1.10
   5  18   3   12.10    1.30
  -5  18  -3   11.70    1.20
   6  18   3   68.89    2.90
  -6  18  -3   70.39    2.70
  -6  18  -3   69.09    2.50
  -7  18  -3   13.20    1.30
   7  18   3   11.20    1.30
  -7  18  -3   16.90    1.60
  -8  18  -3    6.80    1.10
  -8  18  -3    8.10    1.10
   8  18   3    6.60    1.20
  -9  18  -3    3.40    0.90
  -9  18  -3    1.70    0.90
   9  18   3    2.30    1.10
  10  18   3   43.60    2.40
 -10  18  -3   44.40    2.20
 -11  18  -3   16.80    1.70
  11  18   3   17.50    2.00
 -12  18  -3   12.20    1.30
 -13  18  -3   21.80    1.90
 -14  18  -3    0.40    1.10
  14  19  -3    8.90    1.40
 -14  19   3    7.40    1.20
 -13  19   3   19.30    1.80
  13  19  -3   18.60    1.70
  12  19  -3   93.49    3.50
 -12  19   3   89.09    3.60
 -12  19   3   94.49    3.00
  11  19  -3   22.10    2.20
 -11  19   3   25.50    1.70
 -11  19   3   20.70    2.20
 -10  19   3   92.29    3.40
 -10  19   3   93.79    2.90
  10  19  -3   97.49    3.50
   9  19  -3  281.27    7.50
  -9  19   3  302.67    7.10
  -9  19   3  297.57    7.50
  -8  19   3    3.20    0.80
  -8  19   3    3.20    1.10
   8  19  -3    2.70    1.10
  -7  19   3    6.50    1.20
  -7  19   3    9.60    0.90
   7  19  -3    8.30    1.30
  -6  19   3   38.80    1.70
  -6  19   3   35.30    2.30
   6  19  -3   34.90    2.30
  -5  19   3   32.70    1.60
  -5  19   3   31.40    2.20
   5  19  -3   29.60    2.10
  -4  19   3   20.90    2.10
   4  19  -3   20.90    2.00
  -4  19   3   23.20    1.40
  -3  19   3   26.20    2.20
   3  19  -3   26.40    2.00
  -3  19   3   25.40    1.40
   2  19  -3  271.77    7.10
  -2  19   3  283.57    7.20
  -1  19   3  144.99    4.40
   1  19  -3  141.89    4.30
   0  19   3    2.40    1.10
   0  19  -3    1.80    1.00
   1  19   3   21.20    2.10
  -1  19  -3   20.30    1.90
   2  19   3   85.09    3.20
  -2  19  -3   81.49    3.10
   3  19   3   19.30    2.10
  -3  19  -3   18.60    1.90
  -4  19  -3   23.80    2.00
  -4  19  -3   23.10    1.60
   4  19   3   26.30    2.10
   5  19   3   81.09    3.20
  -5  19  -3   85.19    3.10
  -5  19  -3   82.29    2.70
  -6  19  -3   13.60    1.30
   6  19   3   13.90    1.50
  -6  19  -3   16.30    1.60
   7  19   3  138.59    4.30
  -7  19  -3  136.19    3.90
  -7  19  -3  138.89    4.20
  -8  19  -3   75.29    2.70
   8  19   3   77.99    3.10
  -8  19  -3   74.29    2.90
  -9  19  -3   -0.80    0.80
  -9  19  -3   -1.70    0.90
   9  19   3   -0.20    1.00
  10  19   3    6.60    1.30
 -10  19  -3    8.00    1.10
  11  19   3    0.50    1.00
 -11  19  -3    0.90    0.90
 -12  19  -3    9.50    1.30
 -13  19  -3    0.50    1.00
 -13  20   3    6.50    1.80
  13  20  -3    5.50    1.30
 -12  20   3   61.69    4.40
  12  20  -3   65.39    3.10
 -12  20   3   64.89    3.10
  11  20  -3   63.99    3.00
 -11  20   3   61.59    3.00
 -11  20   3   64.29    2.60
  10  20  -3   17.50    1.70
 -10  20   3   19.10    2.20
 -10  20   3   20.70    1.70
  -9  20   3   51.99    2.20
  -9  20   3   52.69    2.80
   9  20  -3   52.49    2.80
   8  20  -3   11.70    1.40
  -8  20   3   13.80    1.40
  -8  20   3   11.70    1.40
   7  20  -3  125.19    4.10
  -7  20   3  123.59    4.10
  -7  20   3  128.99    3.90
   6  20  -3  135.69    4.30
  -6  20   3  138.89    4.40
  -6  20   3  140.59    4.10
  -5  20   3   10.80    1.40
   5  20  -3    9.70    1.30
   4  20  -3  154.48    4.60
  -4  20   3  151.88    4.60
  -3  20   3   22.80    2.20
   3  20  -3   24.90    2.20
   2  20  -3  107.39    3.70
  -2  20   3  110.39    3.80
   1  20  -3   14.10    1.40
  -1  20   3   15.60    1.50
   0  20   3    5.90    1.20
   0  20  -3    5.20    1.10
   1  20   3  118.69    4.00
  -1  20  -3  121.09    3.90
   2  20   3   40.30    2.40
  -2  20  -3   38.90    2.30
   3  20   3    4.10    1.20
  -3  20  -3    3.60    1.10
   4  20   3   50.49    2.70
  -4  20  -3   51.79    2.50
  -4  20  -3   48.80    2.10
  -5  20  -3   24.20    2.10
  -5  20  -3   24.40    1.70
   5  20   3   23.30    2.20
  -6  20  -3   -0.90    0.80
  -6  20  -3    0.30    1.00
   6  20   3   -0.50    1.00
  -7  20  -3    7.60    1.20
   7  20   3    6.80    1.30
  -7  20  -3   10.60    1.20
   8  20   3    7.20    1.30
  -8  20  -3    7.30    1.20
  -8  20  -3    9.90    1.20
   9  20   3   32.60    2.40
  -9  20  -3   38.40    2.90
  -9  20  -3   34.80    2.00
 -10  20  -3    4.20    1.00
  10  20   3    2.80    1.20
  11  20   3   20.30    2.20
 -11  20  -3   25.10    2.00
 -12  20  -3   60.89    2.70
  12  21  -3    0.70    1.20
 -11  21   3    0.00    1.20
  11  21  -3    0.60    1.20
 -10  21   3  212.48    6.00
  10  21  -3  214.08    6.10
  -9  21   3  106.69    3.80
   9  21  -3  106.69    3.90
  -8  21   3    0.00    1.10
   8  21  -3   -1.10    1.10
  -7  21   3   -0.10    1.10
   7  21  -3    0.40    1.10
   6  21  -3    3.20    1.20
  -6  21   3    2.00    1.20
   5  21  -3   -0.80    1.00
  -5  21   3   -0.60    1.00
   4  21  -3   39.40    2.50
  -4  21   3   38.30    2.50
  -3  21   3   38.90    2.50
   3  21  -3   45.20    2.50
  -2  21   3   51.89    2.80
   2  21  -3   54.69    2.70
   1  21  -3  134.59    4.30
  -1  21   3  134.89    4.40
   0  21   3  155.58    4.80
   0  21  -3  157.88    4.80
   1  21   3   25.60    2.30
  -1  21  -3   23.30    2.20
  -2  21  -3   15.20    1.50
   2  21   3   13.20    1.50
   3  21   3  112.09    3.90
  -3  21  -3  104.99    3.70
  -4  21  -3    1.30    1.10
  -4  21  -3    3.10    0.90
   4  21   3    2.00    1.20
  -5  21  -3   67.59    2.90
   5  21   3   68.59    3.10
  -5  21  -3   67.79    2.50
   6  21   3   83.09    3.40
  -6  21  -3   84.99    2.90
  -6  21  -3   83.09    3.20
  -7  21  -3    1.90    0.90
  -7  21  -3    1.80    1.10
   7  21   3    0.80    1.10
  -8  21  -3   31.70    2.30
   8  21   3   30.40    2.40
  -8  21  -3   32.90    2.00
  -9  21  -3   50.39    2.40
   9  21   3   50.09    2.80
 -10  21  -3   24.50    1.90
  10  21   3   22.00    2.30
  11  21   3    5.10    1.30
 -11  21  -3    7.30    1.20
  11  22  -3   81.79    3.60
 -11  22   3   81.89    3.60
 -10  22   3    5.90    1.40
  10  22  -3    3.60    1.30
   9  22  -3   11.60    1.50
  -9  22   3    9.50    1.50
   8  22  -3   36.90    2.60
  -8  22   3   33.80    2.60
  -7  22   3  100.49    3.80
   7  22  -3  103.29    3.80
  -6  22   3  166.98    5.10
   6  22  -3  167.48    5.10
   5  22  -3   22.00    2.20
  -5  22   3   20.80    2.20
   4  22  -3   34.20    2.50
  -4  22   3   33.20    2.50
  -3  22   3   45.00    2.70
   3  22  -3   41.20    2.60
   2  22  -3   -0.30    1.10
  -2  22   3   -0.40    1.10
  -1  22   3   45.50    2.70
   1  22  -3   47.30    2.60
   0  22  -3   41.50    2.50
   0  22   3   41.30    2.70
   1  22   3   58.99    3.00
  -1  22  -3   57.09    2.80
   2  22   3   52.59    2.80
  -2  22  -3   49.40    2.70
  -3  22  -3   34.00    2.40
   3  22   3   40.40    2.60
   4  22   3    0.30    1.20
  -4  22  -3    0.70    1.10
  -4  22  -3    1.20    0.90
  -5  22  -3   23.20    1.70
   5  22   3   18.60    1.80
  -5  22  -3   19.00    1.70
  -6  22  -3   26.00    1.80
   6  22   3   24.90    2.40
  -6  22  -3   25.00    2.30
  -7  22  -3  143.99    4.50
   7  22   3  146.29    4.70
  -7  22  -3  140.09    4.20
  -8  22  -3   12.10    1.30
   8  22   3   10.10    1.50
  -8  22  -3    8.90    1.40
   9  22   3    0.40    1.20
  -9  22  -3    0.20    0.90
  10  22   3    0.10    1.20
 -10  22  -3    0.50    1.00
 -10  23   3    8.40    1.50
  10  23  -3    6.90    1.50
   9  23  -3    1.40    1.30
  -9  23   3    1.20    1.30
   8  23  -3   12.10    1.60
  -8  23   3   13.70    1.70
  -7  23   3   -2.50    1.10
   7  23  -3   -0.10    1.20
   6  23  -3   -0.10    1.10
  -6  23   3    0.10    1.20
  -5  23   3   -1.90    1.10
   5  23  -3    1.00    1.20
  -4  23   3   53.19    3.00
   4  23  -3   52.39    2.90
   3  23  -3   38.00    2.60
  -3  23   3   38.90    2.70
   2  23  -3    6.90    1.30
  -2  23   3    5.40    1.30
  -1  23   3   16.80    1.70
   1  23  -3   20.20    2.20
   0  23   3    4.50    1.30
   0  23  -3    4.40    1.20
   1  23   3    8.10    1.40
  -1  23  -3    6.70    1.30
  -2  23  -3   81.09    3.30
   2  23   3   83.69    3.60
  -3  23  -3   27.20    2.40
   3  23   3   31.20    2.60
  -4  23  -3   38.20    2.60
   4  23   3   39.10    2.70
  -4  23  -3   43.00    2.10
  -5  23  -3   15.70    1.40
  -5  23  -3   15.60    1.60
   5  23   3   12.60    1.60
  -6  23  -3   -0.70    1.10
  -6  23  -3    0.50    0.90
   6  23   3    0.40    1.20
  -7  23  -3    3.30    1.00
   7  23   3    2.60    1.30
  -7  23  -3    0.10    1.20
  -8  23  -3   26.80    2.40
  -8  23  -3   30.00    2.10
   8  23   3   29.40    2.60
  -9  23  -3   39.60    2.20
   9  23   3   29.10    2.70
   8  24  -3   10.40    1.60
  -8  24   3   11.50    1.70
  -7  24   3    5.00    1.50
   7  24  -3    3.00    1.40
  -6  24   3   -1.00    1.20
   6  24  -3    0.00    1.20
  -5  24   3    2.30    1.30
   5  24  -3    3.30    1.30
  -4  24   3  120.79    4.40
   4  24  -3  120.79    4.30
   3  24  -3    0.80    1.20
  -3  24   3   -0.10    1.20
   2  24  -3   -0.10    1.10
  -2  24   3   -0.50    1.20
   1  24  -3    5.10    1.30
  -1  24   3    6.80    1.40
   0  24   3    0.20    1.20
   0  24  -3    1.70    1.20
  -1  24  -3    3.90    1.30
   1  24   3    1.50    1.30
   2  24   3   33.80    2.70
  -2  24  -3   34.40    2.60
   3  24   3    2.10    1.30
  -3  24  -3    0.30    1.20
  -4  24  -3    4.60    1.00
  -4  24  -3    5.50    1.30
   4  24   3    4.40    1.40
  -5  24  -3   33.80    2.60
  -5  24  -3   38.00    2.10
   5  24   3   31.50    2.70
  -6  24  -3   -0.30    0.90
   6  24   3    0.50    1.30
  -6  24  -3   -1.70    1.10
  -7  24  -3   -0.40    1.10
  -7  24  -3   -0.10    0.90
   7  24   3   -1.50    1.20
  -6  25   3   45.40    3.00
   6  25  -3   47.50    3.00
  -5  25   3    6.20    1.50
   5  25  -3    5.50    1.40
   4  25  -3   34.20    2.70
  -4  25   3   30.20    2.80
  -3  25   3   79.29    3.60
   3  25  -3   74.19    3.40
  -2  25   3    7.60    1.50
   2  25  -3    9.10    1.60
  -1  25   3   20.90    2.00
   1  25  -3   18.90    1.80
   0  25  -3    0.20    1.20
   0  25   3   -1.60    1.20
  -1  25  -3    6.00    1.40
   1  25   3    4.30    1.40
  -2  25  -3    6.20    1.40
   2  25   3    7.60    1.60
  -3  25  -3   72.69    3.40
  -3  25  -3   77.69    2.90
   3  25   3   74.49    3.60
  -4  25  -3    0.30    0.90
  -4  25  -3   -1.00    1.20
   4  25   3    0.60    1.40
  -5  25  -3   22.00    1.90
  -5  25  -3   20.40    2.40
   5  25   3   20.20    2.00
  -2  26   3   17.20    1.90
   2  26  -3   14.20    1.70
   1  26  -3   -1.30    1.20
  -1  26   3   -1.80    1.30
   0  26  -3    1.40    1.30
   0  26   3    0.30    1.40
   1  26   3   12.00    1.80
  -1  26  -3   15.10    1.80
   2  26   3   17.50    1.90
  -2  26  -3   14.70    1.80
 -20   0   4   77.69    3.20
 -19   0   4   25.60    2.00
 -18   0   4   15.10    1.40
 -17   0   4   25.00    1.90
 -16   0   4   28.00    1.80
 -15   0   4   -0.40    0.80
 -14   0   4   51.39    2.10
 -14   0   4   52.09    1.90
 -13   0   4  113.29    3.20
 -13   0   4  116.69    3.00
 -12   0   4  263.07    6.20
 -12   0   4  260.87    6.10
 -11   0   4  475.05   10.60
 -11   0   4  483.05   10.70
 -10   0   4   83.89    2.40
 -10   0   4   92.19    2.50
  -9   0   4  841.32   18.30
  -9   0   4  842.02   18.30
  -8   0   4  184.88    4.40
  -8   0   4  186.18    4.40
  -7   0   4    5.70    0.60
  -7   0   4    5.50    0.60
  -6   0   4  584.34   12.60
  -6   0   4  570.04   12.50
  -5   0   4   34.50    1.10
  -5   0   4   40.90    1.20
  -4   0   4 3125.59   67.89
  -4   0   4 3166.18   68.49
  -3   0   4   11.20    0.60
  -3   0   4    9.40    0.70
   2   0  -4  176.38    3.90
  -2   0   4  170.88    3.90
  -2   0   4  170.68    3.80
   1   0  -4  663.33   14.50
  -1   0   4  658.63   14.20
   0   0  -4 3260.77   65.69
   0   0   4 2722.63   75.99
   1   0   4 6430.96  150.68
  -1   0  -4 6462.45  144.09
  -2   0  -4  675.13   16.40
   2   0   4  706.43   16.50
   3   0   4   10.80    0.40
  -3   0  -4    7.90    0.50
   4   0   4  689.13   15.10
  -4   0  -4  716.43   15.10
  -5   0  -4 1217.08   27.00
  -6   0  -4  324.47    7.20
  -7   0  -4  118.29    2.90
  -8   0  -4  468.25   10.40
  -9   0  -4  269.77    6.20
 -10   0  -4   12.50    1.00
 -11   0  -4   83.39    2.40
 -12   0  -4  354.46    8.20
 -13   0  -4   38.70    1.80
 -14   0  -4 1033.60   22.70
 -15   0  -4  120.49    3.50
 -16   0  -4    1.40    0.90
 -17   0  -4    0.80    0.90
 -18   0  -4   67.29    2.80
 -18   0  -4   66.29    3.30
 -19   0  -4  102.39    3.50
 -20  -1   4   74.29    3.10
 -20   1   4   77.29    3.00
 -19  -1   4   64.59    2.80
 -19   1   4   66.49    2.80
 -18  -1   4   17.20    1.80
 -18   1   4   17.20    1.80
 -17  -1   4   11.60    1.20
 -17   1   4   12.60    1.30
 -16  -1   4   76.29    2.70
 -16   1   4   74.39    2.70
 -15  -1   4   22.30    1.70
 -15   1   4   23.70    1.60
 -14  -1   4  148.39    3.90
 -14  -1   4  148.39    4.10
 -14   1   4  154.48    4.10
 -14   1   4  159.28    4.10
 -13  -1   4   22.60    1.40
 -13  -1   4   22.30    1.30
 -13   1   4   22.00    1.20
 -13   1   4   20.50    1.40
 -12  -1   4    0.80    0.60
 -12  -1   4    1.40    0.60
 -12   1   4    2.30    0.60
 -12   1   4    0.80    0.60
 -11  -1   4  159.18    4.00
 -11  -1   4  165.18    4.10
 -11   1   4  166.58    4.00
 -11   1   4  161.48    4.00
 -10  -1   4   90.09    2.50
 -10  -1   4   91.09    2.40
 -10   1   4   88.39    2.40
 -10   1   4   90.29    2.50
  -9  -1   4   69.29    2.10
  -9  -1   4   72.69    2.00
  -9   1   4   69.59    2.10
  -9   1   4   71.09    2.00
  -8  -1   4  220.78    5.20
  -8  -1   4  227.88    5.20
  -8   1   4  225.98    5.20
  -8   1   4  216.88    5.10
  -7  -1   4  163.78    3.90
  -7  -1   4  168.38    3.90
  -7   1   4  163.78    3.90
  -7   1   4  161.68    3.90
  -6  -1   4  384.96    8.30
  -6  -1   4  362.56    8.30
  -6   1   4  366.86    8.30
  -6   1   4  388.96    8.30
  -5  -1   4   86.19    2.30
  -5  -1   4   97.69    2.30
  -5   1   4   87.39    2.20
  -5   1   4   96.89    2.30
  -4  -1   4  341.67    7.50
  -4  -1   4  334.37    7.40
  -4   1   4  342.27    7.50
  -4   1   4  338.97    7.40
  -3  -1   4 1344.07   29.70
  -3  -1   4 1394.56   30.30
  -3   1   4 1370.96   29.70
  -3   1   4 1380.86   30.20
   3   1  -4 1356.46   29.40
   2  -1  -4 3885.31   78.59
  -2  -1   4 3167.78   91.69
  -2  -1   4 3665.13   77.99
  -2   1   4 3795.12   77.69
  -2   1   4 3632.04   80.09
   2   1  -4 3566.74   82.89
  -1  -1   4   14.60    0.70
   1  -1  -4   13.00    0.70
  -1   1   4   13.50    0.70
   0  -1   4 1218.78   27.30
   0  -1  -4 1292.47   36.40
   0   1   4 1236.58   27.60
  -1  -1  -4 1126.59   24.00
  -1  -1  -4 1127.89   24.90
   1  -1   4 1103.89   31.50
   1   1   4 1094.39   24.60
  -2  -1  -4   85.99    2.00
   2  -1   4   84.39    2.00
  -2  -1  -4   86.89    2.30
   2   1   4   87.39    2.00
  -2   1  -4   84.89    2.00
  -3  -1  -4   76.99    2.20
  -3  -1  -4   77.99    1.90
   3  -1   4   78.29    1.80
  -3   1  -4   78.59    1.90
   3   1   4   80.39    1.80
  -4  -1  -4  554.84   12.10
   4  -1   4  559.64   12.00
  -4   1  -4  552.64   12.10
   4   1   4  567.44   12.10
  -5  -1  -4  101.69    2.40
  -5   1  -4   99.29    2.50
  -6  -1  -4   84.89    2.10
  -6   1  -4   80.59    2.20
  -7  -1  -4  382.36    8.60
  -7   1  -4  389.26    8.60
  -8  -1  -4    8.30    0.90
  -8   1  -4    9.30    0.90
  -9  -1  -4    6.30    0.70
  -9   1  -4    6.20    0.70
 -10  -1  -4   43.70    1.50
 -10   1  -4   42.70    1.60
 -11  -1  -4   54.19    1.80
 -11   1  -4   55.49    1.90
 -12  -1  -4   82.79    2.50
 -12   1  -4   83.19    2.50
 -13  -1  -4  317.27    7.30
 -13   1  -4  305.97    7.30
 -14  -1  -4    2.20    0.90
 -14   1  -4    4.00    0.90
 -15  -1  -4    3.70    0.90
 -15   1  -4    4.20    0.90
 -16  -1  -4   16.10    1.70
 -16  -1  -4   15.60    1.60
 -16   1  -4   13.80    1.30
 -17  -1  -4    0.10    0.90
 -17  -1  -4   -0.80    1.20
 -17   1  -4    0.80    1.00
 -18  -1  -4    1.00    1.00
 -18  -1  -4    0.50    1.30
 -18   1  -4    1.10    1.00
 -19  -1  -4  111.79    3.70
 -19   1  -4  119.59    3.80
 -20  -2   4    3.60    1.30
 -20   2   4    4.50    1.30
 -19  -2   4   50.69    2.60
 -19   2   4   55.59    2.60
 -18  -2   4   -0.30    1.00
 -18   2   4   -0.30    1.00
 -17  -2   4   74.79    2.80
 -17   2   4   79.89    2.80
 -16  -2   4    0.50    1.00
 -16   2   4    1.50    0.90
 -15  -2   4   54.19    2.30
 -15   2   4   51.19    2.10
 -14  -2   4   47.10    2.00
 -14  -2   4   50.29    1.80
 -14   2   4   51.39    2.10
 -14   2   4   51.99    2.50
 -13  -2   4   73.99    2.20
 -13  -2   4   66.89    2.30
 -13   2   4   65.19    2.20
 -13   2   4   70.29    2.10
 -12  -2   4   17.70    1.10
 -12  -2   4   13.50    1.20
 -12   2   4   14.50    1.20
 -12   2   4   20.10    1.10
 -11  -2   4   66.69    2.10
 -11  -2   4   63.59    2.00
 -11   2   4   65.89    2.00
 -11   2   4   69.99    2.10
 -10  -2   4   19.00    1.10
 -10  -2   4   19.60    1.10
 -10   2   4   20.70    1.20
 -10   2   4   19.10    1.10
  -9  -2   4  465.15   10.40
  -9  -2   4  475.45   10.40
  -9   2   4  466.45   10.40
  -9   2   4  466.05   10.40
  -8  -2   4   34.50    1.30
  -8  -2   4   35.70    1.30
  -8   2   4   35.80    1.30
  -8   2   4   35.60    1.30
  -7  -2   4  958.30   20.70
  -7  -2   4  951.10   20.80
  -7   2   4  965.80   20.60
  -7   2   4  950.60   20.70
  -6  -2   4   84.79    2.20
  -6  -2   4   82.09    2.20
  -6   2   4   84.49    2.20
  -6   2   4   85.79    2.10
  -5  -2   4  181.58    4.10
  -5  -2   4  181.28    4.10
  -5   2   4  176.18    4.00
  -5   2   4  176.98    4.20
  -4  -2   4  431.66    9.20
  -4  -2   4  409.86    9.20
  -4   2   4  412.36    9.10
  -4   2   4  430.06    9.30
  -3  -2   4 1125.89   25.00
  -3   2   4 1120.19   25.60
   3   2  -4 1211.48   24.80
  -3   2   4 1149.29   24.90
  -2  -2   4 1512.85   33.50
   2  -2  -4 1534.25   33.20
  -2   2   4 1505.35   33.30
  -2   2   4 1518.05   32.60
  -1  -2   4   47.30    1.30
  -1   2   4   44.60    1.30
   0  -2  -4 1055.19   23.50
   0  -2   4 1057.79   23.60
   0  -2  -4 1106.39   22.90
   0   2   4 1062.49   23.50
  -1  -2  -4  145.89    3.80
  -1  -2  -4  151.08    3.40
   1  -2   4  166.18    3.60
   1   2   4  173.28    3.60
   2  -2   4   69.99    1.70
  -2  -2  -4   75.99    2.10
  -2  -2  -4   72.29    1.70
   2   2   4   70.69    1.80
  -2   2  -4   72.59    1.80
  -3  -2  -4   94.69    2.20
  -3  -2  -4   92.79    2.60
  -3   2  -4   95.19    2.30
   3   2   4  106.79    2.30
  -4  -2  -4 1793.02   41.00
  -4  -2  -4 1851.01   39.60
   4   2   4 1812.82   39.40
  -4   2  -4 1771.82   39.60
  -4   2  -4 1853.81   39.10
  -5  -2  -4   57.59    1.50
  -5  -2  -4   55.89    1.90
   5   2   4   52.09    1.40
  -5   2  -4   55.99    1.60
  -6  -2  -4  896.21   19.50
  -6  -2  -4  857.51   23.10
   6   2   4  877.11   19.00
  -6   2  -4  900.31   21.90
  -7  -2  -4  108.49    3.20
  -7  -2  -4  113.39    2.80
  -7   2  -4  108.39    2.80
  -8  -2  -4  164.18    3.90
  -8  -2  -4  161.08    4.30
  -8   2  -4  169.78    4.00
  -9  -2  -4   43.80    1.50
  -9   2  -4   44.50    1.60
 -10  -2  -4   36.30    1.40
 -10  -2  -4   38.50    1.90
 -10   2  -4   39.50    1.50
 -11  -2  -4   35.50    1.50
 -11  -2  -4   36.80    2.00
 -11   2  -4   35.20    1.50
 -12  -2  -4   35.40    1.60
 -12  -2  -4   34.50    2.10
 -12   2  -4   35.00    1.60
 -13  -2  -4    4.30    0.80
 -13  -2  -4    4.10    1.10
 -13   2  -4    4.90    0.80
 -14  -2  -4  221.98    6.10
 -14  -2  -4  221.58    5.60
 -14   2  -4  226.08    5.60
 -15  -2  -4    1.90    0.90
 -15  -2  -4    1.80    1.20
 -15   2  -4    2.60    0.90
 -16  -2  -4  231.48    5.90
 -16  -2  -4  233.08    6.50
 -16   2  -4  240.28    6.00
 -17  -2  -4   36.60    2.10
 -17  -2  -4   35.20    2.40
 -17   2  -4   35.90    2.10
 -18  -2  -4   33.40    2.10
 -18  -2  -4   32.00    2.60
 -18   2  -4   35.80    2.20
 -19  -2  -4    4.00    1.20
 -19   2  -4    4.10    1.20
 -20  -3   4    8.70    1.40
 -20   3   4    7.80    1.40
 -19  -3   4    2.00    1.20
 -19   3   4    3.10    1.10
 -18  -3   4   19.30    2.00
 -18   3   4   19.50    1.90
 -17  -3   4   50.89    2.40
 -17   3   4   54.29    2.30
 -16  -3   4   57.99    2.40
 -16   3   4   63.89    2.40
 -15  -3   4  246.28    6.20
 -15   3   4  253.47    6.10
 -14  -3   4  325.67    7.70
 -14   3   4  327.57    7.70
 -13  -3   4    2.50    0.60
 -13  -3   4    1.90    0.70
 -13   3   4    2.50    0.60
 -13   3   4    2.60    0.80
 -12  -3   4   18.40    1.30
 -12  -3   4   18.30    1.20
 -12   3   4   19.30    1.20
 -12   3   4   19.00    1.30
 -11  -3   4   12.90    1.10
 -11  -3   4   12.70    0.80
 -11  -3   4   10.70    1.00
 -11   3   4   12.30    1.00
 -11   3   4   11.70    1.10
 -10  -3   4  215.88    5.00
 -10  -3   4  208.18    5.00
 -10  -3   4  214.98    4.80
 -10   3   4  214.48    5.00
 -10   3   4  197.68    4.90
  -9  -3   4  550.34   12.10
  -9  -3   4  564.84   11.90
  -9  -3   4  546.85   12.10
  -9   3   4  548.35   12.10
  -9   3   4  529.75   12.10
  -8  -3   4   11.30    1.00
  -8  -3   4   12.40    1.00
  -8  -3   4   11.20    0.60
  -8   3   4   10.20    1.00
  -8   3   4   11.40    0.90
  -7  -3   4  250.87    5.60
  -7  -3   4  242.48    5.60
  -7  -3   4  242.48    5.30
  -7   3   4  244.08    5.60
  -7   3   4  240.58    5.50
  -6  -3   4  191.28    4.30
  -6  -3   4  180.68    4.30
  -6   3   4  178.68    4.30
  -6   3   4  188.18    4.20
  -5  -3   4 1787.02   40.00
  -5  -3   4 1787.92   39.60
  -5   3   4 1860.71   40.30
  -5   3   4 1824.82   39.40
  -4  -3   4   12.00    0.70
  -4  -3   4   12.70    0.70
  -4   3   4   13.10    0.60
  -4   3   4   11.90    0.80
  -3  -3   4  198.18    4.40
  -3  -3   4  184.68    4.40
  -3   3   4  203.18    4.50
  -3   3   4  190.18    4.30
  -2  -3   4 1043.10   23.60
   2  -3  -4 1093.49   23.40
  -2   3   4 1087.99   25.50
  -2   3   4 1025.60   23.40
   1  -3  -4 2849.81   63.69
  -1  -3   4 2914.51   63.09
  -1   3   4 2945.21   63.39
   0  -3  -4  722.13   15.30
   0  -3   4  685.03   15.50
   0   3   4  694.33   15.60
  -1  -3  -4  443.56   10.30
   1  -3   4  470.25   10.20
  -1  -3  -4  460.65   10.00
   1   3   4  486.65   10.10
  -2  -3  -4  246.48    5.30
  -2  -3  -4  239.18    5.70
   2   3   4  253.07    5.40
  -2   3  -4  234.88    5.40
  -3  -3  -4  417.96    9.10
  -3  -3  -4  405.56    9.50
  -3   3  -4  433.46    9.10
  -3   3  -4  433.56    9.20
   3   3   4  420.86    9.20
  -4  -3  -4  675.53   15.20
  -4  -3  -4  691.03   15.00
  -4   3  -4  690.63   14.90
   4   3   4  692.33   14.80
  -4   3  -4  685.43   14.70
  -5  -3  -4   82.59    2.00
  -5  -3  -4   83.59    2.50
  -5   3  -4   79.89    1.90
   5   3   4   78.39    2.00
  -5   3  -4   82.49    2.10
  -6  -3  -4  149.49    4.00
  -6  -3  -4  154.58    3.60
   6   3   4  157.28    3.50
  -6   3  -4  155.28    3.70
  -7  -3  -4  353.36    7.80
  -7  -3  -4  351.66    8.30
   7   3   4  349.87    7.60
  -7   3  -4  349.47    7.90
  -8  -3  -4   48.70    1.50
  -8  -3  -4   47.10    1.90
  -8   3  -4   50.49    1.60
   8   3   4   43.70    1.20
  -9  -3  -4  120.69    3.60
  -9  -3  -4  124.09    3.10
  -9   3  -4  126.59    3.20
 -10  -3  -4   36.00    1.40
 -10  -3  -4   34.30    1.80
 -10   3  -4   36.50    1.50
 -11  -3  -4    6.50    0.70
 -11  -3  -4    7.60    1.10
 -11   3  -4    6.10    0.70
 -12  -3  -4   48.10    2.30
 -12  -3  -4   47.50    1.90
 -12   3  -4   48.20    1.90
 -13  -3  -4  126.79    3.50
 -13  -3  -4  132.09    4.10
 -13   3  -4  128.39    3.60
 -14  -3  -4  977.00   22.00
 -14  -3  -4 1021.60   22.70
 -14   3  -4 1011.30   22.10
 -15  -3  -4  185.18    5.40
 -15  -3  -4  180.18    4.80
 -15   3  -4  193.98    5.00
 -16  -3  -4    1.70    0.90
 -16  -3  -4    1.90    1.20
 -16   3  -4    2.70    1.00
 -17  -3  -4    9.60    1.60
 -17  -3  -4    9.20    1.20
 -17   3  -4    8.80    1.20
 -18  -3  -4   96.99    3.30
 -18   3  -4   98.99    3.40
 -19  -3  -4  147.19    4.40
 -19   3  -4  154.08    4.50
 -20  -4   4   12.40    1.50
 -20   4   4   14.40    1.50
 -19  -4   4   59.59    2.80
 -19   4   4   59.29    2.70
 -18  -4   4   10.00    1.30
 -18   4   4   11.00    1.30
 -17  -4   4   -0.60    1.00
 -17   4   4    0.30    1.00
 -16  -4   4  322.87    7.90
 -16   4   4  326.67    7.80
 -15  -4   4  210.28    5.50
 -15   4   4  221.28    5.50
 -14   4   4   26.50    1.60
  14   4  -4   27.60    1.50
 -13  -4   4   99.09    2.90
 -13   4   4   92.89    2.70
  13   4  -4   95.29    2.70
 -13   4   4   99.29    2.90
 -12  -4   4   28.00    1.40
 -12   4   4   27.20    1.40
 -12   4   4   27.10    1.30
 -11  -4   4    0.30    0.50
 -11  -4   4   -0.30    0.60
 -11   4   4   -0.20    0.50
 -11   4   4    0.20    0.50
 -10  -4   4  147.09    3.60
 -10  -4   4  150.68    3.80
 -10  -4   4  155.78    3.80
 -10   4   4  152.78    3.70
 -10   4   4  150.38    3.70
  -9  -4   4  889.11   19.10
  -9  -4   4  864.31   18.90
  -9  -4   4  873.61   19.20
  -9   4   4  882.71   19.10
  -9   4   4  888.01   19.10
  -8  -4   4    7.00    0.60
  -8  -4   4    7.40    0.70
  -8  -4   4    7.40    0.70
  -8   4   4    8.50    1.00
  -8   4   4    6.20    0.60
  -7  -4   4  751.42   16.10
  -7  -4   4  741.83   16.40
  -7  -4   4  747.93   16.40
  -7   4   4  752.32   16.40
  -7   4   4  768.02   16.30
  -6  -4   4   28.80    1.20
  -6   4   4   27.60    1.20
  -6   4   4   22.20    1.00
  -5  -4   4  283.47    6.60
  -5  -4   4  302.97    6.60
  -5   4   4  283.57    6.50
  -5   4   4  307.67    6.70
  -4  -4   4 1025.60   21.90
  -4  -4   4  995.10   28.50
  -4   4   4 1018.00   22.00
  -4   4   4 1020.90   22.40
  -3  -4   4    6.90    0.60
  -3   4   4    6.40    0.70
  -3   4   4    6.80    0.40
  -2  -4   4    6.80    0.60
  -2   4   4    6.00    0.30
  -2   4   4    6.80    0.70
   1  -4  -4 1262.47   27.60
  -1   4   4 1197.48   26.80
   0  -4  -4  997.60   21.20
   0   4   4  922.81   20.70
   0   4  -4  918.71   21.00
  -1  -4  -4   36.00    1.40
  -1  -4  -4   39.70    0.90
   1   4   4   43.10    1.30
  -1   4  -4   39.90    1.20
  -2  -4  -4  616.74   13.00
  -2  -4  -4  601.24   13.30
  -2   4  -4  602.14   13.00
   2   4   4  581.74   13.00
  -3  -4  -4    1.90    0.60
  -3  -4  -4    2.50    0.30
   3   4   4    2.00    0.40
  -3   4  -4    1.30    0.40
  -3   4  -4    1.40    0.30
  -4  -4  -4    6.90    0.50
  -4   4  -4    6.50    0.50
   4   4   4    7.60    0.70
  -4   4  -4    7.10    0.70
  -5  -4  -4    1.90    0.40
  -5  -4  -4    1.50    0.70
  -5   4  -4    1.90    0.50
  -5   4  -4    1.90    0.30
   5   4   4    2.30    0.40
  -6  -4  -4  195.88    5.00
  -6  -4  -4  205.08    4.60
  -6   4  -4  201.98    4.70
  -6   4  -4  199.88    4.40
   6   4   4  200.78    4.50
  -7  -4  -4  481.55   11.20
  -7  -4  -4  497.95   10.80
  -7   4  -4  490.05   10.90
  -7   4  -4  502.55   10.60
   7   4   4  481.15   10.70
  -8  -4  -4   56.19    2.20
  -8  -4  -4   56.99    1.70
  -8   4  -4   58.29    1.80
   8   4   4   60.69    1.60
  -9  -4  -4  621.74   13.40
  -9  -4  -4  611.54   13.90
  -9   4  -4  599.54   13.50
   9   4   4  606.74   13.20
 -10  -4  -4  209.48    5.00
 -10  -4  -4  215.98    5.60
 -10   4  -4  211.08    5.10
 -11  -4  -4   11.00    1.20
 -11  -4  -4   12.60    1.10
 -11   4  -4   11.90    1.10
 -12  -4  -4  194.48    5.40
 -12  -4  -4  191.08    4.80
 -12   4  -4  195.38    4.80
 -13  -4  -4  147.39    4.50
 -13  -4  -4  145.89    3.90
 -13   4  -4  149.39    4.00
 -14  -4  -4  156.48    4.70
 -14  -4  -4  154.98    4.20
 -14   4  -4  157.98    4.20
 -15  -4  -4  132.19    3.70
 -15  -4  -4  134.09    4.30
 -15   4  -4  134.49    3.90
 -16  -4  -4    6.70    1.00
 -16  -4  -4    6.60    1.40
 -16   4  -4    6.00    1.10
 -17  -4  -4  227.58    5.90
 -17  -4  -4  227.58    6.50
 -17   4  -4  224.78    5.90
 -18  -4  -4   33.40    2.10
 -18   4  -4   30.60    2.10
 -19  -4  -4  158.48    4.60
 -19   4  -4  162.08    4.70
 -20  -5   4   36.80    2.50
 -20   5   4   35.90    2.30
 -19  -5   4  118.39    3.90
 -19   5   4  118.99    3.70
 -18  -5   4    2.70    1.10
 -18   5   4    2.10    1.10
 -17  -5   4  101.19    3.40
 -17   5   4  104.09    3.30
 -16  -5   4   34.30    2.00
 -16   5   4   32.60    1.90
 -15  -5   4  229.08    5.80
 -15   5   4  234.48    5.80
 -14  -5   4    0.90    0.80
 -14   5   4    1.10    0.80
  14   5  -4    1.60    0.70
 -13  -5   4  117.39    3.40
  13   5  -4  119.49    3.20
 -13   5   4  115.19    3.30
 -13   5   4  119.59    3.20
 -12  -5   4    4.10    0.80
 -12   5   4    5.50    0.70
 -12   5   4    5.90    0.70
  12   5  -4    5.50    0.70
 -11  -5   4  106.19    3.00
  11   5  -4  109.89    2.90
 -11   5   4  106.39    2.90
 -11   5   4  103.99    2.90
 -10  -5   4  482.85   10.90
 -10  -5   4  468.35   10.70
  10   5  -4  494.05   10.90
 -10   5   4  497.55   10.80
 -10   5   4  492.55   10.90
  -9  -5   4   18.60    0.80
  -9  -5   4   18.30    1.10
   9   5  -4   18.30    1.10
  -9   5   4   18.00    1.20
  -9   5   4   17.30    1.00
  -8  -5   4  255.97    6.00
  -8  -5   4  252.67    5.70
  -8   5   4  271.07    6.00
  -8   5   4  247.78    5.90
  -7  -5   4  452.05   10.10
  -7   5   4  467.75   10.00
  -7   5   4  439.66   10.10
  -6  -5   4  242.98    5.60
  -6   5   4  244.18    5.40
  -6   5   4  236.28    5.60
  -5  -5   4  146.89    3.60
  -5   5   4  151.98    3.40
  -5   5   4  149.99    3.70
  -4  -5   4  707.73   15.60
  -4   5   4  721.43   17.30
   4   5  -4  695.33   15.60
  -4   5   4  745.53   15.70
   3   5  -4  343.17    7.80
  -3   5   4  333.77    7.50
  -3   5   4  366.66    7.80
  -2   5   4  243.18    5.10
  -2   5   4  230.38    5.40
   2   5  -4  227.88    5.30
   1  -5  -4 1711.83   38.30
  -1   5   4 1738.63   37.20
   1   5  -4 1755.32   38.60
  -1   5   4 1744.33   38.00
   0  -5  -4   10.10    1.00
   0   5   4   13.30    0.80
  -1  -5  -4  299.17    7.00
   1   5   4  312.57    6.80
  -1   5  -4  300.37    6.80
  -2  -5  -4  342.07    8.30
  -2  -5  -4  364.06    7.90
   2   5   4  377.26    8.10
  -2   5  -4  375.36    8.00
  -3  -5  -4  752.52   16.60
  -3  -5  -4  732.53   16.30
  -3   5  -4  728.13   15.90
   3   5   4  734.33   16.00
  -3   5  -4  735.23   16.00
  -4  -5  -4   28.90    1.50
  -4  -5  -4   29.50    0.90
  -4   5  -4   29.90    1.10
  -4   5  -4   30.80    1.00
   4   5   4   31.30    1.10
  -5  -5  -4    2.10    0.70
  -5  -5  -4    2.10    0.40
  -5   5  -4    2.30    0.50
   5   5   4    1.60    0.50
  -5   5  -4    1.60    0.30
  -6  -5  -4   25.50    1.60
  -6  -5  -4   26.40    1.00
   6   5   4   27.60    1.10
  -6   5  -4   28.60    1.20
  -6   5  -4   28.40    0.90
  -7  -5  -4   17.20    0.90
  -7  -5  -4   16.10    1.40
  -7   5  -4   16.50    1.00
  -7   5  -4   16.60    0.70
   7   5   4   15.60    0.90
  -8  -5  -4    6.70    0.60
  -8  -5  -4    7.40    1.00
  -8   5  -4    5.00    0.60
   8   5   4    4.80    0.50
  -8   5  -4    6.70    0.60
  -9  -5  -4  169.18    4.00
  -9  -5  -4  164.18    4.50
  -9   5  -4  164.08    4.10
   9   5   4  157.98    3.80
 -10  -5  -4   54.79    2.20
 -10  -5  -4   54.19    1.70
 -10   5  -4   49.80    1.80
 -11  -5  -4  222.48    5.40
 -11  -5  -4  234.68    6.00
 -11   5  -4  227.18    5.50
 -12  -5  -4    0.80    0.70
 -12  -5  -4    2.30    1.00
 -12   5  -4    1.40    0.70
 -13  -5  -4  234.88    5.80
 -13  -5  -4  248.78    6.40
 -13   5  -4  235.28    5.90
 -14  -5  -4   18.80    2.10
 -14  -5  -4   21.00    1.60
 -14   5  -4   19.50    1.70
 -15  -5  -4  376.36    9.50
 -15  -5  -4  374.16    8.80
 -15   5  -4  375.66    8.90
 -16  -5  -4   21.60    1.80
 -16  -5  -4   19.10    2.20
 -16   5  -4   17.70    1.50
 -17  -5  -4    6.60    1.10
 -17  -5  -4    7.70    1.50
 -17   5  -4    6.00    1.20
 -18  -5  -4    9.90    1.20
 -18   5  -4   10.40    1.30
 -19  -5  -4   44.40    2.40
 -19   5  -4   41.60    2.50
 -20  -6   4   41.40    2.60
 -20   6   4   45.40    2.40
 -19  -6   4   24.10    2.10
 -19   6   4   25.20    2.00
 -18  -6   4    9.60    1.30
 -18   6   4    9.10    1.30
 -17  -6   4    6.10    1.20
 -17   6   4    4.20    1.10
 -16  -6   4   45.20    2.20
 -16   6   4   45.70    2.10
 -15  -6   4   15.60    1.60
 -15   6   4   16.30    1.50
 -14  -6   4   35.80    1.90
 -14   6   4   32.80    1.70
  14   6  -4   32.70    1.70
 -13  -6   4   63.19    2.30
  13   6  -4   63.29    2.20
 -13   6   4   65.09    2.20
 -13   6   4   65.99    2.20
 -12  -6   4  160.68    4.20
 -12   6   4  161.28    4.10
  12   6  -4  163.78    4.10
 -12   6   4  159.78    4.10
 -11  -6   4    2.70    0.70
 -11   6   4    2.00    0.60
 -11   6   4    2.10    0.60
  11   6  -4    2.80    0.60
 -10  -6   4   57.79    2.00
 -10  -6   4   56.49    1.70
 -10   6   4   57.39    1.80
 -10   6   4   61.29    1.90
  10   6  -4   59.39    1.90
  -9  -6   4  185.18    4.50
  -9  -6   4  181.68    4.30
   9   6  -4  184.28    4.50
  -9   6   4  182.48    4.40
  -9   6   4  186.68    4.50
  -8  -6   4  121.19    3.10
   8   6  -4  121.29    3.10
  -8   6   4  116.49    3.10
  -8   6   4  117.39    3.00
  -7  -6   4    2.80    0.60
  -7   6   4    1.90    0.60
  -7   6   4    2.20    0.50
   7   6  -4    3.40    0.60
  -6  -6   4  148.29    3.60
  -6   6   4  150.48    3.50
   6   6  -4  142.59    3.70
  -6   6   4  147.49    3.70
  -5  -6   4   78.69    2.20
  -5   6   4   82.59    2.30
  -5   6   4   81.69    2.00
   5   6  -4   80.39    2.30
  -4   6   4   23.70    1.20
   4   6  -4   21.30    1.00
  -4   6   4   22.00    0.80
  -3   6   4  252.37    6.00
  -3   6   4  267.37    5.70
   3   6  -4  263.57    6.00
  -2   6   4   18.80    0.60
  -2   6   4   21.40    1.10
   2   6  -4   18.60    0.90
   1   6  -4  529.15   11.50
  -1   6   4  537.95   11.50
  -1   6   4  500.55   11.20
   0   6   4   21.80    1.00
  -1  -6  -4   16.70    1.20
   1   6   4   16.30    0.90
  -1   6  -4   15.70    0.80
  -2  -6  -4  580.24   12.40
  -2  -6  -4  561.34   12.90
   2   6   4  581.54   12.60
  -2   6  -4  584.94   12.60
  -3  -6  -4  240.68    5.90
  -3  -6  -4  249.48    5.40
   3   6   4  246.58    5.60
  -3   6  -4  246.08    5.50
  -4  -6  -4  359.26    8.70
  -4  -6  -4  375.76    8.20
  -4   6  -4  384.96    8.30
  -4   6  -4  364.66    8.30
   4   6   4  386.36    8.30
  -5  -6  -4   14.50    1.30
  -5  -6  -4   15.00    0.80
  -5   6  -4   14.80    0.80
  -5   6  -4   15.80    1.00
   5   6   4   12.90    0.90
  -6  -6  -4   93.29    3.00
  -6  -6  -4   98.99    2.40
  -6   6  -4  100.79    2.40
  -6   6  -4   98.59    2.60
   6   6   4   94.79    2.50
  -7  -6  -4  451.95    9.80
  -7  -6  -4  433.06   10.30
  -7   6  -4  452.05    9.70
  -7   6  -4  432.36    9.90
   7   6   4  448.36    9.80
  -8  -6  -4  844.22   18.70
  -8  -6  -4  858.01   18.10
   8   6   4  804.72   18.10
  -8   6  -4  834.72   18.20
  -8   6  -4  829.52   17.90
  -9  -6  -4    1.30    0.50
  -9  -6  -4    1.10    0.80
   9   6   4    0.70    0.40
  -9   6  -4    0.70    0.60
  -9   6  -4    1.10    0.40
 -10  -6  -4  119.29    3.60
 -10  -6  -4  117.99    3.10
 -10   6  -4  117.09    3.20
 -11  -6  -4    1.40    0.60
 -11  -6  -4    1.80    0.90
 -11   6  -4    1.90    0.70
 -12  -6  -4    1.10    0.70
 -12  -6  -4    1.20    1.00
 -12   6  -4    0.60    0.70
 -13  -6  -4   27.70    1.60
 -13  -6  -4   27.90    2.20
 -13   6  -4   26.90    1.70
 -14  -6  -4   69.19    2.50
 -14  -6  -4   69.29    3.00
 -14   6  -4   73.89    2.60
 -15  -6  -4    4.10    0.90
 -15  -6  -4    2.50    1.30
 -15   6  -4    2.40    0.90
 -16  -6  -4   99.29    3.80
 -16  -6  -4  101.69    3.20
 -16   6  -4   99.59    3.30
 -17  -6  -4   61.79    2.50
 -17   6  -4   55.89    2.50
 -18  -6  -4   57.59    2.60
 -18   6  -4   57.79    2.60
 -19  -6  -4   57.09    2.60
 -19   6  -4   55.69    2.80
 -20  -7   4    8.30    1.40
 -20   7   4   11.50    1.50
 -19  -7   4    8.70    1.40
 -19   7   4    9.80    1.30
 -18  -7   4    2.90    1.20
 -18   7   4    3.70    1.10
 -17  -7   4   -0.30    1.00
 -17   7   4   -0.10    1.00
 -16  -7   4  130.89    3.80
 -16   7   4  123.29    3.70
 -15  -7   4  101.19    3.30
 -15   7   4  106.09    3.20
 -14  -7   4   81.29    2.70
 -14   7   4   80.19    2.60
  14   7  -4   79.59    2.60
 -13  -7   4    5.80    1.00
  13   7  -4    6.50    0.80
 -13   7   4    6.40    0.80
 -13   7   4    6.10    0.90
 -12  -7   4    0.90    0.80
  12   7  -4    0.80    0.60
 -12   7   4    2.00    0.70
 -12   7   4    1.80    0.70
 -11  -7   4   54.69    2.00
  11   7  -4   51.89    1.90
 -11   7   4   56.39    1.90
 -11   7   4   53.09    1.90
 -10  -7   4    0.60    0.60
  10   7  -4    1.00    0.50
 -10   7   4    1.10    0.60
 -10   7   4    1.90    0.60
  -9  -7   4  253.07    6.10
   9   7  -4  256.77    6.10
  -9   7   4  255.07    6.10
  -9   7   4  265.37    6.00
  -8  -7   4    1.50    0.60
   8   7  -4    1.30    0.60
  -8   7   4    0.40    0.50
  -8   7   4    1.00    0.60
  -7  -7   4  910.31   19.80
  -7   7   4  901.11   19.60
   7   7  -4  893.51   19.80
  -7   7   4  928.11   19.80
  -6  -7   4  447.96   10.10
  -6   7   4  464.05   10.20
  -6   7   4  443.96    9.90
   6   7  -4  459.95   10.20
  -5  -7   4  597.94   13.30
  -5   7   4  607.74   13.40
  -5   7   4  614.84   13.20
   5   7  -4  610.44   13.40
  -4   7   4   84.59    2.10
   4   7  -4   85.09    2.40
  -4   7   4   84.39    2.40
   3   7  -4  151.88    3.80
  -3   7   4  157.28    3.50
  -3   7   4  161.88    3.90
  -2   7   4    3.60    0.60
  -2   7   4    5.50    0.40
   2   7  -4    5.30    0.60
  -1   7   4  986.10   22.20
  -1   7   4  983.60   21.60
   1   7  -4 1036.70   22.20
   0  -7  -4    1.10    0.70
   0   7   4    1.10    0.50
   0   7  -4    1.40    0.40
  -1  -7  -4   67.99    2.30
  -1   7  -4   71.29    1.90
   1   7   4   69.89    2.00
  -2  -7  -4    0.40    0.60
   2   7   4    0.20    0.50
  -2   7  -4    0.10    0.40
  -3  -7  -4   81.19    2.00
  -3  -7  -4   85.39    2.60
   3   7   4   84.39    2.30
  -3   7  -4   82.69    2.20
  -4  -7  -4  216.38    5.60
  -4  -7  -4  221.98    5.00
  -4   7  -4  222.68    5.20
   4   7   4  227.98    5.20
  -4   7  -4  231.78    5.10
  -5  -7  -4  249.68    6.20
  -5  -7  -4  254.27    5.60
  -5   7  -4  252.27    5.80
   5   7   4  247.58    5.80
  -5   7  -4  250.37    5.70
  -6  -7  -4   26.70    1.60
  -6  -7  -4   28.20    1.00
   6   7   4   25.50    1.20
  -6   7  -4   28.20    1.00
  -7  -7  -4  221.38    5.50
  -7  -7  -4  221.08    4.90
  -7   7  -4  210.78    4.90
   7   7   4  208.08    5.00
  -7   7  -4  208.88    5.10
  -8  -7  -4  500.95   12.00
  -8  -7  -4  517.45   11.40
  -8   7  -4  524.95   11.60
  -8   7  -4  533.55   11.30
   8   7   4  512.25   11.40
  -9  -7  -4   38.00    1.40
  -9  -7  -4   38.20    1.90
  -9   7  -4   32.50    1.20
  -9   7  -4   36.20    1.50
   9   7   4   35.90    1.30
 -10  -7  -4  373.16    8.40
 -10  -7  -4  366.76    9.00
 -10   7  -4  382.46    8.60
  10   7   4  364.66    8.30
 -11  -7  -4   19.30    1.80
 -11  -7  -4   17.90    1.20
 -11   7  -4   18.80    1.40
 -12  -7  -4    2.20    1.10
 -12  -7  -4    3.10    0.70
 -12   7  -4    4.20    0.90
 -13  -7  -4   42.70    2.50
 -13  -7  -4   43.30    1.90
 -13   7  -4   46.30    2.10
 -14  -7  -4   63.59    3.00
 -14  -7  -4   63.79    2.40
 -14   7  -4   65.09    2.40
 -15  -7  -4    1.40    0.90
 -15  -7  -4    2.00    1.30
 -15   7  -4    2.50    1.00
 -16  -7  -4   19.70    1.80
 -16  -7  -4   16.00    1.80
 -16   7  -4   17.30    1.80
 -17  -7  -4    0.90    1.00
 -17   7  -4    0.50    1.00
 -18  -7  -4    6.40    1.20
 -18   7  -4    4.00    1.20
 -19  -7  -4   14.00    1.40
 -19   7  -4   15.60    1.60
 -19  -8   4   -1.10    1.10
 -19   8   4    1.10    1.10
 -18  -8   4   15.50    1.50
 -18   8   4   13.20    1.40
 -17  -8   4   14.00    1.40
 -17   8   4   14.10    1.40
 -16  -8   4   96.49    3.30
 -16   8   4   94.59    3.10
 -15  -8   4    2.60    1.00
 -15   8   4    3.90    1.00
 -14  -8   4   64.79    2.50
 -14   8   4   62.69    2.30
  14   8  -4   63.59    2.40
 -13  -8   4  168.58    4.50
 -13   8   4  161.48    4.30
  13   8  -4  166.18    4.40
 -13   8   4  172.58    4.40
 -12  -8   4    0.10    0.80
  12   8  -4   -0.30    0.60
 -12   8   4    0.70    0.70
 -12   8   4    0.10    0.70
 -11  -8   4   24.10    1.50
 -11   8   4   25.70    1.40
 -11   8   4   24.90    1.50
  11   8  -4   24.30    1.40
 -10  -8   4    2.20    0.70
 -10   8   4    3.60    0.70
  10   8  -4    2.30    0.60
 -10   8   4    2.10    0.60
  -9  -8   4  114.39    3.20
  -9   8   4  120.09    3.00
   9   8  -4  116.49    3.20
  -9   8   4  119.49    3.20
  -8  -8   4   21.20    1.20
  -8   8   4   19.50    1.00
   8   8  -4   21.20    1.30
  -8   8   4   18.60    1.30
  -7  -8   4  220.78    5.30
  -7   8   4  217.08    5.10
   7   8  -4  216.88    5.30
  -7   8   4  225.48    5.30
  -6  -8   4   12.80    1.20
   6   8  -4   13.90    1.10
  -6   8   4   14.00    0.80
  -6   8   4   18.80    1.30
  -5   8   4  201.48    4.60
  -5   8   4  204.78    4.90
   5   8  -4  199.88    4.90
  -4   8   4  216.98    4.80
  -4   8   4  208.78    5.10
   4   8  -4  210.28    5.10
   3   8  -4   92.89    2.60
  -3   8   4   97.89    2.60
  -3   8   4   85.59    2.20
  -2   8   4    7.60    0.50
   1   8  -4 1246.18   26.50
  -1   8   4 1205.88   26.80
   0   8   4 1718.83   38.20
   0   8  -4 1709.03   37.80
  -1  -8  -4  589.64   13.30
  -1   8  -4  597.74   13.00
   1   8   4  586.24   13.00
  -2  -8  -4   95.49    3.00
  -2   8  -4   99.29    2.60
   2   8   4  100.69    2.70
  -3  -8  -4   35.00    1.70
  -3  -8  -4   33.10    1.10
   3   8   4   33.10    1.40
  -3   8  -4   35.50    1.30
  -4  -8  -4  180.38    4.60
  -4  -8  -4  174.38    3.90
   4   8   4  169.58    4.20
  -4   8  -4  170.58    4.10
  -4   8  -4  167.68    4.10
  -5  -8  -4    2.30    0.40
  -5  -8  -4    3.30    0.90
  -5   8  -4    2.00    0.50
  -5   8  -4    1.80    0.50
   5   8   4    2.20    0.60
  -6  -8  -4   76.09    2.60
  -6  -8  -4   77.89    2.00
   6   8   4   75.99    2.20
  -6   8  -4   74.49    2.20
  -6   8  -4   77.19    2.10
  -7  -8  -4  536.35   11.70
  -7  -8  -4  529.65   12.30
  -7   8  -4  540.45   11.70
  -7   8  -4  525.75   11.90
   7   8   4  542.05   11.90
  -8  -8  -4  365.26    8.40
  -8  -8  -4  370.06    9.00
   8   8   4  383.26    8.40
  -8   8  -4  389.46    8.30
  -8   8  -4  360.26    8.50
  -9  -8  -4  103.29    3.30
  -9  -8  -4  104.29    2.70
  -9   8  -4   99.79    2.60
   9   8   4   98.69    2.70
  -9   8  -4  100.59    2.90
 -10  -8  -4    2.20    0.60
 -10  -8  -4    2.60    1.00
  10   8   4    1.90    0.60
 -10   8  -4    3.00    0.70
 -11  -8  -4  132.79    4.10
 -11  -8  -4  134.59    3.50
 -11   8  -4  130.69    3.60
 -12  -8  -4  161.48    4.10
 -12  -8  -4  157.58    4.70
 -12   8  -4  161.78    4.30
 -13  -8  -4    5.90    1.30
 -13  -8  -4    5.90    0.90
 -13   8  -4    5.80    1.00
 -14  -8  -4   16.20    2.10
 -14  -8  -4   17.50    1.60
 -14   8  -4   20.30    1.70
 -15  -8  -4   91.59    3.00
 -15  -8  -4   92.39    3.60
 -15   8  -4   94.89    3.10
 -16  -8  -4    4.10    1.00
 -16  -8  -4    3.80    1.30
 -16   8  -4    2.20    1.00
 -17  -8  -4   39.20    2.20
 -17   8  -4   36.50    2.30
 -18  -8  -4   14.60    1.40
 -18   8  -4   12.60    1.50
 -19  -9   4    0.80    1.30
 -19   9   4    4.00    1.20
 -18  -9   4   11.40    1.50
 -18   9   4   11.60    1.30
 -17  -9   4  253.07    6.60
 -17   9   4  261.47    6.50
 -16  -9   4   22.00    2.00
 -16   9   4   20.20    1.70
 -15  -9   4  339.07    8.20
 -15   9   4  337.17    8.00
 -14  -9   4   58.39    2.50
  14   9  -4   59.19    2.30
 -14   9   4   58.59    2.30
 -13  -9   4  163.38    4.40
 -13   9   4  158.88    4.20
 -13   9   4  161.28    4.30
  13   9  -4  164.08    4.30
 -12  -9   4   18.10    1.50
  12   9  -4   16.10    1.40
 -12   9   4   17.20    1.40
 -12   9   4   16.40    1.50
 -11  -9   4   24.50    1.50
 -11   9   4   26.40    1.60
  11   9  -4   22.90    1.50
 -11   9   4   23.80    1.40
 -10  -9   4   54.49    2.00
 -10   9   4   54.69    1.80
 -10   9   4   54.09    2.00
  10   9  -4   54.69    2.00
  -9  -9   4  204.98    5.10
  -9   9   4  214.78    5.10
  -9   9   4  202.38    4.90
   9   9  -4  206.88    5.10
  -8  -9   4  107.09    3.00
  -8   9   4  108.19    2.70
   8   9  -4  106.39    3.00
  -8   9   4  105.19    3.00
  -7  -9   4   88.89    2.50
  -7   9   4   88.69    2.30
  -7   9   4   85.19    2.60
   7   9  -4   85.99    2.60
  -6   9   4   21.90    1.00
  -6   9   4   23.00    1.40
   6   9  -4   23.50    1.30
   5   9  -4   51.09    1.90
  -5   9   4   56.09    2.00
  -5   9   4   53.49    1.50
  -4   9   4  430.86    9.60
   4   9  -4  420.46    9.60
  -4   9   4  421.66    9.30
  -3   9   4  128.19    3.00
   3   9  -4  127.99    3.40
  -3   9   4  135.99    3.50
  -2   9   4  977.00   20.80
  -2   9   4  958.70   20.60
   2   9  -4  928.41   20.80
  -1   9   4  579.04   12.90
   1   9  -4  578.74   12.80
   0   9  -4   46.00    1.60
  -1  -9  -4 1078.99   24.00
  -1   9  -4 1110.59   24.00
   1   9   4 1089.79   23.70
  -2  -9  -4    5.80    0.90
   2   9   4    6.70    0.70
  -2   9  -4    5.50    0.60
  -3  -9  -4  127.89    3.80
  -3   9  -4  138.29    3.40
   3   9   4  135.29    3.50
  -4  -9  -4  255.17    6.40
  -4  -9  -4  260.17    5.80
  -4   9  -4  264.77    6.00
  -4   9  -4  252.27    6.00
   4   9   4  263.97    6.10
  -5  -9  -4   54.39    1.60
  -5  -9  -4   51.49    2.20
   5   9   4   56.49    1.80
  -5   9  -4   59.09    1.70
  -5   9  -4   51.99    1.80
  -6  -9  -4   49.20    1.50
  -6  -9  -4   49.70    2.20
   6   9   4   49.80    1.70
  -6   9  -4   47.90    1.70
  -6   9  -4   52.29    1.60
  -7  -9  -4   14.00    0.90
  -7  -9  -4   13.60    1.50
  -7   9  -4   13.70    1.10
  -7   9  -4   15.20    1.00
   7   9   4   12.20    1.10
  -8  -9  -4    1.60    0.50
  -8  -9  -4    0.70    0.90
  -8   9  -4    1.80    0.50
   8   9   4    0.80    0.60
  -8   9  -4    1.80    0.60
  -9  -9  -4  175.38    4.90
  -9  -9  -4  183.48    4.30
  -9   9  -4  174.28    4.20
   9   9   4  176.58    4.40
  -9   9  -4  182.18    4.50
 -10  -9  -4  162.08    4.70
 -10  -9  -4  155.58    3.90
  10   9   4  154.78    4.00
 -10   9  -4  155.58    4.10
 -11  -9  -4   23.50    1.40
 -11  -9  -4   22.40    2.00
 -11   9  -4   24.00    1.60
 -12  -9  -4  266.07    7.00
 -12  -9  -4  264.87    6.30
 -12   9  -4  265.97    6.50
 -13  -9  -4   85.39    3.40
 -13  -9  -4   84.19    2.70
 -13   9  -4   79.59    2.80
 -14  -9  -4   -0.90    0.80
 -14  -9  -4   -0.30    1.10
 -14   9  -4   -0.30    0.90
 -15  -9  -4    2.80    1.30
 -15  -9  -4    3.10    0.90
 -15   9  -4    1.90    1.00
 -16  -9  -4  183.78    4.90
 -16   9  -4  178.88    5.00
 -17  -9  -4   37.10    2.20
 -17   9  -4   34.50    2.20
 -18  -9  -4   41.40    2.40
 -18   9  -4   44.90    2.50
 -19 -10   4   -0.60    1.20
 -19  10   4    0.80    1.10
 -18 -10   4   14.40    1.60
 -18  10   4   15.10    1.40
 -17 -10   4    8.80    1.40
 -17  10   4    6.90    1.20
 -16 -10   4   67.59    2.80
 -16  10   4   65.19    2.50
 -15 -10   4   53.09    2.40
 -15  10   4   50.29    2.20
 -14 -10   4   91.99    3.10
 -14  10   4   90.19    2.90
  14  10  -4   93.99    3.00
 -13 -10   4    0.30    0.90
  13  10  -4   -0.30    0.70
 -13  10   4    0.70    0.80
 -13  10   4    0.30    0.80
 -12 -10   4    3.90    0.90
  12  10  -4    2.70    0.80
 -12  10   4    3.90    0.80
 -12  10   4    3.70    0.90
 -11 -10   4   90.29    2.90
 -11  10   4   94.39    2.70
  11  10  -4   92.99    2.90
 -11  10   4   89.69    2.90
 -10 -10   4   21.80    1.50
  10  10  -4   21.10    1.50
 -10  10   4   23.80    1.30
 -10  10   4   21.10    1.50
  -9 -10   4  234.98    5.60
   9  10  -4  224.88    5.60
  -9  10   4  227.78    5.60
  -9  10   4  230.18    5.40
  -8 -10   4    2.00    0.70
   8  10  -4    2.60    0.70
  -8  10   4    3.00    0.70
  -8  10   4    3.40    0.60
  -7 -10   4   77.69    2.40
   7  10  -4   79.69    2.50
  -7  10   4   83.79    2.50
  -7  10   4   76.59    2.10
  -6  10   4   53.89    1.60
   6  10  -4   51.99    1.90
  -6  10   4   55.49    2.00
   5  10  -4  351.76    8.30
  -5  10   4  359.36    8.00
  -5  10   4  369.66    8.30
  -4  10   4   56.69    1.50
   4  10  -4   50.09    1.80
  -4  10   4   46.60    1.90
   3  10  -4    0.30    0.50
  -3  10   4    0.80    0.70
  -3  10   4    1.30    0.40
  -2  10   4  297.07    7.00
   2  10  -4  301.77    7.00
  -2  10   4  305.67    6.70
   1  10  -4  219.78    5.20
  -1  10   4  213.18    5.30
   0  10  -4   34.70    1.50
   0  10   4   32.50    1.60
   1  10   4   72.69    2.30
  -1  10  -4   74.19    2.20
  -2 -10  -4    2.20    0.80
   2  10   4    2.20    0.70
  -2  10  -4    1.90    0.60
  -3 -10  -4    3.10    0.90
  -3  10  -4    2.80    0.60
   3  10   4    2.30    0.60
  -4 -10  -4  325.27    7.90
   4  10   4  327.37    7.50
  -4  10  -4  320.37    7.40
  -4  10  -4  324.47    7.40
  -5 -10  -4   34.90    1.20
  -5 -10  -4   33.80    1.80
   5  10   4   36.40    1.50
  -5  10  -4   36.50    1.40
  -5  10  -4   33.10    1.40
  -6 -10  -4    8.60    0.80
  -6 -10  -4    8.80    1.20
  -6  10  -4    6.90    0.70
  -6  10  -4   10.50    0.90
   6  10   4    9.90    1.10
  -7 -10  -4   32.70    1.90
  -7 -10  -4   32.10    1.20
  -7  10  -4   31.40    1.30
  -7  10  -4   30.40    1.40
   7  10   4   27.30    1.40
  -8 -10  -4  286.37    6.60
  -8 -10  -4  290.57    7.30
  -8  10  -4  287.87    6.80
  -8  10  -4  289.97    6.60
   8  10   4  288.77    6.80
  -9 -10  -4  233.88    6.10
  -9 -10  -4  229.28    5.40
   9  10   4  234.58    5.50
  -9  10  -4  226.78    5.60
  -9  10  -4  224.28    5.40
 -10 -10  -4   17.60    1.30
 -10 -10  -4   19.40    1.90
 -10  10  -4   19.20    1.50
  10  10   4   19.50    1.30
 -11 -10  -4   21.00    1.90
 -11 -10  -4   20.60    1.40
 -11  10  -4   20.30    1.50
 -12 -10  -4   89.59    3.40
 -12 -10  -4   91.59    2.80
 -12  10  -4   89.89    2.90
 -13 -10  -4    0.90    0.80
 -13 -10  -4    0.20    1.10
 -13  10  -4    0.70    0.80
 -14 -10  -4   88.39    2.80
 -14 -10  -4   87.19    3.50
 -14  10  -4   91.09    3.10
 -15 -10  -4   11.90    1.60
 -15 -10  -4   11.70    1.20
 -15  10  -4   14.50    1.40
 -16 -10  -4   82.19    2.90
 -16  10  -4   79.89    3.00
 -17 -10  -4   95.29    3.20
 -17  10  -4   92.49    3.30
 -18 -10  -4    2.90    1.10
 -18  10  -4    2.70    1.20
 -18 -11   4   18.10    1.70
 -18  11   4   16.70    1.50
 -17 -11   4   99.49    3.60
 -17  11   4  103.79    3.40
 -16 -11   4   24.30    2.10
 -16  11   4   25.90    1.80
 -15 -11   4   30.10    2.10
 -15  11   4   29.10    1.80
 -14 -11   4   38.90    2.20
 -14  11   4   37.10    1.90
  14  11  -4   36.10    2.00
 -13 -11   4  244.98    6.20
 -13  11   4  250.47    6.00
 -13  11   4  239.58    6.10
  13  11  -4  242.98    6.10
 -12 -11   4   60.99    2.40
 -12  11   4   57.79    2.40
  12  11  -4   60.49    2.40
 -12  11   4   58.39    2.20
 -11 -11   4    7.60    1.10
 -11  11   4    5.70    0.80
  11  11  -4    6.40    0.90
 -11  11   4    6.40    1.00
 -10 -11   4   49.90    2.00
 -10  11   4   47.40    2.00
  10  11  -4   46.90    2.00
 -10  11   4   47.30    1.80
  -9 -11   4  544.35   12.20
   9  11  -4  539.15   12.30
  -9  11   4  535.35   12.20
  -9  11   4  547.05   12.00
  -8 -11   4  330.47    7.70
   8  11  -4  333.87    7.80
  -8  11   4  325.57    7.50
  -8  11   4  335.47    7.80
  -7  11   4    0.70    0.50
  -7  11   4    0.00    0.70
   7  11  -4    1.10    0.60
  -6  11   4   37.70    1.30
  -6  11   4   34.70    1.70
   6  11  -4   34.80    1.60
  -5  11   4   17.80    1.40
   5  11  -4   18.50    1.30
  -5  11   4   18.10    0.90
  -4  11   4   13.20    1.30
   4  11  -4   13.30    1.20
  -4  11   4   14.70    0.80
  -3  11   4  155.88    4.00
   3  11  -4  148.39    3.90
  -3  11   4  154.98    3.60
  -2  11   4   20.50    0.90
   2  11  -4   22.50    1.30
  -2  11   4   23.50    1.50
  -1  11   4 1106.99   24.30
   1  11  -4 1117.89   24.20
   0  11  -4 2080.99   64.09
   0  11   4 2089.39   46.00
  -1  11  -4  236.58    5.60
   1  11   4  229.08    5.60
  -2  11  -4  694.63   15.10
   2  11   4  675.43   15.20
  -3 -11  -4   17.20    1.60
  -3  11  -4   16.80    1.10
   3  11   4   15.40    1.30
  -4 -11  -4   64.99    2.50
   4  11   4   66.09    2.20
  -4  11  -4   67.99    2.10
  -4  11  -4   65.49    2.00
  -5 -11  -4    0.90    0.40
  -5 -11  -4    0.70    0.90
  -5  11  -4    1.30    0.50
  -5  11  -4    0.60    0.50
   5  11   4    0.60    0.60
  -6 -11  -4    0.40    0.50
  -6 -11  -4   -0.50    0.80
   6  11   4    0.40    0.60
  -6  11  -4    0.80    0.50
  -6  11  -4    0.40    0.50
  -7 -11  -4   20.30    1.10
  -7 -11  -4   19.70    1.80
  -7  11  -4   16.20    1.10
  -7  11  -4   17.40    1.30
   7  11   4   16.80    1.30
  -8 -11  -4    1.30    0.60
  -8 -11  -4    0.80    1.00
  -8  11  -4    1.50    0.70
   8  11   4    1.50    0.70
  -8  11  -4    1.50    0.60
  -9 -11  -4   92.49    3.30
  -9 -11  -4   94.19    2.60
  -9  11  -4   90.09    2.60
   9  11   4   93.99    2.80
  -9  11  -4   90.49    2.80
 -10 -11  -4   41.10    1.70
 -10 -11  -4   42.70    2.40
 -10  11  -4   37.60    1.90
  10  11   4   41.20    1.80
 -11 -11  -4   33.80    2.40
 -11 -11  -4   36.10    1.70
 -11  11  -4   35.40    1.90
 -12 -11  -4    0.00    0.70
 -12 -11  -4    0.70    1.10
 -12  11  -4   -0.50    0.80
 -13 -11  -4    1.60    0.80
 -13 -11  -4    1.30    1.20
 -13  11  -4    1.50    0.90
 -14 -11  -4   10.00    1.50
 -14 -11  -4   11.30    1.10
 -14  11  -4   14.00    1.30
 -15 -11  -4    5.50    1.00
 -15 -11  -4    3.90    1.40
 -15  11  -4    4.70    1.10
 -16 -11  -4   19.20    1.80
 -16  11  -4   14.00    1.40
 -17 -11  -4   27.50    2.00
 -17  11  -4   26.50    2.10
 -18 -12   4   -0.50    1.20
 -18  12   4    0.40    1.10
 -17 -12   4   12.60    1.50
 -17  12   4   12.70    1.30
 -16 -12   4   11.10    1.50
 -16  12   4   10.50    1.30
 -15 -12   4  128.69    4.00
 -15  12   4  125.09    3.70
 -14 -12   4  158.48    4.50
 -14  12   4  152.98    4.20
  14  12  -4  155.58    4.40
 -13 -12   4   13.40    1.40
 -13  12   4   13.90    1.20
 -13  12   4   13.70    1.10
  13  12  -4   14.50    1.60
 -12 -12   4   12.00    1.30
  12  12  -4   11.30    1.10
 -12  12   4    9.00    1.00
 -12  12   4   10.90    1.10
 -11 -12   4  158.78    4.30
 -11  12   4  150.98    4.00
  11  12  -4  155.68    4.30
 -11  12   4  152.38    4.30
 -10 -12   4   11.50    1.10
 -10  12   4   11.70    1.10
 -10  12   4   11.80    1.20
  10  12  -4   12.70    1.50
  -9 -12   4   19.10    1.50
   9  12  -4   18.30    1.50
  -9  12   4   18.30    1.20
  -9  12   4   20.90    1.60
  -8  12   4  102.79    2.70
  -8  12   4  100.49    3.10
   8  12  -4  106.09    3.10
  -7  12   4    8.90    0.90
   7  12  -4   10.60    1.00
  -7  12   4   12.10    1.40
  -6  12   4    2.70    0.50
  -6  12   4    3.00    0.70
   6  12  -4    3.00    0.70
  -5  12   4   49.90    2.00
   5  12  -4   48.50    1.90
  -5  12   4   47.10    1.50
   4  12  -4  247.28    6.00
  -4  12   4  250.07    5.60
  -4  12   4  242.38    6.00
  -3  12   4  257.27    6.20
  -3  12   4  257.07    5.70
   3  12  -4  249.97    6.10
   2  12  -4  241.48    6.00
  -2  12   4  249.18    6.00
  -2  12   4  253.27    5.60
   1  12  -4  200.78    5.00
  -1  12   4  201.58    5.00
   0  12   4  469.85   10.80
   0  12  -4  482.75   10.80
   1  12   4    0.30    0.60
  -1  12  -4    0.60    0.60
   2  12   4  137.89    3.70
  -2  12  -4  135.09    3.60
  -3  12  -4    3.60    0.60
   3  12   4    2.60    0.70
  -4 -12  -4  203.98    5.40
  -4  12  -4  198.18    4.90
  -4  12  -4  199.68    4.90
   4  12   4  202.38    5.00
  -5 -12  -4   77.19    2.90
  -5  12  -4   80.09    2.40
  -5  12  -4   80.59    2.40
   5  12   4   78.89    2.50
  -6 -12  -4    1.10    0.90
  -6 -12  -4    1.10    0.50
  -6  12  -4    1.60    0.60
  -6  12  -4    0.40    0.60
   6  12   4    0.70    0.70
  -7 -12  -4   10.80    1.30
  -7 -12  -4   12.10    1.00
   7  12   4   12.80    1.30
  -7  12  -4    8.90    0.90
  -7  12  -4   10.80    1.10
  -8 -12  -4    1.70    1.00
  -8 -12  -4    1.90    0.60
  -8  12  -4    2.20    0.60
  -8  12  -4    2.50    0.80
   8  12   4    2.50    0.80
  -9 -12  -4   12.50    1.10
  -9 -12  -4   12.60    1.50
   9  12   4   10.50    1.00
  -9  12  -4   11.40    1.20
  -9  12  -4   11.50    1.00
 -10 -12  -4    2.50    1.20
 -10 -12  -4    3.70    0.80
  10  12   4    3.20    0.80
 -10  12  -4    3.10    0.80
 -11 -12  -4   84.29    2.70
 -11 -12  -4   90.39    3.50
 -11  12  -4   86.49    2.80
 -12 -12  -4   37.30    2.50
 -12 -12  -4   35.10    1.80
 -12  12  -4   36.70    2.00
 -13 -12  -4   18.50    2.20
 -13 -12  -4   17.90    1.60
 -13  12  -4   19.00    1.70
 -14 -12  -4  138.99    3.90
 -14 -12  -4  139.29    4.60
 -14  12  -4  135.49    4.10
 -15 -12  -4  109.69    3.40
 -15  12  -4  104.59    3.50
 -16 -12  -4   13.40    1.30
 -16  12  -4   12.90    1.40
 -17 -12  -4   33.00    2.20
 -17  12  -4   31.90    2.30
 -18 -13   4   15.40    1.70
 -18  13   4   12.90    1.40
 -17 -13   4   37.10    2.40
 -17  13   4   37.00    2.10
 -16 -13   4   28.50    2.20
 -16  13   4   25.60    1.90
 -15 -13   4   45.50    2.50
 -15  13   4   42.70    2.20
 -14 -13   4   85.59    3.20
  14  13  -4   82.09    3.00
 -14  13   4   88.69    2.90
 -13 -13   4    3.40    1.10
  13  13  -4    2.30    0.90
 -13  13   4    3.00    1.00
 -13  13   4    1.80    0.90
 -12 -13   4  131.59    3.90
 -12  13   4  134.49    3.70
 -12  13   4  131.69    3.90
  12  13  -4  135.79    4.00
 -11 -13   4  115.09    3.50
 -11  13   4  109.19    3.20
 -11  13   4  110.99    3.50
  11  13  -4  113.89    3.50
 -10 -13   4    8.70    1.10
 -10  13   4    9.30    1.10
  10  13  -4    7.40    1.00
 -10  13   4    7.30    0.90
   9  13  -4   44.50    2.10
  -9  13   4   43.60    1.70
  -9  13   4   43.50    2.10
  -8  13   4    2.50    0.80
   8  13  -4    2.20    0.80
  -8  13   4    3.80    0.60
  -7  13   4   17.60    1.00
   7  13  -4   14.20    1.50
  -7  13   4   15.70    1.50
  -6  13   4  174.28    4.20
  -6  13   4  171.98    4.60
   6  13  -4  175.88    4.60
  -5  13   4    0.50    0.40
   5  13  -4    0.70    0.60
  -5  13   4    0.60    0.70
  -4  13   4   25.30    1.50
  -4  13   4   24.30    1.00
   4  13  -4   24.80    1.50
   3  13  -4  142.69    3.80
  -3  13   4  142.09    3.90
  -3  13   4  145.09    3.40
   2  13  -4  184.08    4.80
  -2  13   4  187.38    4.80
  -2  13   4  191.58    4.40
  -1  13   4   65.19    2.30
   1  13  -4   67.99    2.20
   0  13   4  247.38    6.10
   0  13  -4  249.08    6.00
  -1  13  -4   24.30    1.40
   1  13   4   23.90    1.50
   2  13   4    4.40    0.80
  -2  13  -4    6.10    0.80
   3  13   4  212.98    5.30
  -3  13  -4  207.88    5.20
  -4  13  -4   87.69    2.60
   4  13   4   84.09    2.70
  -5 -13  -4   20.40    1.80
  -5  13  -4   16.70    1.20
   5  13   4   15.30    1.40
  -5  13  -4   17.60    1.20
  -6 -13  -4   88.39    3.20
  -6  13  -4   92.19    2.70
   6  13   4   92.49    2.90
  -6  13  -4   88.69    2.70
  -7 -13  -4    1.40    1.00
  -7 -13  -4    1.40    0.60
   7  13   4    1.10    0.70
  -7  13  -4    1.00    0.70
  -7  13  -4   -0.20    0.60
  -8 -13  -4   59.59    2.00
  -8 -13  -4   62.39    2.70
  -8  13  -4   60.69    2.10
  -8  13  -4   59.69    2.20
   8  13   4   62.29    2.30
  -9 -13  -4    0.30    0.60
  -9 -13  -4    0.90    1.10
  -9  13  -4    0.50    0.70
   9  13   4    0.30    0.80
  -9  13  -4    0.10    0.70
 -10 -13  -4   30.90    2.30
 -10 -13  -4   31.60    1.60
  10  13   4   31.80    1.80
 -10  13  -4   30.70    1.70
 -11 -13  -4    0.40    0.80
 -11 -13  -4   -0.10    1.10
 -11  13  -4    0.20    0.80
 -12 -13  -4   58.49    2.30
 -12 -13  -4   60.59    2.90
 -12  13  -4   56.99    2.40
 -13 -13  -4   15.90    1.80
 -13 -13  -4   15.60    1.60
 -13  13  -4   13.80    1.30
 -14 -13  -4  252.17    7.10
 -14 -13  -4  256.37    6.30
 -14  13  -4  252.37    6.50
 -15 -13  -4   14.20    1.30
 -15  13  -4   16.30    1.50
 -16 -13  -4   48.50    2.40
 -16  13  -4   44.80    2.50
 -17 -13  -4   14.40    1.40
 -17  13  -4   11.60    1.50
 -17 -14   4    9.50    1.50
 -17  14   4    7.80    1.20
 -16 -14   4   28.60    2.20
 -16  14   4   26.10    2.00
 -15 -14   4    1.00    1.20
 -15  14   4    1.20    1.00
 -14 -14   4   10.10    1.40
 -14  14   4   11.10    1.20
  14  14  -4   10.70    1.20
 -13 -14   4    3.60    1.20
  13  14  -4    4.80    1.10
 -13  14   4    5.60    1.10
 -13  14   4    4.70    0.90
 -12 -14   4   18.00    1.50
  12  14  -4   18.80    1.80
 -12  14   4   19.60    1.50
 -12  14   4   20.60    1.90
 -11  14   4  666.23   14.80
 -11  14   4  668.53   15.10
  11  14  -4  660.03   15.10
 -10  14   4   59.99    2.10
 -10  14   4   59.39    2.50
  10  14  -4   59.19    2.50
   9  14  -4   20.90    1.80
  -9  14   4   21.20    1.80
  -9  14   4   18.90    1.30
  -8  14   4  152.18    4.30
  -8  14   4  155.18    3.80
   8  14  -4  151.88    4.30
   7  14  -4   52.19    2.20
  -7  14   4   53.39    1.70
  -7  14   4   52.69    2.30
  -6  14   4   12.30    1.10
  -6  14   4   13.90    1.00
   6  14  -4   10.10    1.00
   5  14  -4   20.80    1.50
  -5  14   4   18.90    1.00
  -5  14   4   22.30    1.60
   4  14  -4   24.70    1.50
  -4  14   4   23.10    1.60
  -4  14   4   21.80    1.00
  -3  14   4  195.08    4.60
   3  14  -4  196.98    5.00
  -3  14   4  197.88    5.10
   2  14  -4  138.79    3.90
  -2  14   4  147.29    3.40
  -2  14   4  141.49    3.90
   1  14  -4   66.99    2.30
  -1  14   4   66.99    2.40
   0  14  -4   34.20    1.70
   0  14   4   35.30    1.70
   1  14   4   20.50    1.50
  -1  14  -4   21.90    1.40
   2  14   4    6.50    0.90
  -2  14  -4    5.30    0.80
  -3  14  -4  142.49    3.90
   3  14   4  146.49    4.00
  -4  14  -4    4.00    0.70
   4  14   4    4.40    0.90
  -5  14  -4   16.60    1.30
  -5  14  -4   15.00    1.20
   5  14   4   15.50    1.50
  -6 -14  -4    9.40    1.40
  -6  14  -4    8.20    0.90
   6  14   4    7.00    1.00
  -6  14  -4    8.80    0.90
  -7 -14  -4   37.00    2.40
  -7  14  -4   34.70    1.70
  -7  14  -4   33.60    1.70
   7  14   4   37.30    1.90
  -8 -14  -4   16.50    2.10
  -8 -14  -4   16.80    1.30
  -8  14  -4   19.60    1.40
  -8  14  -4   19.50    1.50
   8  14   4   17.90    1.60
  -9 -14  -4   61.39    2.90
  -9 -14  -4   65.59    2.20
   9  14   4   64.79    2.50
  -9  14  -4   65.49    2.60
  -9  14  -4   64.09    2.40
 -10 -14  -4  268.37    7.20
 -10 -14  -4  269.57    6.40
  10  14   4  273.67    6.70
 -10  14  -4  263.17    6.60
 -11 -14  -4   97.59    3.70
 -11 -14  -4   97.79    2.90
 -11  14  -4   94.19    3.10
 -12 -14  -4    6.20    1.40
 -12 -14  -4    5.50    1.00
 -12  14  -4    5.50    1.00
 -13 -14  -4   22.70    1.70
 -13 -14  -4   21.80    2.30
 -13  14  -4   22.60    1.90
 -14 -14  -4  153.48    4.30
 -14  14  -4  154.38    4.50
 -15 -14  -4    7.20    1.10
 -15  14  -4    6.10    1.20
 -16 -14  -4   42.50    2.30
 -16  14  -4   39.80    2.50
 -17 -15   4   16.40    1.70
 -17  15   4   13.80    1.40
 -16 -15   4   30.20    2.40
 -16  15   4   25.80    2.00
 -15 -15   4    3.90    1.30
 -15  15   4    2.90    1.00
 -14 -15   4   24.30    2.20
 -14  15   4   22.50    1.80
  14  15  -4   24.50    2.00
 -13 -15   4    0.80    1.10
 -13  15   4    0.30    0.80
 -13  15   4   -0.70    1.00
  13  15  -4    0.00    1.00
 -12  15   4   21.60    1.60
  12  15  -4   22.10    2.00
 -12  15   4   21.60    2.00
 -11  15   4   51.19    2.10
  11  15  -4   50.99    2.50
 -11  15   4   54.69    2.50
 -10  15   4  131.39    3.60
 -10  15   4  133.59    4.00
  10  15  -4  136.09    4.10
  -9  15   4   84.89    3.00
  -9  15   4   85.89    2.60
   9  15  -4   83.89    3.00
  -8  15   4   67.79    2.70
   8  15  -4   67.79    2.60
  -8  15   4   72.19    2.20
  -7  15   4  116.39    3.60
  -7  15   4  121.09    3.10
   7  15  -4  111.49    3.60
   6  15  -4   82.89    2.90
  -6  15   4   85.29    2.90
  -6  15   4   88.49    2.40
  -5  15   4  517.15   11.90
   5  15  -4  514.25   11.90
  -5  15   4  521.75   11.50
   4  15  -4   71.99    2.50
  -4  15   4   69.19    2.60
  -4  15   4   69.39    2.00
   3  15  -4    0.50    0.70
  -3  15   4    0.20    0.80
  -3  15   4    0.30    0.40
   2  15  -4    7.80    0.90
  -2  15   4    8.00    1.00
  -1  15   4   42.10    2.00
   1  15  -4   41.30    1.90
   0  15   4   30.10    1.70
   0  15  -4   27.60    1.60
   1  15   4    2.70    0.80
  -1  15  -4    2.50    0.70
   2  15   4   45.20    2.10
  -2  15  -4   49.50    2.00
  -3  15  -4  308.07    7.40
   3  15   4  312.87    7.60
   4  15   4  104.39    3.30
  -4  15  -4  102.69    3.10
   5  15   4  194.88    5.20
  -5  15  -4  192.78    5.00
  -5  15  -4  195.78    4.90
   6  15   4  123.19    3.70
  -6  15  -4  117.79    3.40
  -6  15  -4  120.29    3.50
  -7 -15  -4  256.17    6.90
  -7  15  -4  247.98    6.20
   7  15   4  249.38    6.40
  -7  15  -4  251.67    6.20
  -8 -15  -4  213.68    6.10
  -8  15  -4  213.28    5.40
  -8  15  -4  213.08    5.40
   8  15   4  220.28    5.60
  -9 -15  -4    8.80    1.50
  -9 -15  -4    8.00    0.90
   9  15   4    6.50    1.10
  -9  15  -4    5.70    1.00
 -10 -15  -4  120.19    3.40
 -10 -15  -4  118.39    4.30
 -10  15  -4  125.19    3.60
  10  15   4  121.99    3.70
 -11 -15  -4  104.29    4.00
 -11 -15  -4  101.79    3.10
 -11  15  -4  105.09    3.30
 -12 -15  -4   17.30    1.60
 -12 -15  -4   17.30    2.20
 -12  15  -4   16.30    1.70
 -13 -15  -4    2.10    1.30
 -13 -15  -4    1.80    0.90
 -13  15  -4    2.00    1.00
 -14 -15  -4   23.60    1.90
 -14  15  -4   24.70    1.90
 -15 -15  -4    1.00    1.00
 -15  15  -4    0.00    1.10
 -16  15  -4  162.48    4.80
 -16 -16   4   27.70    2.30
 -16  16   4   25.70    2.10
 -15 -16   4   15.30    1.60
 -15  16   4   14.40    1.30
  14  16  -4   88.99    3.20
 -14  16   4   84.29    2.90
 -13  16   4   59.89    2.30
  13  16  -4   59.09    2.70
  12  16  -4   17.70    1.90
 -12  16   4   18.70    2.00
 -12  16   4   19.80    1.60
  11  16  -4    9.60    1.30
 -11  16   4    9.90    1.00
 -11  16   4   10.10    1.30
  10  16  -4   99.19    3.40
 -10  16   4   99.39    3.40
 -10  16   4  101.29    2.90
   9  16  -4   49.70    2.50
  -9  16   4   52.79    2.50
  -9  16   4   55.99    2.00
  -8  16   4    3.50    1.10
  -8  16   4    4.10    0.70
   8  16  -4    2.70    1.00
  -7  16   4    1.90    1.00
   7  16  -4    2.50    1.00
  -7  16   4    3.80    0.70
  -6  16   4    1.60    0.90
  -6  16   4    1.80    0.60
   6  16  -4    1.90    0.90
  -5  16   4    1.60    0.90
  -5  16   4    1.40    0.60
   5  16  -4    0.20    0.80
  -4  16   4    2.80    0.60
  -4  16   4    2.80    0.90
   4  16  -4    3.00    0.90
   3  16  -4   33.60    1.90
  -3  16   4   35.40    2.00
  -3  16   4   33.40    1.30
  -2  16   4   49.10    2.20
   2  16  -4   49.40    2.20
   1  16  -4   15.80    1.60
  -1  16   4   15.70    1.60
   0  16  -4   16.30    1.50
   0  16   4   17.40    1.60
   1  16   4  432.76   10.20
  -1  16  -4  432.46   10.10
  -2  16  -4   66.49    2.50
   2  16   4   68.59    2.60
   3  16   4  141.99    4.10
  -3  16  -4  137.49    3.90
   4  16   4    2.00    0.90
  -4  16  -4    5.30    0.90
  -5  16  -4   20.00    1.60
   5  16   4   18.30    1.80
  -5  16  -4   21.20    1.40
   6  16   4    1.40    0.90
  -6  16  -4    0.90    0.80
  -6  16  -4    1.80    0.80
  -7  16  -4   85.19    2.80
   7  16   4   82.49    3.00
  -7  16  -4   81.69    2.80
   8  16   4  359.76    8.50
  -8  16  -4  345.97    8.30
  -8  16  -4  342.97    8.30
  -9 -16  -4    5.10    1.40
   9  16   4    3.60    1.00
  -9  16  -4    3.30    0.90
 -10 -16  -4    3.80    1.30
 -10  16  -4    3.50    1.00
  10  16   4    2.20    1.00
 -11 -16  -4    2.40    1.30
 -11 -16  -4    1.80    0.90
 -11  16  -4    0.80    0.90
 -12 -16  -4    9.20    1.20
 -12 -16  -4    8.20    1.60
 -12  16  -4    7.40    1.10
 -13 -16  -4    2.10    1.30
 -13  16  -4   -0.10    1.00
 -14  16  -4    7.30    1.20
 -15  16  -4   49.90    2.50
 -15  17   4   59.09    2.50
  14  17  -4    4.20    1.20
 -14  17   4    4.90    1.00
 -13  17   4   18.90    1.60
  13  17  -4   18.20    2.10
  12  17  -4    7.40    1.30
 -12  17   4    7.50    1.30
 -12  17   4    7.00    1.00
  11  17  -4   -1.10    1.00
 -11  17   4   -0.90    1.00
 -11  17   4   -0.50    0.80
  10  17  -4  152.38    4.60
 -10  17   4  157.18    4.60
 -10  17   4  162.58    4.20
  -9  17   4   93.69    2.80
   9  17  -4   94.59    3.40
  -9  17   4  101.59    3.40
  -8  17   4   62.59    2.70
  -8  17   4   61.69    2.10
   8  17  -4   61.39    2.70
   7  17  -4  596.34   13.80
  -7  17   4  595.44   13.70
  -7  17   4  594.94   13.20
  -6  17   4  274.07    6.50
   6  17  -4  278.37    7.10
  -6  17   4  283.47    7.10
  -5  17   4  185.38    4.50
   5  17  -4  187.28    5.10
  -5  17   4  187.18    5.10
  -4  17   4  113.39    3.00
  -4  17   4  110.89    3.60
[truncated: 701,767 more chars]
